# Supplementary material for: A genetic network model of cellular responses to lithium treatment and cocaine abuse in bipolar disorder
Source: BMC Syst Biol. 2010 Nov 19;4:158. doi: 10.1186/1752-0509-4-158 (PMC3212423; doi:10.1186/1752-0509-4-158)
Supplement: Additional file 1 — GeneGo network details. GeneGo_Li_Resp_lithium_cocaine_network_statistics.xls is a spreadsheet detailing input parameters, output, drug targets, and hypothesis testing of the network. [file 1752-0509-4-158-S1.XLS]

## Sheet: Options
Options
Use canonical pathways	Yes
Build options	Unknown
Advanced options
Use indirect interactions	Use
Use binding interactions (special cases)	Normal
Filter interactions by confidence level	Curated only
Use unspecified reactions	Use

## Sheet: Experiments
General parser
(1) Lithium_response_0.05Bonf_1.2_genelist
#		Network object	Name	Description	Signal
1		ANTXR2	ANTR2_HUMAN	Necessary for cellular interactions with laminin and the extracellular matrix.	1
2		c-Fos	FOS_(HUMAN)_Ph_S362_Ph_S374	FOS_human_Ph_S362_Ph_S374	1
			FOS_(HUMAN)_transcript/-1078474383	FOS_human_transcript	1
			FOS_HUMAN/365850905	Nuclear phosphoprotein which forms a tight but non- covalently linked complex with the JUN/AP-1 transcription factor. In the heterodimer, c-fos and JUN/AP-1 basic regions each seems to interact with symmetrical DNA half sites. Has a critical function in regulating the development of cells destined to form and maintain the skeleton. It is thought to have an important role in signal transduction, c…	1
3		CRIP1	CRIP1_HUMAN	Seems to have a role in zinc absorption and may function as an intracellular zinc transport protein.	1
4		DDR2	DDR2_HUMAN	This tyrosine kinase receptor for fibrillar collagen mediates fibroblast migration and proliferation. Contributes to cutaneous wound healing (By similarity).	1
5		FosB	FOSB_(HUMAN)_transcript	FOSB_human_transcript	1
			FOSB_HUMAN/163817805	FosB interacts with Jun proteins enhancing their DNA binding activity.	1
6		HIG 2	HIG2_HUMAN		1
7		KLF6	KLF6_(HUMAN)_transcript	KLF6_human_transcript	1
			KLF6_HUMAN/-602185058	Transcriptional activator (By similarity). Binds a GC box motif. Could play a role in B-cell growth and development.	1
8		MKP-1	DUS1_HUMAN	Dual specificity phosphatase that dephosphorylates MAP kinase ERK2 on both 'Thr-183' and 'Tyr-185'.	1
9		NURR1	NR4A2_HUMAN	Probable nuclear receptor. May function as a general coactivator of gene transcription. Detection of the protein in the brain, indicates that it is not mandatorily associated with cell cycle progression.	1
10		RGC32	RGC32_HUMAN	Modulates the activity of cell cycle-specific kinases. Enhances CDC2 activity. May contribute to the regulation of the cell cycle. May inhibit growth of glioma cells by promoting arrest of mitotic progression at the G2/M transition.	1
11		RGS2	RGS2_HUMAN	Inhibits signal transduction by increasing the GTPase activity of G protein alpha subunits thereby driving them into their inactive GDP-bound form. May play a role in leukemogenesis.	1
12		STC2	STC2_(HUMAN)_transcript	STC2_human_transcript	1
			STC2_HUMAN/-547574502	Has an anti-hypocalcemic action on calcium and phosphate homeostasis.	1

## Sheet: Interactions
From	To	Effect	Mechanism	Species
NURR1	TNF-alpha	inhibition	Transcription regulation	Homo sapiens, Mus musculus, Rattus norvegicus
IL-8	IL8RB	activation	receptor binding	Homo sapiens, Mus musculus, Rattus norvegicus
p53	c-Fos	Unspecified	Transcription regulation	Homo sapiens, Mus musculus, Rattus norvegicus
c-Fos	GnRH1	inhibition	Transcription regulation	Homo sapiens, Mus musculus, Rattus norvegicus
RARalpha	MKP-1	activation	Transcription regulation	Homo sapiens, Mus musculus, Rattus norvegicus
COL1A1	DDR2	Unspecified	Binding	Homo sapiens, Mus musculus, Rattus norvegicus
CREB1	MKP-1	activation	Transcription regulation	Homo sapiens, Mus musculus, Rattus norvegicus
KLF6	ESR1	inhibition	Competition	Homo sapiens, Mus musculus, Rattus norvegicus
Fenoprofen extracellular region	Li('+) extracellular region	activation	Toxic effect	Homo sapiens, Mus musculus, Rattus norvegicus
RGS2	Adenylate cyclase type V	inhibition	Binding	Homo sapiens, Mus musculus, Rattus norvegicus
KLF6	ATF-3	activation	Transcription regulation	Homo sapiens, Mus musculus, Rattus norvegicus
Beta-arrestin2	STC2	Unspecified	Binding	Homo sapiens, Mus musculus, Rattus norvegicus
p38 MAPK	c-Fos	activation	Phosphorylation	Homo sapiens, Mus musculus, Rattus norvegicus
p38beta (MAPK11)	p38 MAPK	Unspecified	Group Relation
NURR1	IL-8	activation	co-regulation of transcription	Homo sapiens, Mus musculus, Rattus norvegicus
RGS2	Adenylate cyclase type II	inhibition	Binding	Homo sapiens, Mus musculus, Rattus norvegicus
Androgen receptor	SMAD3	inhibition	Binding	Homo sapiens, Mus musculus, Rattus norvegicus
IFN-gamma	c-Fos	inhibition	Binding	Homo sapiens, Mus musculus, Rattus norvegicus
DDR2	c-Src	activation	Phosphorylation	Homo sapiens, Mus musculus, Rattus norvegicus
SHP-2	GRB2	activation	Binding	Homo sapiens, Mus musculus, Rattus norvegicus
p53	MKP-1	activation	Transcription regulation	Homo sapiens, Mus musculus, Rattus norvegicus
PLC-beta3	H(,2)O + Phosphatidylinositol-4,5-Bisphosphate = IP3 + 1,2-Diacyglycerol	activation	Catalysis	Homo sapiens, Mus musculus, Rattus norvegicus
Li('+) extracellular region	Succinylcholine	activation	Toxic effect	Homo sapiens, Mus musculus, Rattus norvegicus
Adenylate cyclase type VI	ATP = Cyclic AMP + Pyrophosphate	activation	Catalysis	Homo sapiens, Mus musculus, Rattus norvegicus
CREB1	NURR1	activation	Transcription regulation	Homo sapiens, Mus musculus, Rattus norvegicus
IL-22R	p38 MAPK	activation	Unspecified	Homo sapiens, Mus musculus, Rattus norvegicus
JAK1	STAT5	activation	Phosphorylation	Homo sapiens, Mus musculus, Rattus norvegicus
ERK2 (MAPK1)	c-Fos	activation	Phosphorylation	Homo sapiens, Mus musculus, Rattus norvegicus
p38alpha (MAPK14)	c-Fos	activation	Phosphorylation	Homo sapiens, Mus musculus, Rattus norvegicus
c-Fos	TFF2	activation	Transcription regulation	Homo sapiens, Mus musculus, Rattus norvegicus
Shc	GRB2	activation	Binding	Homo sapiens, Mus musculus, Rattus norvegicus
FosB	RUNX2	activation	Transcription regulation	Homo sapiens, Mus musculus, Rattus norvegicus
cAMP	ERK2 (MAPK1)	activation	Unspecified	Homo sapiens, Mus musculus, Rattus norvegicus
IL-2 receptor	JAK3	activation	Binding	Homo sapiens, Mus musculus, Rattus norvegicus
TGF-beta 1	NURR1	activation	Influence on expression	Homo sapiens, Mus musculus, Rattus norvegicus
GnRHR	MKP-1	activation	Influence on expression	Homo sapiens, Mus musculus, Rattus norvegicus
Dextroamphetamine	Cocaine extracellular region	activation	Pharmacological effect	Homo sapiens, Mus musculus, Rattus norvegicus
Beta-catenin	HIG 2	inhibition	Influence on expression	Homo sapiens, Mus musculus, Rattus norvegicus
GCR-alpha	c-Fos	Unspecified	Binding	Homo sapiens, Mus musculus, Rattus norvegicus
MKP-1	ERK1/2	inhibition	Dephosphorylation	Homo sapiens, Mus musculus, Rattus norvegicus
C/EBPbeta	c-Jun	activation	Binding	Homo sapiens, Mus musculus, Rattus norvegicus
MEK2	ERK2 (MAPK1)	activation	Phosphorylation	Homo sapiens, Mus musculus, Rattus norvegicus
c-Fos	RelA	activation	Binding	Homo sapiens, Mus musculus, Rattus norvegicus
IL-6R	JAK1	activation	Binding	Homo sapiens, Mus musculus, Rattus norvegicus
Adenylate cyclase type V	ATP = Cyclic AMP + Pyrophosphate	activation	Catalysis	Homo sapiens, Mus musculus, Rattus norvegicus
IL-6	IL-6R	activation	receptor binding	Homo sapiens, Mus musculus, Rattus norvegicus
c-Fos	STAT3	activation	Binding	Homo sapiens, Mus musculus, Rattus norvegicus
MAPK8-10	c-Fos	activation	Phosphorylation	Homo sapiens, Mus musculus, Rattus norvegicus
SP1	CRIP1	Unspecified	Transcription regulation	Homo sapiens, Mus musculus, Rattus norvegicus
H-Ras	c-Raf-1	activation	Binding	Homo sapiens, Mus musculus, Rattus norvegicus
Endothelin-1	MKP-1	activation	Influence on expression	Homo sapiens, Mus musculus, Rattus norvegicus
ID2	c-Myc	inhibition	co-regulation of transcription	Homo sapiens, Mus musculus, Rattus norvegicus
KLF6	SP1	Unspecified	Binding	Homo sapiens, Mus musculus, Rattus norvegicus
c-Jun	STAT3	activation	Binding	Homo sapiens, Mus musculus, Rattus norvegicus
Cocaine + Ethanol = Cocaethylene + H(,2)O	Cocaethylene	Technical	Technical	Homo sapiens, Mus musculus, Rattus norvegicus
c-Fos	PACAP	activation	Transcription regulation	Homo sapiens, Mus musculus, Rattus norvegicus
c-Fos	CCL5	activation	Transcription regulation	Homo sapiens, Mus musculus, Rattus norvegicus
c-Src	PI3K cat IA	Unspecified	Binding	Homo sapiens, Mus musculus, Rattus norvegicus
IL-2 receptor	Lck	Unspecified	Binding	Homo sapiens, Mus musculus, Rattus norvegicus
NURR1	RARalpha	Unspecified	Binding	Homo sapiens, Mus musculus, Rattus norvegicus
CCL5	MKP-1	activation	Influence on expression	Homo sapiens, Mus musculus, Rattus norvegicus
STAT3	MKP-1	Unspecified	Transcription regulation	Homo sapiens, Mus musculus, Rattus norvegicus
ESR1	SLC9A1	activation	Transcription regulation	Homo sapiens, Mus musculus, Rattus norvegicus
TNF-alpha	DDR2	activation	Influence on expression	Homo sapiens, Mus musculus, Rattus norvegicus
TNF-alpha	MKP-1	activation	Influence on expression	Homo sapiens, Mus musculus, Rattus norvegicus
IL8RB	G-protein beta/gamma	activation	Binding	Homo sapiens, Mus musculus, Rattus norvegicus
p53	RGC32	activation	Transcription regulation	Homo sapiens, Mus musculus, Rattus norvegicus
IL-8	Heparin extracellular region	Unspecified	Binding	Homo sapiens, Mus musculus, Rattus norvegicus
IL-2	c-Fos	activation	Influence on expression	Homo sapiens, Mus musculus, Rattus norvegicus
MDM2	KLF6	inhibition	Ubiquitination	Homo sapiens, Mus musculus, Rattus norvegicus
Cocaine extracellular region	PKC-epsilon	activation	Influence on expression	Homo sapiens, Mus musculus, Rattus norvegicus
Beta-2 adrenergic R	c-Fos	activation	Influence on expression	Homo sapiens, Mus musculus, Rattus norvegicus
c-Src	p130CAS	activation	Phosphorylation	Homo sapiens, Mus musculus, Rattus norvegicus
c-Fos	C/EBPbeta	activation	Binding	Homo sapiens, Mus musculus, Rattus norvegicus
c-Src	Androgen receptor	activation	Phosphorylation	Homo sapiens, Mus musculus, Rattus norvegicus
Heparin extracellular region	Fenoprofen extracellular region	activation	Toxic effect	Homo sapiens, Mus musculus, Rattus norvegicus
c-Fos	Endothelin-1	activation	Transcription regulation	Homo sapiens, Mus musculus, Rattus norvegicus
Succinylcholine	ACM1	activation	Binding	Homo sapiens, Mus musculus, Rattus norvegicus
Rap1GAP1	RAP-1A	inhibition	Transformation	Homo sapiens, Mus musculus, Rattus norvegicus
FosB	CCKBR	Unspecified	Transcription regulation	Homo sapiens, Mus musculus, Rattus norvegicus
PU.1	RGS2	activation	Influence on expression	Homo sapiens, Mus musculus, Rattus norvegicus
MKP-1	p38 MAPK	inhibition	Dephosphorylation	Homo sapiens, Mus musculus, Rattus norvegicus
PKC-epsilon	Pyk2(FAK2)	activation	Phosphorylation	Homo sapiens, Mus musculus, Rattus norvegicus
c-Raf-1	MEK2	activation	Phosphorylation	Homo sapiens, Mus musculus, Rattus norvegicus
c-Fos	NIPK	Unspecified	Transcription regulation	Homo sapiens, Mus musculus, Rattus norvegicus
NURR1	GCR-alpha	inhibition	Binding	Homo sapiens, Mus musculus, Rattus norvegicus
JAK3	STAT5	activation	Phosphorylation	Homo sapiens, Mus musculus, Rattus norvegicus
Corticoliberin	NURR1	activation	Influence on expression	Homo sapiens, Mus musculus, Rattus norvegicus
CRIP1	IL-10	activation	Influence on expression	Homo sapiens, Mus musculus, Rattus norvegicus
TNF-alpha	c-Fos	activation	Influence on expression	Homo sapiens, Mus musculus, Rattus norvegicus
Cocaine intracellular	Cocaine + Ethanol = Cocaethylene + H(,2)O	Technical	Technical	Homo sapiens, Mus musculus, Rattus norvegicus
MEK2	ERK1 (MAPK3)	activation	Phosphorylation	Homo sapiens, Mus musculus, Rattus norvegicus
CCKBR	c-Fos	activation	Influence on expression	Homo sapiens, Mus musculus, Rattus norvegicus
STAT3	c-Fos	activation	Transcription regulation	Homo sapiens, Mus musculus, Rattus norvegicus
CDK1 (p34)	c-Fos	Unspecified	Phosphorylation	Homo sapiens, Mus musculus, Rattus norvegicus
c-Fos	BATF	Unspecified	Binding	Homo sapiens, Mus musculus, Rattus norvegicus
STAT1	c-Fos	activation	Transcription regulation	Homo sapiens, Mus musculus, Rattus norvegicus
TAL1	c-Fos	Unspecified	Transcription regulation	Homo sapiens, Mus musculus, Rattus norvegicus
Beta-catenin	NURR1	activation	Binding	Homo sapiens, Mus musculus, Rattus norvegicus
MEK1	ERK1/2	activation	Phosphorylation	Homo sapiens, Mus musculus, Rattus norvegicus
Adenylate cyclase type IX	ATP = Cyclic AMP + Pyrophosphate	activation	Catalysis	Homo sapiens, Mus musculus, Rattus norvegicus
C/EBPgamma	c-Fos	Unspecified	Binding	Homo sapiens, Mus musculus, Rattus norvegicus
ERK1/2	c-Fos	activation	Phosphorylation	Homo sapiens, Mus musculus, Rattus norvegicus
KLF6	E2F1	Unspecified	Binding	Homo sapiens, Mus musculus, Rattus norvegicus
SP1	COL4A4	Unspecified	Transcription regulation	Homo sapiens, Mus musculus, Rattus norvegicus
IL-2	IL-2 receptor	activation	receptor binding	Homo sapiens, Mus musculus, Rattus norvegicus
p38alpha (MAPK14)	p38 MAPK	Unspecified	Group Relation
RGS2	Galpha-s	inhibition	Unspecified	Homo sapiens, Mus musculus, Rattus norvegicus
FosB	DRD1A	activation	Transcription regulation	Homo sapiens, Mus musculus, Rattus norvegicus
Elk-1	C/EBPbeta	Unspecified	Binding	Homo sapiens, Mus musculus, Rattus norvegicus
E2F1	MKP-1	activation	Transcription regulation	Homo sapiens, Mus musculus, Rattus norvegicus
ESR1	STC2	activation	Transcription regulation	Homo sapiens, Mus musculus, Rattus norvegicus
KLF6	TAL1	activation	Influence on expression	Homo sapiens, Mus musculus, Rattus norvegicus
FosB	Corticoliberin	Unspecified	Transcription regulation	Homo sapiens, Mus musculus, Rattus norvegicus
c-Fos	TGF-beta 1	activation	Transcription regulation	Homo sapiens, Mus musculus, Rattus norvegicus
p130CAS	ID2	Unspecified	Binding	Homo sapiens, Mus musculus, Rattus norvegicus
c-Raf-1	MEK1	activation	Phosphorylation	Homo sapiens, Mus musculus, Rattus norvegicus
c-Myc	MKP-1	inhibition	Transcription regulation	Homo sapiens, Mus musculus, Rattus norvegicus
NIPK	STC2	inhibition	co-regulation of transcription	Homo sapiens, Mus musculus, Rattus norvegicus
c-Fos	Beta-catenin	activation	Binding	Homo sapiens, Mus musculus, Rattus norvegicus
C/EBPbeta	NURR1	inhibition	Influence on expression	Homo sapiens, Mus musculus, Rattus norvegicus
G-protein alpha-i family	PLC-beta3	activation	Binding	Homo sapiens, Mus musculus, Rattus norvegicus
SP1	c-Fos	activation	Transcription regulation	Homo sapiens, Mus musculus, Rattus norvegicus
CREB1	HIG 2	activation	Transcription regulation	Homo sapiens, Mus musculus, Rattus norvegicus
BATF	FosB	Unspecified	Binding	Homo sapiens, Mus musculus, Rattus norvegicus
SMAD3	c-Myc	inhibition	Transcription regulation	Homo sapiens, Mus musculus, Rattus norvegicus
c-Fos	SP3	activation	Transcription regulation	Homo sapiens, Mus musculus, Rattus norvegicus
NURR1	VMAT2	activation	Influence on expression	Homo sapiens, Mus musculus, Rattus norvegicus
H('+) + Li('+) = H('+) + Li('+)	Li('+) intracellular	Technical	Technical	Homo sapiens, Mus musculus, Rattus norvegicus
RGS2	Adenylate cyclase type VI	inhibition	Binding	Homo sapiens, Mus musculus, Rattus norvegicus
CRIP1	IL-6	activation	Influence on expression	Homo sapiens, Mus musculus, Rattus norvegicus
IL-2 receptor	JAK1	activation	Binding	Homo sapiens, Mus musculus, Rattus norvegicus
IL8RB	G-protein alpha-i family	activation	Transformation	Homo sapiens, Mus musculus, Rattus norvegicus
CREB1	STC2	Unspecified	Transcription regulation	Homo sapiens, Mus musculus, Rattus norvegicus
c-Fos	IL-6	activation	Transcription regulation	Homo sapiens, Mus musculus, Rattus norvegicus
CRIP1	IFN-gamma	inhibition	Influence on expression	Homo sapiens, Mus musculus, Rattus norvegicus
RUNX2	RGS2	inhibition	Transcription regulation	Homo sapiens, Mus musculus, Rattus norvegicus
c-Fos	GnRHR	activation	Transcription regulation	Homo sapiens, Mus musculus, Rattus norvegicus
ERK2 (MAPK1)	NURR1	activation	Phosphorylation	Homo sapiens, Mus musculus, Rattus norvegicus
STAT5	IL-22	activation	Transcription regulation	Homo sapiens, Mus musculus, Rattus norvegicus
c-Myc	CCKBR	Unspecified	Transcription regulation	Homo sapiens, Mus musculus, Rattus norvegicus
ATP = Cyclic AMP + Pyrophosphate	cAMP	Technical	Technical	Homo sapiens, Mus musculus, Rattus norvegicus
G-protein beta/gamma	PLC-beta3	activation	Binding	Homo sapiens, Mus musculus, Rattus norvegicus
COL4A4	ANTXR2	Unspecified	Binding	Homo sapiens, Mus musculus, Rattus norvegicus
GSK3 beta	c-Myc	inhibition	Phosphorylation	Homo sapiens, Mus musculus, Rattus norvegicus
c-Fos	PU.1	Unspecified	Transcription regulation	Homo sapiens, Mus musculus, Rattus norvegicus
IL-6	MKP-1	activation	Influence on expression	Homo sapiens, Mus musculus, Rattus norvegicus
IL8RA	G-protein alpha-i family	activation	Transformation	Homo sapiens, Mus musculus, Rattus norvegicus
GRB2	SOS	activation	Binding	Homo sapiens, Mus musculus, Rattus norvegicus
SMAD2	IFN-gamma	inhibition	Transcription regulation	Homo sapiens, Mus musculus, Rattus norvegicus
FosB	IL-6	Unspecified	Transcription regulation	Homo sapiens, Mus musculus, Rattus norvegicus
IL8RA	G-protein beta/gamma	activation	Binding	Homo sapiens, Mus musculus, Rattus norvegicus
FosB	Beta-arrestin2	activation	Transcription regulation	Homo sapiens, Mus musculus, Rattus norvegicus
RAP-1A	c-Raf-1	inhibition	Binding	Homo sapiens, Mus musculus, Rattus norvegicus
GCR-alpha	RGC32	activation	Influence on expression	Homo sapiens, Mus musculus, Rattus norvegicus
p38alpha (MAPK14)	FosB	Unspecified	Binding	Homo sapiens, Mus musculus, Rattus norvegicus
cAMP	ERK1/2	activation	Binding	Homo sapiens, Mus musculus, Rattus norvegicus
ERK1 (MAPK3)	c-Fos	activation	Phosphorylation	Homo sapiens, Mus musculus, Rattus norvegicus
SOS	H-Ras	activation	Transformation	Homo sapiens, Mus musculus, Rattus norvegicus
CRIP1	IL-2	inhibition	Influence on expression	Homo sapiens, Mus musculus, Rattus norvegicus
Galpha-s	Adenylate cyclase type I	activation	Binding	Homo sapiens, Mus musculus, Rattus norvegicus
MKP-1	ERK1 (MAPK3)	inhibition	Dephosphorylation	Homo sapiens, Mus musculus, Rattus norvegicus
KLF6	p53	inhibition	Influence on expression	Homo sapiens, Mus musculus, Rattus norvegicus
p38beta (MAPK11)	c-Fos	activation	Phosphorylation	Homo sapiens, Mus musculus, Rattus norvegicus
SP1	RGS2	activation	Transcription regulation	Homo sapiens, Mus musculus, Rattus norvegicus
Lck	c-Raf-1	activation	Phosphorylation	Homo sapiens, Mus musculus, Rattus norvegicus
KLF6	TGF-beta 1	activation	Transcription regulation	Homo sapiens, Mus musculus, Rattus norvegicus
c-Fos	CREB1	Unspecified	Binding	Homo sapiens, Mus musculus, Rattus norvegicus
p53	NURR1	Unspecified	Binding	Homo sapiens, Mus musculus, Rattus norvegicus
GnRHR	RGS2	activation	Influence on expression	Homo sapiens, Mus musculus, Rattus norvegicus
VEGF-A	FosB	activation	Influence on expression	Homo sapiens, Mus musculus, Rattus norvegicus
IL-22R	MAPK8-10	activation	Unspecified	Homo sapiens, Mus musculus, Rattus norvegicus
ERK1/2	Elk-1	activation	Phosphorylation	Homo sapiens, Mus musculus, Rattus norvegicus
RUNX2	RGC32	Unspecified	Transcription regulation	Homo sapiens, Mus musculus, Rattus norvegicus
IL-10	c-Fos	inhibition	Influence on expression	Homo sapiens, Mus musculus, Rattus norvegicus
KLF6	c-Jun	inhibition	Binding	Homo sapiens, Mus musculus, Rattus norvegicus
ACM1	FosB	activation	Influence on expression	Homo sapiens, Mus musculus, Rattus norvegicus
FosB	MDM2	Unspecified	Transcription regulation	Homo sapiens, Mus musculus, Rattus norvegicus
ERK1/2	c-Jun	activation	Phosphorylation	Homo sapiens, Mus musculus, Rattus norvegicus
MEK1	ERK1 (MAPK3)	activation	Phosphorylation	Homo sapiens, Mus musculus, Rattus norvegicus
MKP-1	MAPK8-10	inhibition	Dephosphorylation	Homo sapiens, Mus musculus, Rattus norvegicus
VMAT2	Dextroamphetamine	Unspecified	Binding	Homo sapiens, Mus musculus, Rattus norvegicus
SP1	NURR1	Unspecified	Transcription regulation	Homo sapiens, Mus musculus, Rattus norvegicus
Li('+) intracellular	GSK3 beta	inhibition	Unspecified	Homo sapiens, Mus musculus, Rattus norvegicus
c-Jun	MKP-1	activation	Transcription regulation	Homo sapiens, Mus musculus, Rattus norvegicus
RGC32	CDK1 (p34)	activation	Binding	Homo sapiens, Mus musculus, Rattus norvegicus
SP1	MKP-1	activation	Transcription regulation	Homo sapiens, Mus musculus, Rattus norvegicus
IL-6	c-Fos	activation	Influence on expression	Homo sapiens, Mus musculus, Rattus norvegicus
CREB1	RGS2	activation	Transcription regulation	Homo sapiens, Mus musculus, Rattus norvegicus
EGFR	ERK1 (MAPK3)	activation	Unspecified	Homo sapiens, Mus musculus, Rattus norvegicus
KLF6	C/EBPgamma	Unspecified	Binding	Homo sapiens, Mus musculus, Rattus norvegicus
PU.1	FosB	activation	Influence on expression	Homo sapiens, Mus musculus, Rattus norvegicus
TGF-beta 1	c-Fos	activation	Influence on expression	Homo sapiens, Mus musculus, Rattus norvegicus
JAK1	SHP-2	activation	Phosphorylation	Homo sapiens, Mus musculus, Rattus norvegicus
MKP-1	p38alpha (MAPK14)	inhibition	Dephosphorylation	Homo sapiens, Mus musculus, Rattus norvegicus
NURR1	RelA	Unspecified	Binding	Homo sapiens, Mus musculus, Rattus norvegicus
c-Fos	VEGF-A	activation	Transcription regulation	Homo sapiens, Mus musculus, Rattus norvegicus
Cocaethylene	TNF-alpha	inhibition	Influence on expression	Homo sapiens, Mus musculus, Rattus norvegicus
Beta-2 adrenergic R	NURR1	activation	Influence on expression	Homo sapiens, Mus musculus, Rattus norvegicus
c-Src	EGFR	activation	Phosphorylation	Homo sapiens, Mus musculus, Rattus norvegicus
SLC9A1	H('+) + Li('+) = H('+) + Li('+)	activation	Transport catalysis	Homo sapiens, Mus musculus, Rattus norvegicus
ERK2 (MAPK1)	ERK1/2	Unspecified	Group Relation
Adenylate cyclase type II	ATP = Cyclic AMP + Pyrophosphate	activation	Catalysis	Homo sapiens, Mus musculus, Rattus norvegicus
IL-22	IL-22R	activation	receptor binding	Homo sapiens, Mus musculus, Rattus norvegicus
Pyk2(FAK2)	Shc	activation	Phosphorylation	Homo sapiens, Mus musculus, Rattus norvegicus
MKP-1	p38beta (MAPK11)	inhibition	Dephosphorylation	Homo sapiens, Mus musculus, Rattus norvegicus
FosB	GnRHR	activation	Transcription regulation	Homo sapiens, Mus musculus, Rattus norvegicus
FosB	c-Fos	inhibition	Binding	Homo sapiens, Mus musculus, Rattus norvegicus
RGS2	Beta-2 adrenergic R	Unspecified	Binding	Homo sapiens, Mus musculus, Rattus norvegicus
RelA	RGC32	Unspecified	Transcription regulation	Homo sapiens, Mus musculus, Rattus norvegicus
KLF6	GATA-1	activation	Influence on expression	Homo sapiens, Mus musculus, Rattus norvegicus
ESR1	FosB	activation	Transcription regulation	Homo sapiens, Mus musculus, Rattus norvegicus
IL-22R	ERK1/2	activation	Unspecified	Homo sapiens, Mus musculus, Rattus norvegicus
ERK1 (MAPK3)	TAL1	activation	Phosphorylation	Homo sapiens, Mus musculus, Rattus norvegicus
RGS2	ACM1	inhibition	Binding	Homo sapiens, Mus musculus, Rattus norvegicus
PI3K cat IA	SMAD3	inhibition	Unspecified	Homo sapiens, Mus musculus, Rattus norvegicus
VEGF-A	MKP-1	activation	Influence on expression	Homo sapiens, Mus musculus, Rattus norvegicus
H(,2)O + Phosphatidylinositol-4,5-Bisphosphate = IP3 + 1,2-Diacyglycerol	1,2-Diacyglycerol cytoplasm	Technical	Technical	Homo sapiens, Mus musculus, Rattus norvegicus
VEGF-A	NURR1	activation	Influence on expression	Homo sapiens, Mus musculus, Rattus norvegicus
GCR-alpha	MKP-1	activation	Transcription regulation	Homo sapiens, Mus musculus, Rattus norvegicus
ERK1 (MAPK3)	ERK1/2	Unspecified	Group Relation
SP3	MKP-1	activation	Transcription regulation	Homo sapiens, Mus musculus, Rattus norvegicus
c-Myc	KLF6	inhibition	Transcription regulation	Homo sapiens, Mus musculus, Rattus norvegicus
Elk-1	SRF	activation	Binding	Homo sapiens, Mus musculus, Rattus norvegicus
Adenylate cyclase type I	ATP = Cyclic AMP + Pyrophosphate	activation	Catalysis	Homo sapiens, Mus musculus, Rattus norvegicus
c-Fos	c-Jun	Unspecified	Binding	Homo sapiens, Mus musculus, Rattus norvegicus
ESR1	c-Fos	activation	Transcription regulation	Homo sapiens, Mus musculus, Rattus norvegicus
1,2-Diacyglycerol cytoplasm	PKC-epsilon	activation	Binding	Homo sapiens, Mus musculus, Rattus norvegicus
ATF-3	c-Fos	Unspecified	Transcription regulation	Homo sapiens, Mus musculus, Rattus norvegicus
c-Myc	RGS2	Unspecified	Transcription regulation	Homo sapiens, Mus musculus, Rattus norvegicus
MKP-1	STAT1	inhibition	Dephosphorylation	Homo sapiens, Mus musculus, Rattus norvegicus
ANTXR2	SMAD2	Unspecified	Binding	Homo sapiens, Mus musculus, Rattus norvegicus
TFF2	CRIP1	inhibition	Influence on expression	Homo sapiens, Mus musculus, Rattus norvegicus
SRF	C/EBPbeta	Unspecified	Binding	Homo sapiens, Mus musculus, Rattus norvegicus
MEK2	ERK1/2	activation	Phosphorylation	Homo sapiens, Mus musculus, Rattus norvegicus
CCKBR	KLF6	activation	Influence on expression	Homo sapiens, Mus musculus, Rattus norvegicus
c-Fos	KLF6	Unspecified	Transcription regulation	Homo sapiens, Mus musculus, Rattus norvegicus
MKP-1	ERK2 (MAPK1)	inhibition	Dephosphorylation	Homo sapiens, Mus musculus, Rattus norvegicus
MEK1	ERK2 (MAPK1)	activation	Phosphorylation	Homo sapiens, Mus musculus, Rattus norvegicus
E2F1	c-Fos	Unspecified	Transcription regulation	Homo sapiens, Mus musculus, Rattus norvegicus
GCR-alpha	RGS2	activation	Influence on expression	Homo sapiens, Mus musculus, Rattus norvegicus
GATA-1	c-Fos	Unspecified	Transcription regulation	Homo sapiens, Mus musculus, Rattus norvegicus
GnRH1	MKP-1	activation	Influence on expression	Homo sapiens, Mus musculus, Rattus norvegicus
STAT3	RGS2	activation	Influence on expression	Homo sapiens, Mus musculus, Rattus norvegicus
Galpha-s	Adenylate cyclase type IX	activation	Binding	Homo sapiens, Mus musculus, Rattus norvegicus
C/EBPbeta	MKP-1	activation	Transcription regulation	Homo sapiens, Mus musculus, Rattus norvegicus
G-protein alpha-i family	Rap1GAP1	activation	Binding	Homo sapiens, Mus musculus, Rattus norvegicus
PACAP	RGS2	activation	Influence on expression	Homo sapiens, Mus musculus, Rattus norvegicus
JAK3	JAK1	activation	Phosphorylation	Homo sapiens, Mus musculus, Rattus norvegicus
NURR1	COL1A1	activation	Influence on expression	Homo sapiens, Mus musculus, Rattus norvegicus
DRD1A	RGS2	activation	Influence on expression	Homo sapiens, Mus musculus, Rattus norvegicus
CREB1	FosB	activation	Transcription regulation	Homo sapiens, Mus musculus, Rattus norvegicus
IL-8	IL8RA	activation	receptor binding	Homo sapiens, Mus musculus, Rattus norvegicus

## Sheet: Hubs
#		Name	Edges
1		c-Fos	48	6
2		MKP-1	26	6
3		NURR1	17	0
4		FosB	16	0
5		RGS2	16	3
6		KLF6	14	0
7		ERK1/2	10	7
8		c-Myc	7	0
9		CREB1	7	0
10		ERK1 (MAPK3)	7	5
11		ERK2 (MAPK1)	7	6
12		SP1	7	0
13		ATP = Cyclic AMP + Pyrophosphate	6	5
14		c-Jun	6	0
15		C/EBPbeta	6	0
16		CRIP1	6	0
17		IL-6	6	0
18		c-Raf-1	5	0
19		c-Src	5	0
20		ESR1	5	0
21		GCR-alpha	5	0
22		JAK1	5	0
23		p38 MAPK	5	4
24		p53	5	0
25		RGC32	5	0
26		STAT3	5	0
27		TNF-alpha	5	0

## Sheet: Nodes
#		Name	Localizations	Edges
1		1,2-Diacyglycerol cytoplasm	cytoplasm	2	1
2		H('+) + Li('+) = H('+) + Li('+)	cytoplasm	2	1
3		ACM1	membrane	3	0
4		Adenylate Cyclase *		0	0
5		Adenylate cyclase type I	membrane	2	2
6		Adenylate cyclase type II	membrane	2	2
7		Adenylate cyclase type IX	membrane	2	2
8		Adenylate cyclase type V	membrane	2	2
9		Adenylate cyclase type VI	membrane	2	2
10		Androgen receptor	nucleus	2	0
11		ANTXR2	membrane	2	0
12		ATF-3	nucleus	2	0
13		ATP = Cyclic AMP + Pyrophosphate	cytoplasm	6	5
14		BATF	nucleus	2	0
15		Beta-2 adrenergic R	membrane	3	0
16		Beta-arrestin2	extracellular region	2	0
17		Beta-catenin	cytoplasm	3	0
18		c-Fos	nucleus	48	6
19		c-Jun	nucleus	6	0
20		c-Myc	nucleus	7	0
21		c-Raf-1	cytoplasm	5	0
22		c-Src	cytoplasm	5	0
23		C/EBPbeta	nucleus	6	0
24		C/EBPgamma	nucleus	2	0
25		cAMP	cytoplasm	3	2
26		CCKBR	membrane	4	0
27		CCL5	extracellular region	2	0
28		CDK1 (p34)	cytoplasm	2	0
29		Cocaethylene	cytoplasm	2	0
30		Cocaine *		0	0
31		Cocaine + Ethanol = Cocaethylene + H(,2)O	cytoplasm	2	1
32		Cocaine extracellular region	extracellular region	2	0
33		Cocaine intracellular	cytoplasm	1	1
34		COL1A1	extracellular region	2	0
35		COL4A4	extracellular region	2	0
36		Corticoliberin	extracellular region	2	0
37		CREB1	nucleus	7	0
38		CRIP1	extracellular region	6	0
39		DAG *		0	0
40		DDR2	membrane	3	0
41		Dextroamphetamine	cytoplasm	2	0
42		DRD1A	membrane	2	0
43		E2F1	nucleus	3	0
44		EGFR	membrane	2	0
45		Elk-1	nucleus	3	0
46		Endothelin-1	extracellular region	2	0
47		ERK1 (MAPK3)	cytoplasm	7	5
48		ERK1/2	cytoplasm	10	7
49		ERK1/2 *	cytoplasm	0	0
50		ERK2 (MAPK1)	cytoplasm	7	6
51		ESR1	nucleus	5	0
52		Fenoprofen extracellular region	extracellular region	2	0
53		FosB	nucleus	16	0
54		G-protein alpha-i family	cytoplasm	4	0
55		G-protein beta/gamma	cytoplasm	3	0
56		Galpha-s	cytoplasm	3	2
57		GATA-1	nucleus	2	0
58		GCR-alpha	nucleus	5	0
59		GnRH1	extracellular region	2	0
60		GnRHR	membrane	4	0
61		GRB2	cytoplasm	3	0
62		GSK3 beta	cytoplasm	2	0
63		H(,2)O + Phosphatidylinositol-4,5-Bisphosphate = IP3 + 1,2-Diacyglycerol	cytoplasm	2	1
64		H-Ras	cytoplasm	2	0
65		Heparin extracellular region	extracellular region	2	0
66		HIG 2	cytoplasm	2	0
67		ID2	nucleus	2	0
68		IFN-gamma	extracellular region	3	0
69		IL-10	extracellular region	2	0
70		IL-2	extracellular region	3	0
71		IL-2 receptor	membrane	4	0
72		IL-22	extracellular region	2	0
73		IL-22R	membrane	4	0
74		IL-6	extracellular region	6	0
75		IL-6R	membrane	2	0
76		IL-8	extracellular region	4	0
77		IL8RA	membrane	3	0
78		IL8RB	membrane	3	0
79		JAK1	cytoplasm	5	0
80		JAK3	cytoplasm	3	0
81		KLF6	nucleus	14	0
82		Lck	cytoplasm	2	0
83		Li('+) extracellular region	extracellular region	2	0
84		Li('+) intracellular	cytoplasm	2	1
85		Lithium *		0	0
86		MAPK8-10	cytoplasm	3	0
87		MDM2	cytoplasm	2	0
88		MEK1	cytoplasm	4	3
89		MEK2	cytoplasm	4	3
90		MKP-1	cytoplasm	26	6
91		NIPK	cytoplasm	2	0
92		NURR1	nucleus	17	0
93		p130CAS	cytoplasm	2	0
94		p38 MAPK *	cytoplasm	0	0
95		p38 MAPK	cytoplasm	5	4
96		p38alpha (MAPK14)	cytoplasm	4	3
97		p38beta (MAPK11)	cytoplasm	3	3
98		p53	nucleus	5	0
99		PACAP	extracellular region	2	0
100		PI3K cat IA	cytoplasm	2	0
101		PKC-epsilon	cytoplasm	3	0
102		PLC-beta3	cytoplasm	3	0
103		PU.1	nucleus	3	0
104		Pyk2(FAK2)	cytoplasm	2	0
105		RAP-1A	cytoplasm	2	0
106		Rap1GAP1	cytoplasm	2	0
107		RARalpha	nucleus	2	0
108		RelA	nucleus	3	0
109		RGC32	cytoplasm	5	0
110		RGS2	cytoplasm	16	3
111		RUNX2	nucleus	3	0
112		Shc	cytoplasm	2	0
113		SHP-2	cytoplasm	2	0
114		SLC9A1	membrane	2	0
115		SMAD2	nucleus	2	0
116		SMAD3	nucleus	3	0
117		SOS	cytoplasm	2	0
118		SP1	nucleus	7	0
119		SP3	nucleus	2	0
120		SRF	nucleus	2	0
121		STAT1	nucleus	2	0
122		STAT3	nucleus	5	0
123		STAT5	nucleus	3	0
124		STC2	extracellular region	4	0
125		Succinylcholine	cytoplasm	2	0
126		TAL1	cytoplasm	3	0
127		TFF2	cytoplasm	2	0
128		TGF-beta 1	extracellular region	4	0
129		TNF-alpha	extracellular region	5	0
130		VEGF-A	extracellular region	4	0
131		VMAT2	cytoplasm	2	0

## Sheet: Therapeutic Drug to Gene
#	Drug	Gene Symbol	Target		Effect	Pubmed
1	XL147	PIK3CA	PI3K cat class IA (p110-alpha)		inhibition
		PIK3CD	PI3K cat class IA (p110-delta)		inhibition
		PIK3CB	PI3K cat class IA (p110-beta)		inhibition
2	Promazine extracellular region	DRD1	Dopamine D1A receptor		inhibition	2563653
		CHRM1	ACM1		inhibition
3	PD0325901	MAP2K2	MEK2(MAP2K2)		inhibition	17692026
		MAP2K1	MEK1(MAP2K1)		inhibition	17692026
4	PX866	PIK3CA	PI3K cat class IA (p110-alpha)		inhibition	16170026
		PIK3CD	PI3K cat class IA (p110-delta)		inhibition	16170026
5	Thalidomide	VEGFA	VEGF-A		inhibition	15628770
		TNF	TNF-alpha		inhibition	16510725, 8521296, 16255679, 16490847
6	Propiomazine	DRD1	Dopamine D1A receptor		inhibition
		CHRM1	ACM1		inhibition
7	Dopexamine	DRD1	Dopamine D1A receptor		activation	2862944
		ADRB2	Beta-2 adrenergic receptor		activation	2862944
8	ARRY-142886	MAP2K2	MEK2(MAP2K2)		inhibition	17332304
		MAP2K1	MEK1(MAP2K1)		inhibition	17332304
9	Mifepristone intracellular	NR3C1	GCR-alpha		inhibition	17145133, 16990342, 7792795, 17349553, 17008323, 11978776, 10894152, 7956941, 17251323, 2897467, 17307298
		AR	Androgen receptor		Unspecified	7956941
10	ARRY438162	MAP2K2	MEK2(MAP2K2)		inhibition	17332304
		MAP2K1	MEK1(MAP2K1)		inhibition	17332304
11	Thiethylperazine extracellular region	DRD1	Dopamine D1A receptor		inhibition
		CHRM1	ACM1		inhibition
12	Diethylstilbestrol intracellular	ESR1	ESR1 (nuclear)		activation	12579585
		AR	Androgen receptor		inhibition	16876421
13	Milveterol extracellular region	ADRB2	Beta-2 adrenergic receptor		activation	16022567, 17352511
14	Caramiphen	CHRM1	ACM1		inhibition	8027978, 9543722, 1920350, 8449241, 1920350
15	IMC11F8	EGFR	EGFR		inhibition	15757893
16	Pirmenol cytoplasm	CHRM1	ACM1		inhibition	10413067
17	Perphenazine	DRD1	Dopamine D1A receptor		inhibition	7473566, 1365866, 2415793
18	Broxaterol	ADRB2	Beta-2 adrenergic receptor		activation	17303428, 16530417, 14730417
19	Dihydrexidine	DRD1	Dopamine D1A receptor		activation	7636869, 7914538, 8568818, 1971308, 10072690, 12628671, 9171869, 7608904, 7830274, 9216832, 8558526, 9655879, 10360732, 7658429
20	LGD2941	AR	Androgen receptor		activation	17267219, 17257838, 17034117
21	Cyproterone cytoplasm	AR	Androgen receptor		inhibition	14670641, 15256534, 12573824, 10801170, 15964245, 10715537, 17223690
22	Lapatinib extracellular region	EGFR	EGFR		inhibition	15833875, 16452222, 16397255, 16091755, 16020981, 15755991, 15665275, 15528979, 15374980, 14751502, 16777410, 15032674, 16724058
23	Clozapine extracellular region	CHRM1	ACM1		inhibition	16983399, 10063486, 11170639, 10377229, 14595031, 9406603, 10708730, 7907148, 7108902, 7288815, 2866248, 1967652, 8101877, 16959945, 2869146, 14695828, 2573732, 2571728, 6128416
24	Carvedilol racemic extracellular region	ADRB2	Beta-2 adrenergic receptor		inhibition	15741261, 16368292, 15942349, 10372227
25	Pirbuterol racemic extracellular region	ADRB2	Beta-2 adrenergic receptor		activation	712629, 17260025
26	Metipranolol extracellular region	ADRB2	Beta-2 adrenergic receptor		inhibition	12967722, 1351412, 8099001
27	PI88	VEGFA	VEGF-A		inhibition	14521421
28	Dexamethasone extracellular region	IL6	IL-6		inhibition	16184516, 8726002
29	PF562271	PTK2B	Pyk2(FAK2)		inhibition	18339875
30	Bufuralol racemic	ADRB2	Beta-2 adrenergic receptor		inhibition	41815
31	Bupranolol racemic extracellular region	ADRB2	Beta-2 adrenergic receptor		inhibition	12606631, 16006748, 16116070, 14660028
32	CPI1189	TNF	TNF-alpha		inhibition	12451199
33	Oxprenolol racemic	ADRB2	Beta-2 adrenergic receptor		inhibition	9375944, 6356864
34	Sorafenib cytosol	RAF1	c-Raf-1		inhibition	14741289, 15556759
35	Benzquinamide	CHRM1	ACM1		inhibition
36	Bethanechol extracellular region	CHRM1	ACM1		activation	1684182
37	Carbinoxamine extracellular region	CHRM1	ACM1		inhibition
38	Zanoterone	AR	Androgen receptor		inhibition	1691701, 8393778
39	Bazedoxifene	ESR1	ESR1 (nuclear)		activation	15961563
40	Droxidopa extracellular region	DRD1	Dopamine D1A receptor		activation	17214596
41	Methandrostenolone	AR	Androgen receptor		inhibition	15876413, 9593936
42	Pomalidomide extracellular region	TNF	TNF-alpha		inhibition	14505639, 10386948
43	Bornaprine	CHRM1	ACM1		inhibition	7945741
44	Betamethasone intracellular	NR3C1	GCR-alpha		activation	2897467, 15362971, 12677094
45	Telenzepine	CHRM1	ACM1		inhibition	17101232, 15831997, 12907311, 12799522, 15683741, 9694930, 9183081, 17321109
46	Bretylium extracellular region	ADRB2	Beta-2 adrenergic receptor		inhibition
47	NCX950 extracellular region	ADRB2	Beta-2 adrenergic receptor		activation	15084649
48	Flutamide intracellular	AR	Androgen receptor		inhibition	11814832, 15509168, 12873487, 16099660, 16876421, 11886817, 11118046, 1992146, 2374140, 10637363
49	Promethazine racemic extracellular region	CHRM1	ACM1		inhibition	7616422
50	Oxitropium	CHRM1	ACM1		inhibition
51	Nilutamide cytoplasm	AR	Androgen receptor		inhibition	15509168, 14613328
52	AV412	EGFR	EGFR		inhibition
53	Drospirenone	AR	Androgen receptor		inhibition	14670641, 15493951, 7625729
54	PKI166 extracellular region	EGFR	EGFR		inhibition	15032674, 14967461
55	Diphenidol	CHRM1	ACM1		inhibition
56	Aprofen	CHRM1	ACM1		inhibition	1560441, 3494849, 2403389, 2344395, 3404446, 11831902
57	Pindolol racemic extracellular region	ADRB2	Beta-2 adrenergic receptor		inhibition	2874227, 37339, 11314603, 10895074
58	Amosulalol extracellular region	ADRB2	Beta-2 adrenergic receptor		inhibition	2869143
59	MDV3100	AR	Androgen receptor		inhibition	19359544, 19223900
60	XL647	EGFR	EGFR		inhibition	17575237
61	Terodiline	CHRM1	ACM1		inhibition	1724648
62	MDX214	EGFR	EGFR		inhibition
63	BMS564929	AR	Androgen receptor		activation	17008401
64	Exisulind intracellular	CTNNB1	Beta-catenin		inhibition	14555707
65	Raloxifene intracellular	ESR1	ESR1 (nuclear)		inhibition	12825935, 9338790, 12911186, 12459017
66	TGF-Alpha-PE40	EGFR	EGFR		inhibition	11245086, 8062268
67	oxymetholone	AR	Androgen receptor		activation	11440282
68	CNTO328 drug	IL6	IL-6		inhibition
69	Sibenadet cytoplasm	ADRB2	Beta-2 adrenergic receptor		activation	15307823
70	Trospium	CHRM1	ACM1		inhibition
71	Dexamethasone intracellular	NR3C1	GCR-alpha		activation	11741935, 15677712, 7956941, 14698033, 14623117, 12151000, 12677094, 17905853, 10433509, 2897467, 2440676
72	Prasterone intracellular	AR	Androgen receptor		Unspecified	12589933, 15994348
73	Betaxolol racemic extracellular region	ADRB2	Beta-2 adrenergic receptor		inhibition	9831823, 12350290, 10889317
74	Benztropine extracellular region	CHRM1	ACM1		inhibition	3208836, 7562926, 11689080, 12210554
75	Rofleponide	NR3C1	GCR-alpha		Unspecified	10624832
76	Indacaterol	ADRB2	Beta-2 adrenergic receptor		activation	16434564, 17352511, 17135231
77	BMS690514	EGFR	EGFR		inhibition	17616683
78	Methylergonovine	DRD1	Dopamine D1A receptor		inhibition
79	Estramustine intracellular	AR	Androgen receptor		inhibition	10334909
80	Saracatinib cytosol	SRC	c-Src		inhibition	17172405, 17064066
81	Afimoxifene intracellular	ESR1	ESR1 (nuclear)		inhibition	12825935, 10713439, 9875847, 17008385, 16092128
82	Fenoldopam	DRD1	Dopamine D1A receptor		activation	8120134, 1973652, 3761310, 2955118, 12515216, 10052649, 10807903, 8482327, 14727943, 15798088, 12069360, 10099036
83	Methixene	CHRM1	ACM1		inhibition	3353357, 2567609
84	Adrenaline racemic extracellular region	ADRB2	Beta-2 adrenergic receptor		activation	10780918, 7328588, 8254623, 17353197, 15102946, 10964911
85	Ipratropium	CHRM1	ACM1		inhibition	10385241, 15987237, 12768836
86	AM111	MAPK8	JNK1(MAPK8)		inhibition	11147798
87	SCIO469	MAPK14	p38alpha (MAPK14)		inhibition	11804650, 16022178
88	Profenamine cytoplasm	CHRM1	ACM1		inhibition	2236897, 2904117
89	Dexetimide	CHRM1	ACM1		inhibition	10789882, 3335998, 2785211
90	ARRY614	MAPK14	p38alpha (MAPK14)		inhibition
91	Suramin extracellular region	EGFR	EGFR		inhibition	3496343
92	Chlorpromazine extracellular region	DRD1	Dopamine D1A receptor		inhibition	2895008, 2415793, 3050089, 6132009, 6106062, 6105219, 8101877, 6134833, 2571727, 6249933, 6104732, 7907148, 6105220, 2876102, 7154006, 10531405, 2563653, 10807903, 8206133
93	Oxendolone	AR	Androgen receptor		inhibition	7957162, 7851809, 7513937
94	KUR1246	ADRB2	Beta-2 adrenergic receptor		activation	16478001, 11303056
95	R547	CDC2	CDK1 (p34)		inhibition	17064073
96	PD153035	EGFR	EGFR		inhibition	16908449, 15961274, 8770389, 10608920, 8627606, 12502359, 9154973, 8568816, 11749389, 16279804, 10639288, 11479217, 9357527, 14604679, 7658435, 8632415, 10828317
97	NCX1022	NR3C1	GCR-alpha		Unspecified	15313880
98	Biperiden	CHRM1	ACM1		inhibition	12790361, 10907719, 10789882, 10370904, 1912107, 3562393, 8743605, 8095723, 7945741, 3208836
99	Amantadine extracellular region	DRD1	Dopamine D1A receptor		activation	15327817
100	Albuterol extracellular region	ADRB2	Beta-2 adrenergic receptor		activation	11934812
101	Fulvestrant	AR	Androgen receptor		inhibition	15316697
102	GW150013	CCKBR	CCKBR		inhibition
103	Vinblastine extracellular region	JUN	c-Jun		activation	17126817
104	BIBX1382	EGFR	EGFR		inhibition	12008195
105	KAI1455	PRKCE	PKC-epsilon		activation
106	Xanomeline	CHRM1	ACM1		activation	9614217, 7674807, 10323594, 10336509, 12023535, 12847557, 17149881, 11741475, 10450949, 13678406, 15279542, 9111297, 1433209, 1613751, 9873644, 10354408, 9464368, 7658434
107	Cevimeline extracellular region	CHRM1	ACM1		activation	14501019, 12456063, 12212772, 11423097, 7904245, 18220527
108	Vandetanib	EGFR	EGFR		inhibition	12183421, 11881999
109	P276-00	CDC2	CDK1 (p34)		inhibition	17363486
110	Dasatinib	SRC	c-Src		inhibition	18674639, 16230377, 16724058, 15615512
111	Methyltestosterone extracellular region	AR	Androgen receptor		activation
112	Homatropin racemic	CHRM1	ACM1		inhibition
113	Isotretinoin intracellular	RARA	RARalpha		activation	7608895, 14501777, 10419474
114	AEE788	EGFR	EGFR		inhibition	16740767, 15256466
115	Penbutolol extracellular region	ADRB2	Beta-2 adrenergic receptor		inhibition	2906875, 16716, 2439798
116	Osaterone	AR	Androgen receptor		inhibition	7524291, 11346183
117	Mepenzolate	CHRM1	ACM1		inhibition	2791613, 7623487, 7122991
118	Prednisolone intracellular	NR3C1	GCR-alpha		activation	15755863, 11520196, 19019676
119	anti-IFNg	IFNG	IFN-gamma		inhibition	1724447
120	Thiazinamium	CHRM1	ACM1		inhibition	8081071, 1377628
121	Prednisone intracellular	NR3C1	GCR-alpha		activation	567487
122	NGX267	CHRM1	ACM1		activation
123	VTP195183	RARA	RARalpha		activation	17318068
124	Erythro-Isoetharine extracellular region	ADRB2	Beta-2 adrenergic receptor		activation	6116196, 4830253
125	Terbutaline racemic extracellular region	ADRB2	Beta-2 adrenergic receptor		activation	229209, 9596106, 16263481, 15655528, 16648137, 16051698, 14730417, 11934812, 229209
126	HE3235	AR	Androgen receptor		inhibition	19337256
127	Androstanolone intracellular	AR	Androgen receptor		activation	12161060, 17336533, 14761201, 17257838, 17149866, 17267219, 8164266, 2374140, 3783591, 3040999, 11576622, 2984418, 8164266, 2296011
128	Minaprine	DRD1	Dopamine D1A receptor		inhibition
129	Arecoline	CHRM1	ACM1		activation	1619616, 1560440, 1732546, 8464038, 1732523, 9622546, 11836126, 1433209, 3385727, 3712371, 12822179, 2362286, 3339620, 10722168, 9435896, 2002451, 1613751, 9438027, 7739014, 2319559, 9111297, 9873644, 9801812, 1995893, 15777212, 10891110, 7783150, 7658434, 8064804, 2213823, 8931930, 1310135, 9111297, 9622546, 11597415, 9435896, 12747793, 10891110
130	RU58841	AR	Androgen receptor		inhibition	9798729, 11327585, 15454212, 10637363, 15715462
131	CB1093	TNF	TNF-alpha		activation	10510471, 15904673
132	Carteolol racemic extracellular region	ADRB2	Beta-2 adrenergic receptor		activation	11286298, 1686051, 1971247, 15526107, 11436944, 9056046
133	Tiotropium	CHRM1	ACM1		inhibition	15350163, 15922812, 15846642, 15524023, 15264997, 13680472, 12768836
134	Timolol	ADRB2	Beta-2 adrenergic receptor		inhibition	9831823
135	SF1126 cytoplasm	PIK3CA	PI3K cat class IA (p110-alpha)		inhibition	18172313
136	Propantheline	CHRM1	ACM1		inhibition
137	Etretinate	RARA	RARalpha		activation	10459139
138	NBI42902	GNRHR	GnRH receptor		inhibition	15715483, 17521908, 17095587, 15715483, 17521908, 16420049, 15863308, 16046130
139	Octatropine extracellular region	CHRM1	ACM1		inhibition
140	Glycopyrrolate	CHRM1	ACM1		inhibition	10385241
141	arotinolol	ADRB2	Beta-2 adrenergic receptor		inhibition	6210068
142	CDP-571	TNF	TNF-alpha		inhibition	16480401
143	Stibogluconate	PTPN11	SHP-2		inhibition	12421984, 11544330
144	Bufetolol	ADRB2	Beta-2 adrenergic receptor		inhibition	6132016
145	Pelitinib	EGFR	EGFR		inhibition	16710023, 16453019, 16387666, 16364494, 16046538, 15715478, 14749472, 15177440, 15006373, 12502359, 11749388, 15897464, 15032674
146	Canertinib extracellular region	EGFR	EGFR		inhibition	16857802, 11462982, 15571862, 11706399, 16480284, 12270171, 15032674, 11749389, 15711537
147	Talsaclidine	CHRM1	ACM1		activation	16406470, 15211591, 14501019, 12762134, 12122487, 9121365, 11392631
148	Buclizine	CHRM1	ACM1		inhibition
149	Pilocarpine extracellular region	CHRM1	ACM1		activation	1310135, 9784113, 2213823, 2319559, 1956033, 7739014, 9111297, 1732546, 9873644, 8464038, 1732523, 8930161, 9111297
150	Salmeterol racemic extracellular region	ADRB2	Beta-2 adrenergic receptor		activation	16434564
151	Calcitriol	TNF	TNF-alpha		activation	15904673
152	Bitolterol extracellular region	ADRB2	Beta-2 adrenergic receptor		activation	2643904
153	AN152	GNRHR	GnRH receptor		inhibition	14506166, 14555524, 12429984, 11516322
154	Alvocidib intracellular	CDC2	CDK1 (p34)		inhibition	15780638, 15474478, 15217973
155	Butylscopolamine	CHRM1	ACM1		inhibition
156	Practolol racemic extracellular region	ADRB2	Beta-2 adrenergic receptor		inhibition	3031293, 6132998, 2884312
157	Scopolamine	CHRM1	ACM1		inhibition	17049363, 17010154, 9873472, 17174158, 17098452, 3404446, 11377175, 2374141, 15816047, 8558529, 9016336, 6128416, 17117451, 16996497
158	Hexocyclium	CHRM1	ACM1		inhibition	8081071, 9183081, 8075869
159	BIBW2992	EGFR	EGFR		inhibition	17208435
160	Erlotinib cytoplasm	EGFR	EGFR		inhibition	9354447, 12270171
161	(1S,2S)-Pseudoephedrine extracellular region	ADRB2	Beta-2 adrenergic receptor		activation	10449190
162	Formoterol racemic extracellular region	ADRB2	Beta-2 adrenergic receptor		activation	16434564
163	ADX10061	DRD1	Dopamine D1A receptor		inhibition
164	Bambuterol racemic extracellular region	ADRB2	Beta-2 adrenergic receptor		activation	1686529
165	Adrogolide	DRD1	Dopamine D1A receptor		activation	15233592
166	Neratinib extracellular region	EGFR	EGFR		inhibition	15173008
167	Methylscopolamine extracellular region	CHRM1	ACM1		inhibition	15661360, 15498511, 16902941, 17305327, 2194839
168	Mepindolol	ADRB2	Beta-2 adrenergic receptor		inhibition	12761341
169	Tamibarotene	RARA	RARalpha		inhibition	9435893
170	Adimolol	ADRB2	Beta-2 adrenergic receptor		inhibition	2859871, 2885022, 2890141
171	(R)-Apomorphine	DRD1	Dopamine D1A receptor		activation	8482327, 15180131, 10807903, 15111248, 942751, 8784447, 1671416, 2415793, 1973652, 17228858, 1967314, 2525621, 1680195, 6694167, 7200145, 2147956, 6319700, 11294383, 3761309, 2405158, 8784448, 3761310, 6090664, 2136919, 1975274, 17543523, 7861413, 10691686, 1971309, 7932581, 2899647, 6094811, 3346882, 15186839
172	RG83852	EGFR	EGFR		inhibition	8151316
173	BMS599626	EGFR	EGFR		inhibition	17062696
174	Pergolide extracellular region	DRD1	Dopamine D1A receptor		activation	17356338, 16896953, 16831565, 10082211, 9784114, 6876078, 6298427, 6834383, 2415793, 2895008, 1973652, 6094811
175	Pirenzepine extracellular region	CHRM1	ACM1		inhibition	9788289, 1724648, 10571170, 1560440, 12822179, 442949, 9703467, 2724292, 1920350, 8246244, 3373484, 7932564, 1619616, 12500289, 3351856, 8464039, 2066986, 3039133, 1310135, 2792188, 2785211, 15207914, 15225680, 10347840, 10522693, 16302823, 16207821, 9986705, 15294002, 16722655, 16290166, 16902941, 3443095, 2194839, 8401923
176	Elagolix extracellular region	GNRHR	GnRH receptor		inhibition
177	Labetalol racemic extracellular region	ADRB2	Beta-2 adrenergic receptor		inhibition	6132999, 11425575, 11934812
178	TG100115	PIK3CD	PI3K cat class IA (p110-delta)		inhibition	17172449
179	Levodopa extracellular region	DRD1	Dopamine D1A receptor		activation	942751
180	Thioridazine extracellular region	DRD1	Dopamine D1A receptor		inhibition	2892936, 2563653, 2415793
181	Benactyzine	CHRM1	ACM1		inhibition	3335998, 3806613, 3561766
182	Celiprolol extracellular region	ADRB2	Beta-2 adrenergic receptor		activation	6151380, 9143862, 9280714, 15849448, 12464353
183	Triamcinolone intracelular	NR3C1	GCR-alpha		activation	2897467, 15705660, 12612067
184	Methocidin	CHRM1	ACM1		inhibition
185	Asenapine	DRD1	Dopamine D1A receptor		inhibition	1974433, 7684443
186	ARRY797	MAPK14	p38alpha (MAPK14)		inhibition
187	Sufugolix extracellular region	GNRHR	GnRH receptor		inhibition	12502365, 16420049, 17034124, 14529448, 14505682, 12502365
188	Varlitinib cytosol	EGFR	EGFR		inhibition
189	Fenoterol racemic	ADRB2	Beta-2 adrenergic receptor		activation	9596106, 17506540, 9295336, 14730417, 15289287, 11934812, 229209, 7915318
190	Flavoxate	CHRM1	ACM1		inhibition
191	Bicalutamide extracellular region	AR	Androgen receptor		inhibition	16603353, 16828557, 17636947, 15239655, 17328524, 15715462, 10691684, 2374140, 1588549, 16706554, 16685401, 16641147, 16467405, 16420057, 17257838, 9871534, 17267219, 10230628, 14744796, 17064916, 12161060, 15603938, 9484511, 10743937, 15603960, 15516756, 15546739, 16724057
192	Doxylamine racemic extracellular region	CHRM1	ACM1		inhibition
193	ICR62	EGFR	EGFR		inhibition	12673691
194	Hexoprenaline	ADRB2	Beta-2 adrenergic receptor		activation	11934812, 207477
195	VX-702	MAPK14	p38alpha (MAPK14)		inhibition	16022178, 15583748
196	Alprenoxime	ADRB2	Beta-2 adrenergic receptor		inhibition	1798675, 7475898, 8590263
197	Methylprednisolone intracellular	NR3C1	GCR-alpha		activation	15755863
198	Oxandrolone	AR	Androgen receptor		activation	12589933
199	Oxybutynin racemic	CHRM1	ACM1		inhibition	17188867, 15763076, 16220976
200	Cortisol intracellular	NR3C1	GCR-alpha		activation	11579225, 9369287, 567487
201	Alprenolol extracellular region	ADRB2	Beta-2 adrenergic receptor		inhibition	6131128, 37339, 15655528, 11934812
202	Tridihexethyl extracellular region	CHRM1	ACM1		inhibition
203	Silybin	AR	Androgen receptor		inhibition	11532861
204	(1R,2S)-Ephedrine extracellular region	ADRB2	Beta-2 adrenergic receptor		activation	10209080, 9295336, 10449190, 10766790
205	Gefitinib extracellular region	EGFR	EGFR		inhibition	11575718, 16222152, 16424029, 16390601, 16387666, 16387665, 16378905, 17206733, 12270171, 10608920, 16887347, 15032719, 11459659, 15081028, 15032674, 12871078, 16480284, 15186837, 11479217, 16724058, 16724057, 16724053, 15767641
206	VX745	MAPK14	p38alpha (MAPK14)		inhibition	12540232, 16750367, 14667219, 11804650
207	Finasteride extracellular region	AR	Androgen receptor		inhibition	3783591
208	Nylidrin	ADRB2	Beta-2 adrenergic receptor		activation	1971738
209	CEE 03-320	DRD1	Dopamine D1A receptor		inhibition
210	Quinupramine	CHRM1	ACM1		inhibition	6098759, 7047146, 6254749
211	Clomifene cytoplasm	ESR1	ESR1 (nuclear)		inhibition	15375189
212	Xibenolol	ADRB2	Beta-2 adrenergic receptor		inhibition	6103674, 6116195

## Sheet: Gene to Therapeutic Drug
#	Gene Symbol	Target	Type	#	Drug	Effect	Pubmed
1	VEGFA	VEGF-A		1. 1.	PI88	inhibition	14521421
				1. 2.	Thalidomide	inhibition	15628770
2	DRD1	Dopamine D1A receptor		2. 1.	Minaprine	inhibition
				2. 2.	Dihydrexidine	activation	7636869 , 7914538 , 8568818 , 1971308 , 10072690 , 12628671 , 9171869 , 7608904 , 7830274 , 9216832 , 8558526 , 9655879 , 10360732 , 7658429
				2. 3.	Asenapine	inhibition	1974433 , 7684443
				2. 4.	Fenoldopam	activation	8120134 , 1973652 , 3761310 , 2955118 , 12515216 , 10052649 , 10807903 , 8482327 , 14727943 , 15798088 , 12069360 , 10099036
				2. 5.	Thiethylperazine extracellular region	inhibition
				2. 6.	Levodopa extracellular region	activation	942751
				2. 7.	Dopexamine	activation	2862944
				2. 8.	Thioridazine extracellular region	inhibition	2892936 , 2563653 , 2415793
				2. 9.	CEE 03-320	inhibition
				2. 10.	(R)-Apomorphine	activation	8482327 , 15180131 , 10807903 , 15111248 , 942751 , 8784447 , 1671416 , 2415793 , 1973652 , 17228858 , 1967314 , 2525621 , 1680195 , 6694167 , 7200145 , 2147956 , 6319700 , 11294383 , 3761309 , 2405158 , 8784448 , 3761310 , 6090664 , 2136919 , 1975274 , 17543523 , 7861413 , 10691686 , 1971309 , 7932581 , 2899647 , 6094811 , 3346882 , 15186839
				2. 11.	Chlorpromazine extracellular region	inhibition	2895008 , 2415793 , 3050089 , 6132009 , 6106062 , 6105219 , 8101877 , 6134833 , 2571727 , 6249933 , 6104732 , 7907148 , 6105220 , 2876102 , 7154006 , 10531405 , 2563653 , 10807903 , 8206133
				2. 12.	Perphenazine	inhibition	7473566 , 1365866 , 2415793
				2. 13.	Methylergonovine	inhibition
				2. 14.	Pergolide extracellular region	activation	17356338 , 16896953 , 16831565 , 10082211 , 9784114 , 6876078 , 6298427 , 6834383 , 2415793 , 2895008 , 1973652 , 6094811
				2. 15.	Amantadine extracellular region	activation	15327817
				2. 16.	Propiomazine	inhibition
				2. 17.	Adrogolide	activation	15233592
				2. 18.	Droxidopa extracellular region	activation	17214596
				2. 19.	Promazine extracellular region	inhibition	2563653
				2. 20.	ADX10061	inhibition
3	IFNG	IFN-gamma			anti-IFNg	inhibition	1724447
4	MAPK8	JNK1(MAPK8)			AM111	inhibition	11147798
5	IL6	IL-6		5. 1.	CNTO328 drug	inhibition
				5. 2.	Dexamethasone extracellular region	inhibition	16184516 , 8726002
6	MAP2K2	MEK2(MAP2K2)		6. 1.	ARRY438162	inhibition	17332304
				6. 2.	PD0325901	inhibition	17692026
				6. 3.	ARRY-142886	inhibition	17332304
7	GNRHR	GnRH receptor		7. 1.	NBI42902	inhibition	15715483 , 17521908 , 17095587 , 15715483 , 17521908 , 16420049 , 15863308 , 16046130
				7. 2.	Elagolix extracellular region	inhibition
				7. 3.	AN152	inhibition	14506166 , 14555524 , 12429984 , 11516322
				7. 4.	Sufugolix extracellular region	inhibition	12502365 , 16420049 , 17034124 , 14529448 , 14505682 , 12502365
8	PIK3CA	PI3K cat class IA (p110-alpha)		8. 1.	PX866	inhibition	16170026
				8. 2.	XL147	inhibition
				8. 3.	SF1126 cytoplasm	inhibition	18172313
9	JUN	c-Jun			Vinblastine extracellular region	activation	17126817
10	MAPK14	p38alpha (MAPK14)		10. 1.	VX-702	inhibition	16022178 , 15583748
				10. 2.	ARRY797	inhibition
				10. 3.	SCIO469	inhibition	11804650 , 16022178
				10. 4.	ARRY614	inhibition
				10. 5.	VX745	inhibition	12540232 , 16750367 , 14667219 , 11804650
11	MAP2K1	MEK1(MAP2K1)		11. 1.	ARRY438162	inhibition	17332304
				11. 2.	ARRY-142886	inhibition	17332304
				11. 3.	PD0325901	inhibition	17692026
12	NR3C1	GCR-alpha		12. 1.	Mifepristone intracellular	inhibition	17145133 , 16990342 , 7792795 , 17349553 , 17008323 , 11978776 , 10894152 , 7956941 , 17251323 , 2897467 , 17307298
				12. 2.	Betamethasone intracellular	activation	2897467 , 15362971 , 12677094
				12. 3.	Prednisone intracellular	activation	567487
				12. 4.	NCX1022	Unspecified	15313880
				12. 5.	Dexamethasone intracellular	activation	11741935 , 15677712 , 7956941 , 14698033 , 14623117 , 12151000 , 12677094 , 17905853 , 10433509 , 2897467 , 2440676
				12. 6.	Rofleponide	Unspecified	10624832
				12. 7.	Methylprednisolone intracellular	activation	15755863
				12. 8.	Triamcinolone intracelular	activation	2897467 , 15705660 , 12612067
				12. 9.	Cortisol intracellular	activation	11579225 , 9369287 , 567487
				12. 10.	Prednisolone intracellular	activation	15755863 , 11520196 , 19019676
13	SRC	c-Src		13. 1.	Saracatinib cytosol	inhibition	17172405 , 17064066
				13. 2.	Dasatinib	inhibition	18674639 , 16230377 , 16724058 , 15615512
14	CHRM1	ACM1		14. 1.	Pirenzepine extracellular region	inhibition	9788289 , 1724648 , 10571170 , 1560440 , 12822179 , 442949 , 9703467 , 2724292 , 1920350 , 8246244 , 3373484 , 7932564 , 1619616 , 12500289 , 3351856 , 8464039 , 2066986 , 3039133 , 1310135 , 2792188 , 2785211 , 15207914 , 15225680 , 10347840 , 10522693 , 16302823 , 16207821 , 9986705 , 15294002 , 16722655 , 16290166 , 16902941 , 3443095 , 2194839 , 8401923
				14. 2.	Talsaclidine	activation	16406470 , 15211591 , 14501019 , 12762134 , 12122487 , 9121365 , 11392631
				14. 3.	Xanomeline	activation	9614217 , 7674807 , 10323594 , 10336509 , 12023535 , 12847557 , 17149881 , 11741475 , 10450949 , 13678406 , 15279542 , 9111297 , 1433209 , 1613751 , 9873644 , 10354408 , 9464368 , 7658434
				14. 4.	Thiethylperazine extracellular region	inhibition
				14. 5.	Biperiden	inhibition	12790361 , 10907719 , 10789882 , 10370904 , 1912107 , 3562393 , 8743605 , 8095723 , 7945741 , 3208836
				14. 6.	Methylscopolamine extracellular region	inhibition	15661360 , 15498511 , 16902941 , 17305327 , 2194839
				14. 7.	Buclizine	inhibition
				14. 8.	Scopolamine	inhibition	17049363 , 17010154 , 9873472 , 17174158 , 17098452 , 3404446 , 11377175 , 2374141 , 15816047 , 8558529 , 9016336 , 6128416 , 17117451 , 16996497
				14. 9.	Butylscopolamine	inhibition
				14. 10.	Clozapine extracellular region	inhibition	16983399 , 10063486 , 11170639 , 10377229 , 14595031 , 9406603 , 10708730 , 7907148 , 7108902 , 7288815 , 2866248 , 1967652 , 8101877 , 16959945 , 2869146 , 14695828 , 2573732 , 2571728 , 6128416
				14. 11.	Terodiline	inhibition	1724648
				14. 12.	Thiazinamium	inhibition	8081071 , 1377628
				14. 13.	Doxylamine racemic extracellular region	inhibition
				14. 14.	Octatropine extracellular region	inhibition
				14. 15.	Bethanechol extracellular region	activation	1684182
				14. 16.	Benactyzine	inhibition	3335998 , 3806613 , 3561766
				14. 17.	Mepenzolate	inhibition	2791613 , 7623487 , 7122991
				14. 18.	Dexetimide	inhibition	10789882 , 3335998 , 2785211
				14. 19.	Propantheline	inhibition
				14. 20.	Tiotropium	inhibition	15350163 , 15922812 , 15846642 , 15524023 , 15264997 , 13680472 , 12768836
				14. 21.	Cevimeline extracellular region	activation	14501019 , 12456063 , 12212772 , 11423097 , 7904245 , 18220527
				14. 22.	Pilocarpine extracellular region	activation	1310135 , 9784113 , 2213823 , 2319559 , 1956033 , 7739014 , 9111297 , 1732546 , 9873644 , 8464038 , 1732523 , 8930161 , 9111297
				14. 23.	Telenzepine	inhibition	17101232 , 15831997 , 12907311 , 12799522 , 15683741 , 9694930 , 9183081 , 17321109
				14. 24.	Hexocyclium	inhibition	8081071 , 9183081 , 8075869
				14. 25.	Promazine extracellular region	inhibition
				14. 26.	Oxitropium	inhibition
				14. 27.	Quinupramine	inhibition	6098759 , 7047146 , 6254749
				14. 28.	Pirmenol cytoplasm	inhibition	10413067
				14. 29.	Bornaprine	inhibition	7945741
				14. 30.	Flavoxate	inhibition
				14. 31.	Homatropin racemic	inhibition
				14. 32.	Caramiphen	inhibition	8027978 , 9543722 , 1920350 , 8449241 , 1920350
				14. 33.	Aprofen	inhibition	1560441 , 3494849 , 2403389 , 2344395 , 3404446 , 11831902
				14. 34.	Propiomazine	inhibition
				14. 35.	Trospium	inhibition
				14. 36.	Methocidin	inhibition
				14. 37.	Methixene	inhibition	3353357 , 2567609
				14. 38.	Promethazine racemic extracellular region	inhibition	7616422
				14. 39.	Diphenidol	inhibition
				14. 40.	Benzquinamide	inhibition
				14. 41.	Benztropine extracellular region	inhibition	3208836 , 7562926 , 11689080 , 12210554
				14. 42.	Arecoline	activation	1619616 , 1560440 , 1732546 , 8464038 , 1732523 , 9622546 , 11836126 , 1433209 , 3385727 , 3712371 , 12822179 , 2362286 , 3339620 , 10722168 , 9435896 , 2002451 , 1613751 , 9438027 , 7739014 , 2319559 , 9111297 , 9873644 , 9801812 , 1995893 , 15777212 , 10891110 , 7783150 , 7658434 , 8064804 , 2213823 , 8931930 , 1310135 , 9111297 , 9622546 , 11597415 , 9435896 , 12747793 , 10891110
				14. 43.	NGX267	activation
				14. 44.	Oxybutynin racemic	inhibition	17188867 , 15763076 , 16220976
				14. 45.	Profenamine cytoplasm	inhibition	2236897 , 2904117
				14. 46.	Tridihexethyl extracellular region	inhibition
				14. 47.	Glycopyrrolate	inhibition	10385241
				14. 48.	Ipratropium	inhibition	10385241 , 15987237 , 12768836
				14. 49.	Carbinoxamine extracellular region	inhibition
15	CCKBR	CCKBR			GW150013	inhibition
16	CDC2	CDK1 (p34)		16. 1.	Alvocidib intracellular	inhibition	15780638 , 15474478 , 15217973
				16. 2.	R547	inhibition	17064073
				16. 3.	P276-00	inhibition	17363486
17	ESR1	ESR1 (nuclear)		17. 1.	Clomifene cytoplasm	inhibition	15375189
				17. 2.	Diethylstilbestrol intracellular	activation	12579585
				17. 3.	Raloxifene intracellular	inhibition	12825935 , 9338790 , 12911186 , 12459017
				17. 4.	Afimoxifene intracellular	inhibition	12825935 , 10713439 , 9875847 , 17008385 , 16092128
				17. 5.	Bazedoxifene	activation	15961563
18	RARA	RARalpha		18. 1.	Etretinate	activation	10459139
				18. 2.	VTP195183	activation	17318068
				18. 3.	Isotretinoin intracellular	activation	7608895 , 14501777 , 10419474
				18. 4.	Tamibarotene	inhibition	9435893
19	PRKCE	PKC-epsilon			KAI1455	activation
20	PTK2B	Pyk2(FAK2)			PF562271	inhibition	18339875
21	CTNNB1	Beta-catenin			Exisulind intracellular	inhibition	14555707
22	EGFR	EGFR		22. 1.	XL647	inhibition	17575237
				22. 2.	BMS599626	inhibition	17062696
				22. 3.	ICR62	inhibition	12673691
				22. 4.	Gefitinib extracellular region	inhibition	11575718 , 16222152 , 16424029 , 16390601 , 16387666 , 16387665 , 16378905 , 17206733 , 12270171 , 10608920 , 16887347 , 15032719 , 11459659 , 15081028 , 15032674 , 12871078 , 16480284 , 15186837 , 11479217 , 16724058 , 16724057 , 16724053 , 15767641
				22. 5.	Pelitinib	inhibition	16710023 , 16453019 , 16387666 , 16364494 , 16046538 , 15715478 , 14749472 , 15177440 , 15006373 , 12502359 , 11749388 , 15897464 , 15032674
				22. 6.	Canertinib extracellular region	inhibition	16857802 , 11462982 , 15571862 , 11706399 , 16480284 , 12270171 , 15032674 , 11749389 , 15711537
				22. 7.	Vandetanib	inhibition	12183421 , 11881999
				22. 8.	AEE788	inhibition	16740767 , 15256466
				22. 9.	BIBW2992	inhibition	17208435
				22. 10.	BMS690514	inhibition	17616683
				22. 11.	TGF-Alpha-PE40	inhibition	11245086 , 8062268
				22. 12.	Lapatinib extracellular region	inhibition	15833875 , 16452222 , 16397255 , 16091755 , 16020981 , 15755991 , 15665275 , 15528979 , 15374980 , 14751502 , 16777410 , 15032674 , 16724058
				22. 13.	RG83852	inhibition	8151316
				22. 14.	Varlitinib cytosol	inhibition
				22. 15.	BIBX1382	inhibition	12008195
				22. 16.	PKI166 extracellular region	inhibition	15032674 , 14967461
				22. 17.	Neratinib extracellular region	inhibition	15173008
				22. 18.	IMC11F8	inhibition	15757893
				22. 19.	MDX214	inhibition
				22. 20.	Suramin extracellular region	inhibition	3496343
				22. 21.	Erlotinib cytoplasm	inhibition	9354447 , 12270171
				22. 22.	AV412	inhibition
				22. 23.	PD153035	inhibition	16908449 , 15961274 , 8770389 , 10608920 , 8627606 , 12502359 , 9154973 , 8568816 , 11749389 , 16279804 , 10639288 , 11479217 , 9357527 , 14604679 , 7658435 , 8632415 , 10828317
23	PTPN11	SHP-2			Stibogluconate	inhibition	12421984 , 11544330
24	PIK3CD	PI3K cat class IA (p110-delta)		24. 1.	TG100115	inhibition	17172449
				24. 2.	XL147	inhibition
				24. 3.	PX866	inhibition	16170026
25	TNF	TNF-alpha		25. 1.	CB1093	activation	10510471 , 15904673
				25. 2.	Pomalidomide extracellular region	inhibition	14505639 , 10386948
				25. 3.	Thalidomide	inhibition	16510725 , 8521296 , 16255679 , 16490847
				25. 4.	Calcitriol	activation	15904673
				25. 5.	CPI1189	inhibition	12451199
				25. 6.	CDP-571	inhibition	16480401
26	ADRB2	Beta-2 adrenergic receptor		26. 1.	Terbutaline racemic extracellular region	activation	229209 , 9596106 , 16263481 , 15655528 , 16648137 , 16051698 , 14730417 , 11934812 , 229209
				26. 2.	Salmeterol racemic extracellular region	activation	16434564
				26. 3.	Bupranolol racemic extracellular region	inhibition	12606631 , 16006748 , 16116070 , 14660028
				26. 4.	Betaxolol racemic extracellular region	inhibition	9831823 , 12350290 , 10889317
				26. 5.	arotinolol	inhibition	6210068
				26. 6.	Timolol	inhibition	9831823
				26. 7.	Broxaterol	activation	17303428 , 16530417 , 14730417
				26. 8.	Adimolol	inhibition	2859871 , 2885022 , 2890141
				26. 9.	NCX950 extracellular region	activation	15084649
				26. 10.	Bambuterol racemic extracellular region	activation	1686529
				26. 11.	Sibenadet cytoplasm	activation	15307823
				26. 12.	Bufuralol racemic	inhibition	41815
				26. 13.	Amosulalol extracellular region	inhibition	2869143
				26. 14.	Oxprenolol racemic	inhibition	9375944 , 6356864
				26. 15.	Alprenolol extracellular region	inhibition	6131128 , 37339 , 15655528 , 11934812
				26. 16.	(1S,2S)-Pseudoephedrine extracellular region	activation	10449190
				26. 17.	Celiprolol extracellular region	activation	6151380 , 9143862 , 9280714 , 15849448 , 12464353
				26. 18.	Bretylium extracellular region	inhibition
				26. 19.	Milveterol extracellular region	activation	16022567 , 17352511
				26. 20.	Mepindolol	inhibition	12761341
				26. 21.	(1R,2S)-Ephedrine extracellular region	activation	10209080 , 9295336 , 10449190 , 10766790
				26. 22.	Bufetolol	inhibition	6132016
				26. 23.	Metipranolol extracellular region	inhibition	12967722 , 1351412 , 8099001
				26. 24.	KUR1246	activation	16478001 , 11303056
				26. 25.	Labetalol racemic extracellular region	inhibition	6132999 , 11425575 , 11934812
				26. 26.	Carteolol racemic extracellular region	activation	11286298 , 1686051 , 1971247 , 15526107 , 11436944 , 9056046
				26. 27.	Pirbuterol racemic extracellular region	activation	712629 , 17260025
				26. 28.	Pindolol racemic extracellular region	inhibition	2874227 , 37339 , 11314603 , 10895074
				26. 29.	Practolol racemic extracellular region	inhibition	3031293 , 6132998 , 2884312
				26. 30.	Nylidrin	activation	1971738
				26. 31.	Albuterol extracellular region	activation	11934812
				26. 32.	Hexoprenaline	activation	11934812 , 207477
				26. 33.	Adrenaline racemic extracellular region	activation	10780918 , 7328588 , 8254623 , 17353197 , 15102946 , 10964911
				26. 34.	Formoterol racemic extracellular region	activation	16434564
				26. 35.	Xibenolol	inhibition	6103674 , 6116195
				26. 36.	Erythro-Isoetharine extracellular region	activation	6116196 , 4830253
				26. 37.	Fenoterol racemic	activation	9596106 , 17506540 , 9295336 , 14730417 , 15289287 , 11934812 , 229209 , 7915318
				26. 38.	Carvedilol racemic extracellular region	inhibition	15741261 , 16368292 , 15942349 , 10372227
				26. 39.	Bitolterol extracellular region	activation	2643904
				26. 40.	Alprenoxime	inhibition	1798675 , 7475898 , 8590263
				26. 41.	Penbutolol extracellular region	inhibition	2906875 , 16716 , 2439798
				26. 42.	Dopexamine	activation	2862944
				26. 43.	Indacaterol	activation	16434564 , 17352511 , 17135231
27	PIK3CB	PI3K cat class IA (p110-beta)			XL147	inhibition
28	AR	Androgen receptor		28. 1.	Oxendolone	inhibition	7957162 , 7851809 , 7513937
				28. 2.	oxymetholone	activation	11440282
				28. 3.	Diethylstilbestrol intracellular	inhibition	16876421
				28. 4.	Prasterone intracellular	Unspecified	12589933 , 15994348
				28. 5.	Fulvestrant	inhibition	15316697
				28. 6.	Mifepristone intracellular	Unspecified	7956941
				28. 7.	Zanoterone	inhibition	1691701 , 8393778
				28. 8.	Silybin	inhibition	11532861
				28. 9.	Osaterone	inhibition	7524291 , 11346183
				28. 10.	Nilutamide cytoplasm	inhibition	15509168 , 14613328
				28. 11.	BMS564929	activation	17008401
				28. 12.	Flutamide intracellular	inhibition	11814832 , 15509168 , 12873487 , 16099660 , 16876421 , 11886817 , 11118046 , 1992146 , 2374140 , 10637363
				28. 13.	Methandrostenolone	inhibition	15876413 , 9593936
				28. 14.	HE3235	inhibition	19337256
				28. 15.	RU58841	inhibition	9798729 , 11327585 , 15454212 , 10637363 , 15715462
				28. 16.	Oxandrolone	activation	12589933
				28. 17.	MDV3100	inhibition	19359544 , 19223900
				28. 18.	Finasteride extracellular region	inhibition	3783591
				28. 19.	Cyproterone cytoplasm	inhibition	14670641 , 15256534 , 12573824 , 10801170 , 15964245 , 10715537 , 17223690
				28. 20.	LGD2941	activation	17267219 , 17257838 , 17034117
				28. 21.	Bicalutamide extracellular region	inhibition	16603353 , 16828557 , 17636947 , 15239655 , 17328524 , 15715462 , 10691684 , 2374140 , 1588549 , 16706554 , 16685401 , 16641147 , 16467405 , 16420057 , 17257838 , 9871534 , 17267219 , 10230628 , 14744796 , 17064916 , 12161060 , 15603938 , 9484511 , 10743937 , 15603960 , 15516756 , 15546739 , 16724057
				28. 22.	Androstanolone intracellular	activation	12161060 , 17336533 , 14761201 , 17257838 , 17149866 , 17267219 , 8164266 , 2374140 , 3783591 , 3040999 , 11576622 , 2984418 , 8164266 , 2296011
				28. 23.	Drospirenone	inhibition	14670641 , 15493951 , 7625729
				28. 24.	Methyltestosterone extracellular region	activation
				28. 25.	Estramustine intracellular	inhibition	10334909
29	RAF1	c-Raf-1			Sorafenib cytosol	inhibition	14741289 , 15556759

## Sheet: Hypothesis Testing
#	Process	%	p-Value	Genes from Active Data
1	positive regulation of cellular process	66.36	2.385e-35	There are no genes associated with this GO process
2	response to organic substance	51.82	7.722e-35	DUSP1
3	positive regulation of biological process	68.18	1.571e-34	There are no genes associated with this GO process
4	response to chemical stimulus	62.73	4.014e-32	There are no genes associated with this GO process
5	positive regulation of nitrogen compound metabolic process	42.73	2.773e-30	There are no genes associated with this GO process
6	response to endogenous stimulus	40	5.861e-30	There are no genes associated with this GO process
7	signal transduction	75.45	3.5e-29	NR4A2, DDR2
8	positive regulation of cellular biosynthetic process	42.73	7.031e-29	There are no genes associated with this GO process
9	positive regulation of nucleobase, nucleoside, nucleotide and nucleic acid metabolic process	40.91	8.056e-29	There are no genes associated with this GO process
10	positive regulation of metabolic process	46.36	8.319e-29	There are no genes associated with this GO process
11	intracellular signaling cascade	51.82	1.326e-28	DUSP1
12	positive regulation of biosynthetic process	42.73	1.348e-28	There are no genes associated with this GO process
