# Supplementary material for: A genetic network model of cellular responses to lithium treatment and cocaine abuse in bipolar disorder
Source: BMC Syst Biol. 2010 Nov 19;4:158. doi: 10.1186/1752-0509-4-158 (PMC3212423; doi:10.1186/1752-0509-4-158)
Supplement: Additional file 2 — GIN details. SNPs_Prioritized_via_GIN.xls is a spreadsheet that prioritizes SNPs in and near the network genes based on functional annotation. [file 1752-0509-4-158-S2.XLS]

## Sheet: final_results
source_snp_id	proxy_snp_id	rsq	proxy_overall_score	proxy_count	proxy_chr	proxy_pos_bp	proxy_dbsnp_loc_cnt	proxy_dbsnp_map_info_weight	proxy_gene_id	proxy_gene_symbol	proxy_function	proxy_gene_function_list	proxy_1000_genomes	proxy_hm_maf_ceu	proxy_hm_maf_chb	proxy_hm_maf_jpt	proxy_hm_maf_yri	proxy_chips	proxy_chips_tag8_hm_ceu	proxy_chips_tag8_hm_chb	proxy_chips_tag8_hm_jpt	proxy_chips_tag8_hm_yri	proxy_gene_contrib	proxy_user_gene_contrib	proxy_ecr_percent	proxy_ecr_contrib	proxy_user_region_contrib	proxy_user_special_snp_contrib		proxy_weighted_pvalue	proxy_rank_weighted_pvalue	source_chr	source_pos_bp	source_dbsnp_loc_cnt	source_dbsnp_map_info_weight	source_gene_id	source_gene_symbol	source_function	source_gene_function_list	source_1000_genomes	source_hm_maf_ceu	source_hm_maf_chb	source_hm_maf_jpt	source_hm_maf_yri	source_chips	source_chips_tag8_hm_ceu	source_chips_tag8_hm_chb	source_chips_tag8_hm_jpt	source_chips_tag8_hm_yri
1047640	0	0	3.6825	1	2	174528996	1	1	6670	SP3	missense	SP3/missense	0	0.142	0	0.364	0.333	I300D,I370,I550,I610Q,I650Y,I660WQ,I1M,IOMNI	I300D,I370,I550,I610Q,I650Y,I660WQ,I1M,IOMNI	A5,A6,I300D,I370,I550,I610Q,I650Y,I660WQ,I1M,IOMNI	(null)	I300D,I370,I550,I610Q,I650Y,I660WQ,I1M,IOMNI	2	1	0.91	0.6825	0	0		0.00020773	1	2	174528996	1	1	6670	SP3	missense	SP3/missense	0	0.142	0	0.364	0.333	I300D,I370,I550,I610Q,I650Y,I660WQ,I1M,IOMNI	I300D,I370,I550,I610Q,I650Y,I660WQ,I1M,IOMNI	A5,A6,I300D,I370,I550,I610Q,I650Y,I660WQ,I1M,IOMNI	(null)	I300D,I370,I550,I610Q,I650Y,I660WQ,I1M,IOMNI
2834167	0	0	3.63	2	21	33562658	1	1	3588	IL10RB	missense	IL10RB/missense	0	0.271	0.075	0.455	0.422	A6,I300D,I370,I550,I610Q,I650Y,I660WQ,I1M,IOMNI	A6,I300D,I370,I550,I610Q,I650Y,I660WQ,I1M,IOMNI	A6,I300D,I370,I550,I610Q,I650Y,I660WQ,I1M,IOMNI	(null)	A6,I300D,I370,I550,I610Q,I650Y,I660WQ,I1M,IOMNI	2	1	0.84	0.63	0	0		0.000234423	2	21	33562658	1	1	3588	IL10RB	missense	IL10RB/missense	0	0.271	0.075	0.455	0.422	A6,I300D,I370,I550,I610Q,I650Y,I660WQ,I1M,IOMNI	A6,I300D,I370,I550,I610Q,I650Y,I660WQ,I1M,IOMNI	A6,I300D,I370,I550,I610Q,I650Y,I660WQ,I1M,IOMNI	(null)	A6,I300D,I370,I550,I610Q,I650Y,I660WQ,I1M,IOMNI
1042713	0	0	3.6225	3	5	148186633	1	1	154	ADRB2	missense	ADRB2/missense	1	0.325	0.475	0.386	0.467	I300D,I370,I550,I610Q,I650Y,I660WQ,I1M,IOMNI	A5,A6,I300D,I370,I550,I610Q,I650Y,I660WQ,I1M,IOMNI	I300D,I370,I550,I610Q,I650Y,I660WQ,I1M,IOMNI	(null)	I300D,I370,I550,I610Q,I650Y,I660WQ,I1M,IOMNI	2	1	0.83	0.6225	0	0		0.000238506	3	5	148186633	1	1	154	ADRB2	missense	ADRB2/missense	1	0.325	0.475	0.386	0.467	I300D,I370,I550,I610Q,I650Y,I660WQ,I1M,IOMNI	A5,A6,I300D,I370,I550,I610Q,I650Y,I660WQ,I1M,IOMNI	I300D,I370,I550,I610Q,I650Y,I660WQ,I1M,IOMNI	(null)	I300D,I370,I550,I610Q,I650Y,I660WQ,I1M,IOMNI
1042714	0	0	3.6225	7	5	148186666	1	1	154	ADRB2	missense	ADRB2/missense	1	0.467	0.175	0.08	0.122	I610Q,I660WQ	A5,A6,I300D,I370,I550,I610Q,I650Y,I660WQ,I1M,IOMNI	I610Q,I660WQ,IOMNI	(null)	I610Q,I650Y,I660WQ,I1M,IOMNI	2	1	0.83	0.6225	0	0		0.000238506	4	5	148186666	1	1	154	ADRB2	missense	ADRB2/missense	1	0.467	0.175	0.08	0.122	I610Q,I660WQ	A5,A6,I300D,I370,I550,I610Q,I650Y,I660WQ,I1M,IOMNI	I610Q,I660WQ,IOMNI	(null)	I610Q,I650Y,I660WQ,I1M,IOMNI
3752895	0	0	3.5775	101	2	227595017	1	1	1286	COL4A4	missense	COL4A4/missense	1	0.425	0.275	0.318	0.443	I300D,I370,I550,I610Q,I650Y,I660WQ,I1M,IOMNI	A5,A6,I300D,I370,I550,I610Q,I650Y,I660WQ,I1M,IOMNI	A5,A6,I300D,I370,I550,I610Q,I650Y,I660WQ,I1M,IOMNI	(null)	A6,I300D,I370,I550,I610Q,I650Y,I660WQ,I1M,IOMNI	2	1	0.77	0.5775	0	0		0.000264545	5	2	227595017	1	1	1286	COL4A4	missense	COL4A4/missense	1	0.425	0.275	0.318	0.443	I300D,I370,I550,I610Q,I650Y,I660WQ,I1M,IOMNI	A5,A6,I300D,I370,I550,I610Q,I650Y,I660WQ,I1M,IOMNI	A5,A6,I300D,I370,I550,I610Q,I650Y,I660WQ,I1M,IOMNI	(null)	A6,I300D,I370,I550,I610Q,I650Y,I660WQ,I1M,IOMNI
17243826	0	0	3.5775	1	7	93378089	1	1	2792	GNGT1	missense	GNGT1/missense	0	0.216	0	0.1	0.083	A6	A6	A6,IOMNI	(null)	A6	2	1	0.77	0.5775	0	0		0.000264545	6	7	93378089	1	1	2792	GNGT1	missense	GNGT1/missense	0	0.216	0	0.1	0.083	A6	A6	A6,IOMNI	(null)	A6
5442	0	0	3.57	1	12	6825125	1	1	2784	GNB3	missense	GNB3/missense	0	0.1	0	0	0	I300D,I370,I550,I610Q,I650Y,I660WQ,I1M,IOMNI	I300D,I370,I550,I610Q,I650Y,I660WQ,I1M,IOMNI	I300D,I370,I550,I610Q,I650Y,I660WQ,I1M,IOMNI	(null)	I300D,I370,I550,I610Q,I650Y,I660WQ,I1M,IOMNI	2	1	0.76	0.57	0	0		0.000269153	7	12	6825125	1	1	2784	GNB3	missense	GNB3/missense	0	0.1	0	0	0	I300D,I370,I550,I610Q,I650Y,I660WQ,I1M,IOMNI	I300D,I370,I550,I610Q,I650Y,I660WQ,I1M,IOMNI	I300D,I370,I550,I610Q,I650Y,I660WQ,I1M,IOMNI	(null)	I300D,I370,I550,I610Q,I650Y,I660WQ,I1M,IOMNI
13166360	0	0	3.57	4	5	7573881	1	1	108	ADCY2	missense	ADCY2/missense	0	0.25	0.058	0	0	A5,A6,I300D,I370,I550,I610Q,I650Y,I660WQ,I1M	A5,A6,I300D,I370,I550,I610Q,I650Y,I660WQ,I1M,IOMNI	A5,A6,I300D,I370,I550,I610Q,I650Y,I660WQ,I1M	(null)	A5,A6,I300D,I370,I550,I610Q,I650Y,I660WQ,I1M	2	1	0.76	0.57	0	0		0.000269153	8	5	7573881	1	1	108	ADCY2	missense	ADCY2/missense	0	0.25	0.058	0	0	A5,A6,I300D,I370,I550,I610Q,I650Y,I660WQ,I1M	A5,A6,I300D,I370,I550,I610Q,I650Y,I660WQ,I1M,IOMNI	A5,A6,I300D,I370,I550,I610Q,I650Y,I660WQ,I1M	(null)	A5,A6,I300D,I370,I550,I610Q,I650Y,I660WQ,I1M
2230739	0	0	3.5625	1	16	3973437	1	1	115	ADCY9	missense	ADCY9/missense	1	0.408	0.15	0.409	0.411	I300D,I370,I550,I610Q,I650Y,I660WQ,I1M,IOMNI	I300D,I370,I550,I610Q,I650Y,I660WQ,I1M,IOMNI	I300D,I370,I550,I610Q,I650Y,I660WQ,I1M,IOMNI	(null)	I300D,I370,I550,I610Q,I650Y,I660WQ,I1M,IOMNI	2	1	0.75	0.5625	0	0		0.000273842	9	16	3973437	1	1	115	ADCY9	missense	ADCY9/missense	1	0.408	0.15	0.409	0.411	I300D,I370,I550,I610Q,I650Y,I660WQ,I1M,IOMNI	I300D,I370,I550,I610Q,I650Y,I660WQ,I1M,IOMNI	I300D,I370,I550,I610Q,I650Y,I660WQ,I1M,IOMNI	(null)	I300D,I370,I550,I610Q,I650Y,I660WQ,I1M,IOMNI
3795299	0	0	3.5625	3	1	24320055	1	1	58985	IL22RA1	missense	IL22RA1/missense	1	0.433	0.308	0.25	0.3	I1M,IOMNI	A6,I550,I610Q,I650Y,I660WQ,I1M,IOMNI	A6,I300D,I370,I550,I610Q,I650Y,I660WQ,I1M,IOMNI	(null)	A6,I650Y,I1M,IOMNI	2	1	0.75	0.5625	0	0		0.000273842	10	1	24320055	1	1	58985	IL22RA1	missense	IL22RA1/missense	1	0.433	0.308	0.25	0.3	I1M,IOMNI	A6,I550,I610Q,I650Y,I660WQ,I1M,IOMNI	A6,I300D,I370,I550,I610Q,I650Y,I660WQ,I1M,IOMNI	(null)	A6,I650Y,I1M,IOMNI
2275363	0	0	3.555	1	1	21813142	1	1	5909	RAP1GAP	missense	RAP1GAP/missense	1	0.417	0.392	0.477	0.4	I1M,IOMNI	I1M,IOMNI	A6,I1M,IOMNI	(null)	I1M,IOMNI	2	1	0.74	0.555	0	0		0.000278612	11	1	21813142	1	1	5909	RAP1GAP	missense	RAP1GAP/missense	1	0.417	0.392	0.477	0.4	I1M,IOMNI	I1M,IOMNI	A6,I1M,IOMNI	(null)	I1M,IOMNI
2228043	0	0	3.5475	24	5	55287688	1	1	3572	IL6ST	missense	IL6ST/UTR-3,IL6ST/missense	1	0.117	0.325	0.023	0.033	IOMNI	A5,A6,I300D,I370,I550,I610Q,I650Y,I660WQ,I1M,IOMNI	IOMNI	(null)	IOMNI	2	1	0.73	0.5475	0	0		0.000283465	12	5	55287688	1	1	3572	IL6ST	missense	IL6ST/UTR-3,IL6ST/missense	1	0.117	0.325	0.023	0.033	IOMNI	A5,A6,I300D,I370,I550,I610Q,I650Y,I660WQ,I1M,IOMNI	IOMNI	(null)	IOMNI
16829204	0	0	3.5475	6	1	24327275	1	1	58985	IL22RA1	missense	IL22RA1/missense	1	0.108	0.192	0	0	A5,A6,I1M,IOMNI	A5,A6,I300D,I370,I550,I610Q,I650Y,I660WQ,I1M,IOMNI	A5,A6,I1M,IOMNI	(null)	A5,A6,I300D,I370,I550,I610Q,I650Y,I660WQ,I1M,IOMNI	2	1	0.73	0.5475	0	0		0.000283465	13	1	24327275	1	1	58985	IL22RA1	missense	IL22RA1/missense	1	0.108	0.192	0	0	A5,A6,I1M,IOMNI	A5,A6,I300D,I370,I550,I610Q,I650Y,I660WQ,I1M,IOMNI	A5,A6,I1M,IOMNI	(null)	A5,A6,I300D,I370,I550,I610Q,I650Y,I660WQ,I1M,IOMNI
5370	0	0	3.54	3	6	12404241	1	1	1906	EDN1	missense	EDN1/missense	0	0.242	0.195	0.284	0.311	I300D,I370,I550,I610Q,I650Y,I660WQ,I1M,IOMNI	A6,I300D,I370,I550,I610Q,I650Y,I660WQ,I1M,IOMNI	A6,I300D,I370,I550,I610Q,I650Y,I660WQ,I1M,IOMNI	(null)	A6,I300D,I370,I550,I610Q,I650Y,I660WQ,I1M,IOMNI	2	1	0.72	0.54	0	0		0.000288403	14	6	12404241	1	1	1906	EDN1	missense	EDN1/missense	0	0.242	0.195	0.284	0.311	I300D,I370,I550,I610Q,I650Y,I660WQ,I1M,IOMNI	A6,I300D,I370,I550,I610Q,I650Y,I660WQ,I1M,IOMNI	A6,I300D,I370,I550,I610Q,I650Y,I660WQ,I1M,IOMNI	(null)	A6,I300D,I370,I550,I610Q,I650Y,I660WQ,I1M,IOMNI
6185	0	0	3.54	5	8	25336717	1	1	2796	GNRH1	missense	GNRH1/missense	1	0.225	0.05	0.443	0.478	A5,A6,I1M,IOMNI	A5,A6,I300D,I370,I550,I610Q,I650Y,I660WQ,I1M,IOMNI	A5,A6,I300D,I370,I550,I610Q,I650Y,I660WQ,I1M,IOMNI	(null)	A5,A6,I650Y,I1M,IOMNI	2	1	0.72	0.54	0	0		0.000288403	15	8	25336717	1	1	2796	GNRH1	missense	GNRH1/missense	1	0.225	0.05	0.443	0.478	A5,A6,I1M,IOMNI	A5,A6,I300D,I370,I550,I610Q,I650Y,I660WQ,I1M,IOMNI	A5,A6,I300D,I370,I550,I610Q,I650Y,I660WQ,I1M,IOMNI	(null)	A5,A6,I650Y,I1M,IOMNI
3729680	0	0	3.54	1	3	180410104	1	1	5290	PIK3CA	missense	PIK3CA/missense	1	0.06	0.198	0	0	(null)			(null)	A6,I550,I610Q,I650Y,I660WQ,I1M,IOMNI	2	1	0.72	0.54	0	0		0.000288403	16	3	180410104	1	1	5290	PIK3CA	missense	PIK3CA/missense	1	0.06	0.198	0	0	(null)			(null)	A6,I550,I610Q,I650Y,I660WQ,I1M,IOMNI
228942	0	0	3.5325	2	22	35854565	1	1	3560	IL2RB	missense	IL2RB/missense	0	0.167	0.1	0.189	0.233	I300D,I370,I550,I610Q,I650Y,I660WQ,I1M,IOMNI	I300D,I370,I550,I610Q,I650Y,I660WQ,I1M,IOMNI	I300D,I370,I550,I610Q,I650Y,I660WQ,I1M,IOMNI	(null)	I300D,I370,I550,I610Q,I650Y,I660WQ,I1M,IOMNI	2	1	0.71	0.5325	0	0		0.000293427	17	22	35854565	1	1	3560	IL2RB	missense	IL2RB/missense	0	0.167	0.1	0.189	0.233	I300D,I370,I550,I610Q,I650Y,I660WQ,I1M,IOMNI	I300D,I370,I550,I610Q,I650Y,I660WQ,I1M,IOMNI	I300D,I370,I550,I610Q,I650Y,I660WQ,I1M,IOMNI	(null)	I300D,I370,I550,I610Q,I650Y,I660WQ,I1M,IOMNI
1042522	0	0	3.5325	1	17	7520197	1	1	7157	TP53	missense	TP53/missense	1	0.233	0.331	0.409	0.489	I1M,IOMNI	I1M,IOMNI	I1M,IOMNI	(null)	I1M,IOMNI	2	1	0.71	0.5325	0	0		0.000293427	18	17	7520197	1	1	7157	TP53	missense	TP53/missense	1	0.233	0.331	0.409	0.489	I1M,IOMNI	I1M,IOMNI	I1M,IOMNI	(null)	I1M,IOMNI
2295490	0	0	3.5325	1	20	316905	1	1	57761	TRIB3	missense	TRIB3/missense	0	0.147	0.102	0.279	0.267	I1M,IOMNI	I1M,IOMNI	I550,I610Q,I650Y,I660WQ,I1M,IOMNI	(null)	I1M,IOMNI	2	1	0.71	0.5325	0	0		0.000293427	19	20	316905	1	1	57761	TRIB3	missense	TRIB3/missense	0	0.147	0.102	0.279	0.267	I1M,IOMNI	I1M,IOMNI	I550,I610Q,I650Y,I660WQ,I1M,IOMNI	(null)	I1M,IOMNI
2856966	0	0	3.525	1	18	897710	1	1	116	ADCYAP1	missense	ADCYAP1/missense	0	0.233	0.075	0.058	0.06	I300D,I370,I550,I610Q,I650Y,I660WQ,I1M,IOMNI	I300D,I370,I550,I610Q,I650Y,I660WQ,I1M,IOMNI	I300D,I370,I550,I610Q,I650Y,I660WQ,I1M,IOMNI	(null)	I300D,I370,I550,I610Q,I650Y,I660WQ,I1M,IOMNI	2	1	0.7	0.525	0	0		0.000298538	20	18	897710	1	1	116	ADCYAP1	missense	ADCYAP1/missense	0	0.233	0.075	0.058	0.06	I300D,I370,I550,I610Q,I650Y,I660WQ,I1M,IOMNI	I300D,I370,I550,I610Q,I650Y,I660WQ,I1M,IOMNI	I300D,I370,I550,I610Q,I650Y,I660WQ,I1M,IOMNI	(null)	I300D,I370,I550,I610Q,I650Y,I660WQ,I1M,IOMNI
751019	0	0	3.5175	8	8	27364502	1	1	2185	PTK2B	missense	PTK2B/missense	1	0.492	0.2	0.455	0.344	I300D,I370,I550,I610Q,I650Y,I660WQ,I1M,IOMNI	A6,I300D,I370,I550,I610Q,I650Y,I660WQ,I1M,IOMNI	A6,I300D,I370,I550,I610Q,I650Y,I660WQ,I1M,IOMNI	(null)	A6,I300D,I370,I550,I610Q,I650Y,I660WQ,I1M,IOMNI	2	1	0.69	0.5175	0	0		0.000303739	21	8	27364502	1	1	2185	PTK2B	missense	PTK2B/missense	1	0.492	0.2	0.455	0.344	I300D,I370,I550,I610Q,I650Y,I660WQ,I1M,IOMNI	A6,I300D,I370,I550,I610Q,I650Y,I660WQ,I1M,IOMNI	A6,I300D,I370,I550,I610Q,I650Y,I660WQ,I1M,IOMNI	(null)	A6,I300D,I370,I550,I610Q,I650Y,I660WQ,I1M,IOMNI
3741651	0	0	3.1825	26	12	52063438	1	1	6667	SP1	cds-synon	SP1/cds-synon	0	0.178	0.233	0.318	0.189	A5,A6,I1M,IOMNI	A5,A6,I300D,I370,I550,I610Q,I650Y,I660WQ,I1M,IOMNI	A5,A6,I300D,I370,I550,I610Q,I650Y,I660WQ,I1M,IOMNI	(null)	A5,A6,I300D,I370,I550,I610Q,I650Y,I660WQ,I1M,IOMNI	1.5	1	0.91	0.6825	0	0		0.000656901	22	12	52063438	1	1	6667	SP1	cds-synon	SP1/cds-synon	0	0.178	0.233	0.318	0.189	A5,A6,I1M,IOMNI	A5,A6,I300D,I370,I550,I610Q,I650Y,I660WQ,I1M,IOMNI	A5,A6,I300D,I370,I550,I610Q,I650Y,I660WQ,I1M,IOMNI	(null)	A5,A6,I300D,I370,I550,I610Q,I650Y,I660WQ,I1M,IOMNI
2067477	0	0	3.175	3	11	62434882	1	1	1128	CHRM1	cds-synon	CHRM1/cds-synon	1	0.1	0	0.056	0.144	I300D,I370,I550,I610Q,I650Y,I660WQ,I1M,IOMNI	I300D,I370,I550,I610Q,I650Y,I660WQ,I1M,IOMNI	I300D,I370,I550,I610Q,I650Y,I660WQ,I1M,IOMNI	(null)	I300D,I370,I550,I610Q,I650Y,I660WQ,I1M,IOMNI	1.5	1	0.9	0.675	0	0		0.000668344	23	11	62434882	1	1	1128	CHRM1	cds-synon	CHRM1/cds-synon	1	0.1	0	0.056	0.144	I300D,I370,I550,I610Q,I650Y,I660WQ,I1M,IOMNI	I300D,I370,I550,I610Q,I650Y,I660WQ,I1M,IOMNI	I300D,I370,I550,I610Q,I650Y,I660WQ,I1M,IOMNI	(null)	I300D,I370,I550,I610Q,I650Y,I660WQ,I1M,IOMNI
2067479	0	0	3.175	1	11	62433928	1	1	1128	CHRM1	cds-synon	CHRM1/cds-synon	1	0.092	0	0	0	A6,I1M,IOMNI	A6,I1M,IOMNI	A6,I1M,IOMNI	(null)	A6,I1M,IOMNI	1.5	1	0.9	0.675	0	0		0.000668344	24	11	62433928	1	1	1128	CHRM1	cds-synon	CHRM1/cds-synon	1	0.092	0	0	0	A6,I1M,IOMNI	A6,I1M,IOMNI	A6,I1M,IOMNI	(null)	A6,I1M,IOMNI
2953	0	0	3.1675	34	3	41256392	1	1	1499	CTNNB1	UTR-3	CTNNB1/UTR-3	1	0.483	0.308	0.244	0.267	I1M,IOMNI	A5,A6,I300D,I370,I550,I610Q,I650Y,I660WQ,I1M,IOMNI	A5,A6,I550,I610Q,I650Y,I660WQ,I1M,IOMNI	(null)	A5,A6,I550,I610Q,I650Y,I660WQ,I1M,IOMNI	1.5	1	0.89	0.6675	0	0		0.000679986	25	3	41256392	1	1	1499	CTNNB1	UTR-3	CTNNB1/UTR-3	1	0.483	0.308	0.244	0.267	I1M,IOMNI	A5,A6,I300D,I370,I550,I610Q,I650Y,I660WQ,I1M,IOMNI	A5,A6,I550,I610Q,I650Y,I660WQ,I1M,IOMNI	(null)	A5,A6,I550,I610Q,I650Y,I660WQ,I1M,IOMNI
6573	0	0	3.1675	9	1	112056912	1	1	5906	RAP1A	UTR-3	RAP1A/UTR-3	1	0.092	0	0.125	0.133	I1M,IOMNI	A5,A6,I300D,I370,I550,I610Q,I650Y,I660WQ,I1M,IOMNI	A5,A6,I300D,I370,I550,I610Q,I650Y,I660WQ,I1M,IOMNI	(null)	I1M,IOMNI	1.5	1	0.89	0.6675	0	0		0.000679986	26	1	112056912	1	1	5906	RAP1A	UTR-3	RAP1A/UTR-3	1	0.092	0	0.125	0.133	I1M,IOMNI	A5,A6,I300D,I370,I550,I610Q,I650Y,I660WQ,I1M,IOMNI	A5,A6,I300D,I370,I550,I610Q,I650Y,I660WQ,I1M,IOMNI	(null)	I1M,IOMNI
12803	0	0	3.1675	4	2	156890171	1	1	4929	NR4A2	UTR-3	NR4A2/UTR-3	1	0.458	0.1	0.205	0.233	I650Y,I1M,IOMNI	A6,I300D,I370,I550,I610Q,I650Y,I660WQ,I1M,IOMNI	I650Y,I1M,IOMNI	(null)	I650Y,I1M,IOMNI	1.5	1	0.89	0.6675	0	0		0.000679986	27	2	156890171	1	1	4929	NR4A2	UTR-3	NR4A2/UTR-3	1	0.458	0.1	0.205	0.233	I650Y,I1M,IOMNI	A6,I300D,I370,I550,I610Q,I650Y,I660WQ,I1M,IOMNI	I650Y,I1M,IOMNI	(null)	I650Y,I1M,IOMNI
3730064	0	0	3.1525	1	12	47462849	1	1	112	ADCY6	cds-synon	ADCY6/cds-synon	0	0.051	0	0	0	I300D,I370,I550,I610Q,I650Y,I660WQ,I1M,IOMNI	I300D,I370,I550,I610Q,I650Y,I660WQ,I1M,IOMNI	I300D,I370,I550,I610Q,I650Y,I660WQ,I1M,IOMNI	(null)	I300D,I370,I550,I610Q,I650Y,I660WQ,I1M,IOMNI	1.5	1	0.87	0.6525	0	0		0.000703882	28	12	47462849	1	1	112	ADCY6	cds-synon	ADCY6/cds-synon	0	0.051	0	0	0	I300D,I370,I550,I610Q,I650Y,I660WQ,I1M,IOMNI	I300D,I370,I550,I610Q,I650Y,I660WQ,I1M,IOMNI	I300D,I370,I550,I610Q,I650Y,I660WQ,I1M,IOMNI	(null)	I300D,I370,I550,I610Q,I650Y,I660WQ,I1M,IOMNI
11688	0	0	3.145	2	1	59020581	1	1	3725	JUN	cds-synon	JUN/cds-synon	0	0.067	0.25	0	0.033	I300D,I370,I550,I610Q,I650Y,I660WQ,I1M,IOMNI	A5,A6,I300D,I370,I550,I610Q,I650Y,I660WQ,I1M,IOMNI	I300D,I370,I550,I610Q,I650Y,I660WQ,I1M,IOMNI	(null)	I300D,I370,I550,I610Q,I650Y,I660WQ,I1M,IOMNI	1.5	1	0.86	0.645	0	0		0.000716143	29	1	59020581	1	1	3725	JUN	cds-synon	JUN/cds-synon	0	0.067	0.25	0	0.033	I300D,I370,I550,I610Q,I650Y,I660WQ,I1M,IOMNI	A5,A6,I300D,I370,I550,I610Q,I650Y,I660WQ,I1M,IOMNI	I300D,I370,I550,I610Q,I650Y,I660WQ,I1M,IOMNI	(null)	I300D,I370,I550,I610Q,I650Y,I660WQ,I1M,IOMNI
1059310	0	0	3.145	2	2	39066141	1	1	6654	SOS1	UTR-3	SOS1/UTR-3	1	0.4	0.125	0.33	0.311	I1M,IOMNI	A6,I1M,IOMNI	A6,I1M,IOMNI	(null)	A6,I1M,IOMNI	1.5	1	0.86	0.645	0	0		0.000716143	30	2	39066141	1	1	6654	SOS1	UTR-3	SOS1/UTR-3	1	0.4	0.125	0.33	0.311	I1M,IOMNI	A6,I1M,IOMNI	A6,I1M,IOMNI	(null)	A6,I1M,IOMNI
958	0	0	3.1375	1	4	87156898	1	1	5602	MAPK10	UTR-3	MAPK10/UTR-3	1	0.225	0.208	0.318	0.311	A6,I1M,IOMNI	A6,I1M,IOMNI	A5,A6,I300D,I370,I550,I610Q,I650Y,I660WQ,I1M,IOMNI	(null)	A5,A6,I300D,I370,I550,I610Q,I650Y,I660WQ,I1M,IOMNI	1.5	1	0.85	0.6375	0	0		0.000728618	31	4	87156898	1	1	5602	MAPK10	UTR-3	MAPK10/UTR-3	1	0.225	0.208	0.318	0.311	A6,I1M,IOMNI	A6,I1M,IOMNI	A5,A6,I300D,I370,I550,I610Q,I650Y,I660WQ,I1M,IOMNI	(null)	A5,A6,I300D,I370,I550,I610Q,I650Y,I660WQ,I1M,IOMNI
7747	0	0	3.13	6	4	81046086	1	1	118429	ANTXR2	UTR-3	ANTXR2/UTR-3	1	0.217	0.258	0	0	I1M,IOMNI	A5,A6,I300D,I370,I550,I610Q,I650Y,I660WQ,I1M,IOMNI	I1M,IOMNI	(null)	A5,A6,I300D,I370,I550,I610Q,I650Y,I660WQ,I1M,IOMNI	1.5	1	0.84	0.63	0	0		0.00074131	32	4	81046086	1	1	118429	ANTXR2	UTR-3	ANTXR2/UTR-3	1	0.217	0.258	0	0	I1M,IOMNI	A5,A6,I300D,I370,I550,I610Q,I650Y,I660WQ,I1M,IOMNI	I1M,IOMNI	(null)	A5,A6,I300D,I370,I550,I610Q,I650Y,I660WQ,I1M,IOMNI
25648	0	0	3.13	2	6	43846955	1	1	7422	VEGFA	cds-synon	VEGFA/cds-synon	0	0.164	0.059	0.136	0.089	I1M,IOMNI	I1M,IOMNI	I1M,IOMNI	(null)	I1M,IOMNI	1.5	1	0.84	0.63	0	0		0.00074131	33	6	43846955	1	1	7422	VEGFA	cds-synon	VEGFA/cds-synon	0	0.164	0.059	0.136	0.089	I1M,IOMNI	I1M,IOMNI	I1M,IOMNI	(null)	I1M,IOMNI
1037495	0	0	3.13	43	2	39062930	1	1	6654	SOS1	UTR-3	SOS1/UTR-3	1	0.085	0.408	0.273	0.178	(null)	A5,A6,I300D,I370,I550,I610Q,I650Y,I660WQ,I1M,IOMNI	A5,A6,I300D,I370,I550,I610Q,I650Y,I660WQ,I1M,IOMNI	(null)	A5,A6,I550,I610Q,I650Y,I660WQ,I1M,IOMNI	1.5	1	0.84	0.63	0	0		0.00074131	34	2	39062930	1	1	6654	SOS1	UTR-3	SOS1/UTR-3	1	0.085	0.408	0.273	0.178	(null)	A5,A6,I300D,I370,I550,I610Q,I650Y,I660WQ,I1M,IOMNI	A5,A6,I300D,I370,I550,I610Q,I650Y,I660WQ,I1M,IOMNI	(null)	A5,A6,I550,I610Q,I650Y,I660WQ,I1M,IOMNI
1043793	0	0	3.13	43	2	39062551	1	1	6654	SOS1	UTR-3	SOS1/UTR-3	1	0.086	0.415	0.284	0.156	I1M,IOMNI	A5,A6,I300D,I370,I550,I610Q,I650Y,I660WQ,I1M,IOMNI	A5,A6,I300D,I370,I550,I610Q,I650Y,I660WQ,I1M,IOMNI	(null)	A5,A6,I550,I610Q,I650Y,I660WQ,I1M,IOMNI	1.5	1	0.84	0.63	0	0		0.00074131	35	2	39062551	1	1	6654	SOS1	UTR-3	SOS1/UTR-3	1	0.086	0.415	0.284	0.156	I1M,IOMNI	A5,A6,I300D,I370,I550,I610Q,I650Y,I660WQ,I1M,IOMNI	A5,A6,I300D,I370,I550,I610Q,I650Y,I660WQ,I1M,IOMNI	(null)	A5,A6,I550,I610Q,I650Y,I660WQ,I1M,IOMNI
1805058	0	0	3.13	40	22	21768191	1	1	2781	GNAZ	cds-synon	GNAZ/cds-synon,RTDR1/intron	1	0.358	0.142	0.295	0.333	IOMNI	A5,A6,I300D,I370,I550,I610Q,I650Y,I660WQ,I1M,IOMNI	A5,A6,I300D,I370,I550,I610Q,I650Y,I660WQ,I1M,IOMNI	(null)	I300D,I370,I550,I610Q,I650Y,I660WQ,I1M,IOMNI	1.5	1	0.84	0.63	0	0		0.00074131	36	22	21768191	1	1	2781	GNAZ	cds-synon	GNAZ/cds-synon,RTDR1/intron	1	0.358	0.142	0.295	0.333	IOMNI	A5,A6,I300D,I370,I550,I610Q,I650Y,I660WQ,I1M,IOMNI	A5,A6,I300D,I370,I550,I610Q,I650Y,I660WQ,I1M,IOMNI	(null)	I300D,I370,I550,I610Q,I650Y,I660WQ,I1M,IOMNI
10434	0	0	3.1225	1	6	43861190	1	1	7422	VEGFA	UTR-3	VEGFA/UTR-3	1	0.371	0.246	0.105	0.189	I1M,IOMNI	I1M,IOMNI	I1M,IOMNI	(null)	I1M,IOMNI	1.5	1	0.83	0.6225	0	0		0.000754223	37	6	43861190	1	1	7422	VEGFA	UTR-3	VEGFA/UTR-3	1	0.371	0.246	0.105	0.189	I1M,IOMNI	I1M,IOMNI	I1M,IOMNI	(null)	I1M,IOMNI
1042717	0	0	3.1225	3	5	148186839	1	1	154	ADRB2	cds-synon	ADRB2/cds-synon	1	0.216	0.347	0.489	0.322	I610Q,I660WQ,I1M,IOMNI	A6,I300D,I370,I550,I610Q,I650Y,I660WQ,I1M,IOMNI	A6,I300D,I370,I550,I610Q,I650Y,I660WQ,I1M,IOMNI	(null)	A6,I300D,I370,I550,I610Q,I650Y,I660WQ,I1M,IOMNI	1.5	1	0.83	0.6225	0	0		0.000754223	38	5	148186839	1	1	154	ADRB2	cds-synon	ADRB2/cds-synon	1	0.216	0.347	0.489	0.322	I610Q,I660WQ,I1M,IOMNI	A6,I300D,I370,I550,I610Q,I650Y,I660WQ,I1M,IOMNI	A6,I300D,I370,I550,I610Q,I650Y,I660WQ,I1M,IOMNI	(null)	A6,I300D,I370,I550,I610Q,I650Y,I660WQ,I1M,IOMNI
1042718	0	0	3.1225	2	5	148187110	1	1	154	ADRB2	cds-synon	ADRB2/cds-synon	1	0.192	0.35	0.478	0.344	I300D,I370,I550,I610Q,I650Y,I660WQ,I1M,IOMNI	I300D,I370,I550,I610Q,I650Y,I660WQ,I1M,IOMNI	A6,I300D,I370,I550,I610Q,I650Y,I660WQ,I1M,IOMNI	(null)	A6,I300D,I370,I550,I610Q,I650Y,I660WQ,I1M,IOMNI	1.5	1	0.83	0.6225	0	0		0.000754223	39	5	148187110	1	1	154	ADRB2	cds-synon	ADRB2/cds-synon	1	0.192	0.35	0.478	0.344	I300D,I370,I550,I610Q,I650Y,I660WQ,I1M,IOMNI	I300D,I370,I550,I610Q,I650Y,I660WQ,I1M,IOMNI	A6,I300D,I370,I550,I610Q,I650Y,I660WQ,I1M,IOMNI	(null)	A6,I300D,I370,I550,I610Q,I650Y,I660WQ,I1M,IOMNI
1042719	0	0	3.1225	1	5	148187640	1	1	154	ADRB2	cds-synon	ADRB2/cds-synon	1	0.302	0.353	0.429	0.419	(null)			(null)	A6,I300D,I370,I550,I610Q,I650Y,I660WQ,I1M,IOMNI	1.5	1	0.83	0.6225	0	0		0.000754223	40	5	148187640	1	1	154	ADRB2	cds-synon	ADRB2/cds-synon	1	0.302	0.353	0.429	0.419	(null)			(null)	A6,I300D,I370,I550,I610Q,I650Y,I660WQ,I1M,IOMNI
1061237	0	0	3.1225	2	17	45617774	1	1	1277	COL1A1	UTR-3	COL1A1/UTR-3	1	0.333	0.449	0.442	0.43	I1M,IOMNI	I550,I610Q,I650Y,I660WQ,I1M,IOMNI	I550,I610Q,I650Y,I660WQ,I1M,IOMNI	(null)	I1M,IOMNI	1.5	1	0.83	0.6225	0	0		0.000754223	41	17	45617774	1	1	1277	COL1A1	UTR-3	COL1A1/UTR-3	1	0.333	0.449	0.442	0.43	I1M,IOMNI	I550,I610Q,I650Y,I660WQ,I1M,IOMNI	I550,I610Q,I650Y,I660WQ,I1M,IOMNI	(null)	I1M,IOMNI
3025040	0	0	3.1225	2	6	43861029	1	1	7422	VEGFA	UTR-3	VEGFA/UTR-3	1	0.172	0.127	0.17	0.178	I1M	I1M	I300D,I370,I550,I610Q,I650Y,I660WQ,I1M	(null)	I1M	1.5	1	0.83	0.6225	0	0		0.000754223	42	6	43861029	1	1	7422	VEGFA	UTR-3	VEGFA/UTR-3	1	0.172	0.127	0.17	0.178	I1M	I1M	I300D,I370,I550,I610Q,I650Y,I660WQ,I1M	(null)	I1M
17695156	0	0	3.1225	1	12	52092922	1	1	6667	SP1	UTR-3	SP1/UTR-3	0	0.083	0	0	0	I550,I610Q,I650Y,I660WQ,I1M,IOMNI	I550,I610Q,I650Y,I660WQ,I1M,IOMNI	I550,I610Q,I650Y,I660WQ,I1M,IOMNI	(null)	I550,I610Q,I650Y,I660WQ,I1M,IOMNI	1.5	1	0.83	0.6225	0	0		0.000754223	43	12	52092922	1	1	6667	SP1	UTR-3	SP1/UTR-3	0	0.083	0	0	0	I550,I610Q,I650Y,I660WQ,I1M,IOMNI	I550,I610Q,I650Y,I660WQ,I1M,IOMNI	I550,I610Q,I650Y,I660WQ,I1M,IOMNI	(null)	I550,I610Q,I650Y,I660WQ,I1M,IOMNI
7634	0	0	3.115	1	10	3811327	1	1	1316	KLF6	UTR-3	KLF6/UTR-3	0	0.1	0	0.167	0.2	A5,A6,IOMNI	A5,A6,IOMNI	A5,A6,IOMNI	(null)	A5,A6,IOMNI	1.5	1	0.82	0.615	0	0		0.000767361	44	10	3811327	1	1	1316	KLF6	UTR-3	KLF6/UTR-3	0	0.1	0	0.167	0.2	A5,A6,IOMNI	A5,A6,IOMNI	A5,A6,IOMNI	(null)	A5,A6,IOMNI
9395	0	0	3.115	16	6	43256965	1	1	6722	SRF	UTR-3	CUL9/nearGene-5,SRF/UTR-3	0	0.058	0.225	0.364	0.278	A6,IOMNI	A6,I300D,I370,I550,I610Q,I650Y,I660WQ,I1M,IOMNI	A6,I300D,I370,I550,I610Q,I650Y,I660WQ,I1M,IOMNI	(null)	A6,IOMNI	1.5	1	0.82	0.615	0	0		0.000767361	45	6	43256965	1	1	6722	SRF	UTR-3	CUL9/nearGene-5,SRF/UTR-3	0	0.058	0.225	0.364	0.278	A6,IOMNI	A6,I300D,I370,I550,I610Q,I650Y,I660WQ,I1M,IOMNI	A6,I300D,I370,I550,I610Q,I650Y,I660WQ,I1M,IOMNI	(null)	A6,IOMNI
9605	0	0	3.115	10	5	179595857	1	1	5601	MAPK9	UTR-3	MAPK9/UTR-3	1	0.383	0.422	0.216	0.189	I1M,IOMNI	A5,A6,I300D,I370,I550,I610Q,I650Y,I660WQ,I1M,IOMNI	A5,A6,I300D,I370,I550,I610Q,I650Y,I660WQ,I1M,IOMNI	(null)	A5,A6,I300D,I370,I550,I610Q,I650Y,I660WQ,I1M,IOMNI	1.5	1	0.82	0.615	0	0		0.000767361	46	5	179595857	1	1	5601	MAPK9	UTR-3	MAPK9/UTR-3	1	0.383	0.422	0.216	0.189	I1M,IOMNI	A5,A6,I300D,I370,I550,I610Q,I650Y,I660WQ,I1M,IOMNI	A5,A6,I300D,I370,I550,I610Q,I650Y,I660WQ,I1M,IOMNI	(null)	A5,A6,I300D,I370,I550,I610Q,I650Y,I660WQ,I1M,IOMNI
17731	0	0	3.115	2	10	3811561	1	1	1316	KLF6	UTR-3	KLF6/UTR-3	0	0.358	0.017	0.456	0.433	A5,A6,I1M,IOMNI	A5,A6,I300D,I370,I550,I610Q,I650Y,I660WQ,I1M,IOMNI	A5,A6,I300D,I370,I550,I610Q,I650Y,I660WQ,I1M,IOMNI	(null)	A5,A6,I1M,IOMNI	1.5	1	0.82	0.615	0	0		0.000767361	47	10	3811561	1	1	1316	KLF6	UTR-3	KLF6/UTR-3	0	0.358	0.017	0.456	0.433	A5,A6,I1M,IOMNI	A5,A6,I300D,I370,I550,I610Q,I650Y,I660WQ,I1M,IOMNI	A5,A6,I300D,I370,I550,I610Q,I650Y,I660WQ,I1M,IOMNI	(null)	A5,A6,I1M,IOMNI
879620	0	0	3.115	2	16	3955730	1	1	115	ADCY9	UTR-3	ADCY9/UTR-3	1	0.414	0.136	0.409	0.278	A6,I1M,IOMNI	A6,I300D,I370,I550,I610Q,I650Y,I660WQ,I1M,IOMNI	A6,I300D,I370,I550,I610Q,I650Y,I660WQ,I1M,IOMNI	(null)	A6,I1M,IOMNI	1.5	1	0.82	0.615	0	0		0.000767361	48	16	3955730	1	1	115	ADCY9	UTR-3	ADCY9/UTR-3	1	0.414	0.136	0.409	0.278	A6,I1M,IOMNI	A6,I300D,I370,I550,I610Q,I650Y,I660WQ,I1M,IOMNI	A6,I300D,I370,I550,I610Q,I650Y,I660WQ,I1M,IOMNI	(null)	A6,I1M,IOMNI
1030526	0	0	3.115	18	8	27333454	1	1	2185	PTK2B	cds-synon	PTK2B/cds-synon	1	0.325	0.383	0.148	0.289	IOMNI	A5,A6,I300D,I370,I550,I610Q,I650Y,I660WQ,I1M,IOMNI	A5,A6,I300D,I370,I550,I610Q,I650Y,I660WQ,I1M,IOMNI	(null)	A6,I650Y,I1M,IOMNI	1.5	1	0.82	0.615	0	0		0.000767361	49	8	27333454	1	1	2185	PTK2B	cds-synon	PTK2B/cds-synon	1	0.325	0.383	0.148	0.289	IOMNI	A5,A6,I300D,I370,I550,I610Q,I650Y,I660WQ,I1M,IOMNI	A5,A6,I300D,I370,I550,I610Q,I650Y,I660WQ,I1M,IOMNI	(null)	A6,I650Y,I1M,IOMNI
1051875	0	0	3.115	30	22	21796031	1	1	2781	GNAZ	UTR-3	GNAZ/UTR-3,RTDR1/intron	1	0.321	0.314	0.326	0.372	I1M,IOMNI	A5,A6,I300D,I370,I550,I610Q,I650Y,I660WQ,I1M,IOMNI	A5,A6,I300D,I370,I550,I610Q,I650Y,I660WQ,I1M,IOMNI	(null)	A6,I300D,I370,I550,I610Q,I650Y,I660WQ,I1M,IOMNI	1.5	1	0.82	0.615	0	0		0.000767361	50	22	21796031	1	1	2781	GNAZ	UTR-3	GNAZ/UTR-3,RTDR1/intron	1	0.321	0.314	0.326	0.372	I1M,IOMNI	A5,A6,I300D,I370,I550,I610Q,I650Y,I660WQ,I1M,IOMNI	A5,A6,I300D,I370,I550,I610Q,I650Y,I660WQ,I1M,IOMNI	(null)	A6,I300D,I370,I550,I610Q,I650Y,I660WQ,I1M,IOMNI
2077647	0	0	3.115	3	6	152170770	1	1	2099	ESR1	cds-synon	ESR1/cds-synon	1	0.422	0.475	0.375	0.367	I1M,IOMNI	A6,I550,I610Q,I650Y,I660WQ,I1M,IOMNI	A6,I300D,I370,I550,I610Q,I650Y,I660WQ,I1M,IOMNI	(null)	I1M,IOMNI	1.5	1	0.82	0.615	0	0		0.000767361	51	6	152170770	1	1	2099	ESR1	cds-synon	ESR1/cds-synon	1	0.422	0.475	0.375	0.367	I1M,IOMNI	A6,I550,I610Q,I650Y,I660WQ,I1M,IOMNI	A6,I300D,I370,I550,I610Q,I650Y,I660WQ,I1M,IOMNI	(null)	I1M,IOMNI
2275360	0	0	3.115	1	1	21816407	1	1	5909	RAP1GAP	cds-synon	RAP1GAP/cds-synon	1	0.275	0.15	0.432	0.455	A6,IOMNI	A6,IOMNI	A6,I1M,IOMNI	(null)	A6,IOMNI	1.5	1	0.82	0.615	0	0		0.000767361	52	1	21816407	1	1	5909	RAP1GAP	cds-synon	RAP1GAP/cds-synon	1	0.275	0.15	0.432	0.455	A6,IOMNI	A6,IOMNI	A6,I1M,IOMNI	(null)	A6,IOMNI
3734681	0	0	3.115	16	6	43256408	1	1	6722	SRF	UTR-3	CUL9/nearGene-5,SRF/UTR-3	0	0.058	0.167	0.356	0.278	I1M	A6,I300D,I370,I550,I610Q,I650Y,I660WQ,I1M,IOMNI	A6,I300D,I370,I550,I610Q,I650Y,I660WQ,I1M,IOMNI	(null)	I1M	1.5	1	0.82	0.615	0	0		0.000767361	53	6	43256408	1	1	6722	SRF	UTR-3	CUL9/nearGene-5,SRF/UTR-3	0	0.058	0.167	0.356	0.278	I1M	A6,I300D,I370,I550,I610Q,I650Y,I660WQ,I1M,IOMNI	A6,I300D,I370,I550,I610Q,I650Y,I660WQ,I1M,IOMNI	(null)	I1M
7190458	0	0	3.115	1	16	73821162	1	1	9564	BCAR1	cds-synon	BCAR1/cds-synon	1	0.092	0.333	0	0.011	A5,A6,I1M,IOMNI	A5,A6,I1M,IOMNI	A5,A6,I1M,IOMNI	(null)	A5,A6,I1M,IOMNI	1.5	1	0.82	0.615	0	0		0.000767361	54	16	73821162	1	1	9564	BCAR1	cds-synon	BCAR1/cds-synon	1	0.092	0.333	0	0.011	A5,A6,I1M,IOMNI	A5,A6,I1M,IOMNI	A5,A6,I1M,IOMNI	(null)	A5,A6,I1M,IOMNI
8684	0	0	3.1075	44	15	64570664	1	1	5604	MAP2K1	UTR-3	MAP2K1/UTR-3,SNAPC5/intron	1	0.083	0	0	0	I300D,I370,I610Q,I1M,IOMNI	A5,A6,I300D,I370,I550,I610Q,I650Y,I660WQ,I1M,IOMNI	I300D,I370,I610Q,I1M,IOMNI	(null)	I300D,I370,I610Q,I1M,IOMNI	1.5	1	0.81	0.6075	0	0		0.000780728	55	15	64570664	1	1	5604	MAP2K1	UTR-3	MAP2K1/UTR-3,SNAPC5/intron	1	0.083	0	0	0	I300D,I370,I610Q,I1M,IOMNI	A5,A6,I300D,I370,I550,I610Q,I650Y,I660WQ,I1M,IOMNI	I300D,I370,I610Q,I1M,IOMNI	(null)	I300D,I370,I610Q,I1M,IOMNI
9244	0	0	3.1075	1	7	79685251	1	1	2770	GNAI1	UTR-3	GNAI1/UTR-3	1	0.117	0	0	0	I550,I610Q,I650Y,I660WQ,I1M	I550,I610Q,I650Y,I660WQ,I1M	I550,I610Q,I650Y,I660WQ,I1M	(null)	I550,I610Q,I650Y,I660WQ,I1M	1.5	1	0.81	0.6075	0	0		0.000780728	56	7	79685251	1	1	2770	GNAI1	UTR-3	GNAI1/UTR-3	1	0.117	0	0	0	I550,I610Q,I650Y,I660WQ,I1M	I550,I610Q,I650Y,I660WQ,I1M	I550,I610Q,I650Y,I660WQ,I1M	(null)	I550,I610Q,I650Y,I660WQ,I1M
1610037	0	0	3.1075	1	18	900635	1	1	116	ADCYAP1	UTR-3	ADCYAP1/UTR-3	0	0.267	0.075	0.182	0.278	I300D,I370,I550,I610Q,I650Y,I660WQ,I1M,IOMNI	I300D,I370,I550,I610Q,I650Y,I660WQ,I1M,IOMNI	I300D,I370,I550,I610Q,I650Y,I660WQ,I1M,IOMNI	(null)	I300D,I370,I550,I610Q,I650Y,I660WQ,I1M,IOMNI	1.5	1	0.81	0.6075	0	0		0.000780728	57	18	900635	1	1	116	ADCYAP1	UTR-3	ADCYAP1/UTR-3	0	0.267	0.075	0.182	0.278	I300D,I370,I550,I610Q,I650Y,I660WQ,I1M,IOMNI	I300D,I370,I550,I610Q,I650Y,I660WQ,I1M,IOMNI	I300D,I370,I550,I610Q,I650Y,I660WQ,I1M,IOMNI	(null)	I300D,I370,I550,I610Q,I650Y,I660WQ,I1M,IOMNI
2231187	0	0	3.1075	1	18	899561	1	1	116	ADCYAP1	cds-synon	ADCYAP1/cds-synon	0	0.336	0.017	0.239	0.278	I1M	I1M	I1M	(null)	I1M	1.5	1	0.81	0.6075	0	0		0.000780728	58	18	899561	1	1	116	ADCYAP1	cds-synon	ADCYAP1/cds-synon	0	0.336	0.017	0.239	0.278	I1M	I1M	I1M	(null)	I1M
2293347	0	0	3.1075	5	7	55236410	1	1	1956	EGFR	cds-synon	EGFR/cds-synon	1	0.127	0.008	0.286	0.222	A5,A6,I300D,I370,I550,I610Q,I650Y,I660WQ,I1M,IOMNI	A5,A6,I300D,I370,I550,I610Q,I650Y,I660WQ,I1M,IOMNI	A5,A6,I300D,I370,I550,I610Q,I650Y,I660WQ,I1M,IOMNI	(null)	A5,A6,I300D,I370,I550,I610Q,I650Y,I660WQ,I1M,IOMNI	1.5	1	0.81	0.6075	0	0		0.000780728	59	7	55236410	1	1	1956	EGFR	cds-synon	EGFR/cds-synon	1	0.127	0.008	0.286	0.222	A5,A6,I300D,I370,I550,I610Q,I650Y,I660WQ,I1M,IOMNI	A5,A6,I300D,I370,I550,I610Q,I650Y,I660WQ,I1M,IOMNI	A5,A6,I300D,I370,I550,I610Q,I650Y,I660WQ,I1M,IOMNI	(null)	A5,A6,I300D,I370,I550,I610Q,I650Y,I660WQ,I1M,IOMNI
3169330	0	0	3.1075	21	16	73826768	1	1	9564	BCAR1	cds-synon	BCAR1/cds-synon	1	0.078	0.018	0.011	0	IOMNI	A5,A6,I300D,I370,I550,I610Q,I650Y,I660WQ,I1M,IOMNI	IOMNI	(null)	IOMNI	1.5	1	0.81	0.6075	0	0		0.000780728	60	16	73826768	1	1	9564	BCAR1	cds-synon	BCAR1/cds-synon	1	0.078	0.018	0.011	0	IOMNI	A5,A6,I300D,I370,I550,I610Q,I650Y,I660WQ,I1M,IOMNI	IOMNI	(null)	IOMNI
3743613	0	0	3.1075	4	16	73827035	1	1	9564	BCAR1	cds-synon	BCAR1/cds-synon	1	0.283	0.342	0.167	0.189	I300D,I370,I550,I610Q,I650Y,I660WQ,I1M,IOMNI	A5,A6,I300D,I370,I550,I610Q,I650Y,I660WQ,I1M,IOMNI	A5,A6,I300D,I370,I550,I610Q,I650Y,I660WQ,I1M,IOMNI	(null)	I300D,I370,I550,I610Q,I650Y,I660WQ,I1M,IOMNI	1.5	1	0.81	0.6075	0	0		0.000780728	61	16	73827035	1	1	9564	BCAR1	cds-synon	BCAR1/cds-synon	1	0.283	0.342	0.167	0.189	I300D,I370,I550,I610Q,I650Y,I660WQ,I1M,IOMNI	A5,A6,I300D,I370,I550,I610Q,I650Y,I660WQ,I1M,IOMNI	A5,A6,I300D,I370,I550,I610Q,I650Y,I660WQ,I1M,IOMNI	(null)	I300D,I370,I550,I610Q,I650Y,I660WQ,I1M,IOMNI
6457878	0	0	3.1075	22	6	36184258	1	1	1432	MAPK14	UTR-3	MAPK14/UTR-3	0	0.108	0.25	0.091	0.178	I1M,IOMNI	A5,A6,I300D,I370,I550,I610Q,I650Y,I660WQ,I1M,IOMNI	A5,A6,I550,I610Q,I650Y,I660WQ,I1M,IOMNI	(null)	A5,A6,I300D,I370,I550,I610Q,I650Y,I660WQ,I1M,IOMNI	1.5	1	0.81	0.6075	0	0		0.000780728	62	6	36184258	1	1	1432	MAPK14	UTR-3	MAPK14/UTR-3	0	0.108	0.25	0.091	0.178	I1M,IOMNI	A5,A6,I300D,I370,I550,I610Q,I650Y,I660WQ,I1M,IOMNI	A5,A6,I550,I610Q,I650Y,I660WQ,I1M,IOMNI	(null)	A5,A6,I300D,I370,I550,I610Q,I650Y,I660WQ,I1M,IOMNI
6928	0	0	3.1	41	22	20445004	1	1	5594	MAPK1	UTR-3	MAPK1/UTR-3	1	0.483	0.483	0.375	0.478	A6,IOMNI	A5,A6,I300D,I370,I550,I610Q,I650Y,I660WQ,I1M,IOMNI	A5,A6,I300D,I370,I550,I610Q,I650Y,I660WQ,I1M,IOMNI	(null)	A6,IOMNI	1.5	1	0.8	0.6	0	0		0.000794328	63	22	20445004	1	1	5594	MAPK1	UTR-3	MAPK1/UTR-3	1	0.483	0.483	0.375	0.478	A6,IOMNI	A5,A6,I300D,I370,I550,I610Q,I650Y,I660WQ,I1M,IOMNI	A5,A6,I300D,I370,I550,I610Q,I650Y,I660WQ,I1M,IOMNI	(null)	A6,IOMNI
10377	0	0	3.1	7	10	119026999	1	1	6571	SLC18A2	UTR-3	SLC18A2/UTR-3	1	0.465	0.254	0.364	0.456	I1M	I300D,I370,I550,I610Q,I650Y,I660WQ,I1M,IOMNI	A5,A6,I300D,I370,I550,I610Q,I650Y,I660WQ,I1M,IOMNI	(null)	I300D,I370,I550,I610Q,I650Y,I660WQ,I1M,IOMNI	1.5	1	0.8	0.6	0	0		0.000794328	64	10	119026999	1	1	6571	SLC18A2	UTR-3	SLC18A2/UTR-3	1	0.465	0.254	0.364	0.456	I1M	I300D,I370,I550,I610Q,I650Y,I660WQ,I1M,IOMNI	A5,A6,I300D,I370,I550,I610Q,I650Y,I660WQ,I1M,IOMNI	(null)	I300D,I370,I550,I610Q,I650Y,I660WQ,I1M,IOMNI
14240	0	0	3.1	7	10	119027061	1	1	6571	SLC18A2	UTR-3	SLC18A2/UTR-3	1	0.458	0.259	0.369	0.442	IOMNI	I300D,I370,I550,I610Q,I650Y,I660WQ,I1M,IOMNI	A5,A6,I300D,I370,I550,I610Q,I650Y,I660WQ,I1M,IOMNI	(null)	I300D,I370,I550,I610Q,I650Y,I660WQ,I1M,IOMNI	1.5	1	0.8	0.6	0	0		0.000794328	65	10	119027061	1	1	6571	SLC18A2	UTR-3	SLC18A2/UTR-3	1	0.458	0.259	0.369	0.442	IOMNI	I300D,I370,I550,I610Q,I650Y,I660WQ,I1M,IOMNI	A5,A6,I300D,I370,I550,I610Q,I650Y,I660WQ,I1M,IOMNI	(null)	I300D,I370,I550,I610Q,I650Y,I660WQ,I1M,IOMNI
1062577	0	0	3.1	1	6	152465598	1	1	2099	ESR1	UTR-3	ESR1/UTR-3	1	0.05	0.067	0.278	0.273	(null)		I550,I610Q,I650Y,I660WQ,I1M,IOMNI	(null)		1.5	1	0.8	0.6	0	0		0.000794328	66	6	152465598	1	1	2099	ESR1	UTR-3	ESR1/UTR-3	1	0.05	0.067	0.278	0.273	(null)		I550,I610Q,I650Y,I660WQ,I1M,IOMNI	(null)
1129880	0	0	3.1	5	22	49036424	1	1	6300	MAPK12	cds-synon	MAPK12/cds-synon	1	0.367	0.093	0.136	0.078	I300D,I370,I550,I610Q,I650Y,I660WQ,I1M,IOMNI	A5,A6,I300D,I370,I550,I610Q,I650Y,I660WQ,I1M,IOMNI	A5,A6,I300D,I370,I550,I610Q,I650Y,I660WQ,I1M,IOMNI	(null)	I300D,I370,I550,I610Q,I650Y,I660WQ,I1M,IOMNI	1.5	1	0.8	0.6	0	0		0.000794328	67	22	49036424	1	1	6300	MAPK12	cds-synon	MAPK12/cds-synon	1	0.367	0.093	0.136	0.078	I300D,I370,I550,I610Q,I650Y,I660WQ,I1M,IOMNI	A5,A6,I300D,I370,I550,I610Q,I650Y,I660WQ,I1M,IOMNI	A5,A6,I300D,I370,I550,I610Q,I650Y,I660WQ,I1M,IOMNI	(null)	I300D,I370,I550,I610Q,I650Y,I660WQ,I1M,IOMNI
1800900	0	0	3.1	5	20	56848505	1	1	2778	GNAS	UTR-5	GNAS/UTR-5	1	0.458	0.383	0.227	0.144	I1M,IOMNI	A6,I300D,I370,I550,I610Q,I650Y,I660WQ,I1M,IOMNI	A6,I300D,I370,I550,I610Q,I650Y,I660WQ,I1M,IOMNI	(null)	I300D,I370,I550,I610Q,I650Y,I660WQ,I1M,IOMNI	1.5	1	0.8	0.6	0	0		0.000794328	68	20	56848505	1	1	2778	GNAS	UTR-5	GNAS/UTR-5	1	0.458	0.383	0.227	0.144	I1M,IOMNI	A6,I300D,I370,I550,I610Q,I650Y,I660WQ,I1M,IOMNI	A6,I300D,I370,I550,I610Q,I650Y,I660WQ,I1M,IOMNI	(null)	I300D,I370,I550,I610Q,I650Y,I660WQ,I1M,IOMNI
1801132	0	0	3.1	6	6	152307215	1	1	2099	ESR1	cds-synon	ESR1/cds-synon	1	0.183	0.068	0.477	0.489	A5,A6,IOMNI	A5,A6,I300D,I370,I550,I610Q,I650Y,I660WQ,I1M,IOMNI	A5,A6,I300D,I370,I550,I610Q,I650Y,I660WQ,I1M,IOMNI	(null)	A5,A6,I300D,I370,I550,I610Q,I650Y,I660WQ,I1M,IOMNI	1.5	1	0.8	0.6	0	0		0.000794328	69	6	152307215	1	1	2099	ESR1	cds-synon	ESR1/cds-synon	1	0.183	0.068	0.477	0.489	A5,A6,IOMNI	A5,A6,I300D,I370,I550,I610Q,I650Y,I660WQ,I1M,IOMNI	A5,A6,I300D,I370,I550,I610Q,I650Y,I660WQ,I1M,IOMNI	(null)	A5,A6,I300D,I370,I550,I610Q,I650Y,I660WQ,I1M,IOMNI
2229869	0	0	3.1	9	14	49686628	1	1	6655	SOS2	cds-synon	SOS2/cds-synon	0	0.292	0	0.478	0.433	A5,A6,I300D,I370,I550,I610Q,I650Y,I660WQ,I1M,IOMNI	A5,A6,I300D,I370,I550,I610Q,I650Y,I660WQ,I1M,IOMNI	A5,A6,I300D,I370,I550,I610Q,I650Y,I660WQ,I1M,IOMNI	(null)	A5,A6,I300D,I370,I550,I610Q,I650Y,I660WQ,I1M,IOMNI	1.5	1	0.8	0.6	0	0		0.000794328	70	14	49686628	1	1	6655	SOS2	cds-synon	SOS2/cds-synon	0	0.292	0	0.478	0.433	A5,A6,I300D,I370,I550,I610Q,I650Y,I660WQ,I1M,IOMNI	A5,A6,I300D,I370,I550,I610Q,I650Y,I660WQ,I1M,IOMNI	A5,A6,I300D,I370,I550,I610Q,I650Y,I660WQ,I1M,IOMNI	(null)	A5,A6,I300D,I370,I550,I610Q,I650Y,I660WQ,I1M,IOMNI
2272857	0	0	3.1	2	22	49041795	1	1	6300	MAPK12	cds-synon	MAPK12/cds-synon	1	0.25	0.358	0.341	0.5	IOMNI	A6,I300D,I370,I550,I610Q,I650Y,I660WQ,I1M,IOMNI	A6,I300D,I370,I550,I610Q,I650Y,I660WQ,I1M,IOMNI	(null)	IOMNI	1.5	1	0.8	0.6	0	0		0.000794328	71	22	49041795	1	1	6300	MAPK12	cds-synon	MAPK12/cds-synon	1	0.25	0.358	0.341	0.5	IOMNI	A6,I300D,I370,I550,I610Q,I650Y,I660WQ,I1M,IOMNI	A6,I300D,I370,I550,I610Q,I650Y,I660WQ,I1M,IOMNI	(null)	IOMNI
7943988	0	0	3.1	1	11	63780547	1	1	5331	PLCB3	cds-synon	PLCB3/cds-synon	1	0.073	0	0.012	0	A6	A6	A6	(null)	A6	1.5	1	0.8	0.6	0	0		0.000794328	72	11	63780547	1	1	5331	PLCB3	cds-synon	PLCB3/cds-synon	1	0.073	0	0.012	0	A6	A6	A6	(null)	A6
7101	0	0	3.0925	2	14	74815379	1	1	2353	FOS	UTR-5	FOS/UTR-5	1	0.192	0.05	0.443	0.4	I300D,I370,I550,I610Q,I650Y,I660WQ,I1M,IOMNI	A6,I300D,I370,I550,I610Q,I650Y,I660WQ,I1M,IOMNI	A5,A6,I300D,I370,I550,I610Q,I650Y,I660WQ,I1M,IOMNI	(null)	I300D,I370,I550,I610Q,I650Y,I660WQ,I1M,IOMNI	1.5	1	0.79	0.5925	0	0		0.000808165	73	14	74815379	1	1	2353	FOS	UTR-5	FOS/UTR-5	1	0.192	0.05	0.443	0.4	I300D,I370,I550,I610Q,I650Y,I660WQ,I1M,IOMNI	A6,I300D,I370,I550,I610Q,I650Y,I660WQ,I1M,IOMNI	A5,A6,I300D,I370,I550,I610Q,I650Y,I660WQ,I1M,IOMNI	(null)	I300D,I370,I550,I610Q,I650Y,I660WQ,I1M,IOMNI
7121	0	0	3.0925	1	20	56912202	1	1	2778	GNAS	cds-synon	GNAS/UTR-3,GNAS/cds-synon	1	0.458	0.138	0.422	0.311	A6,I1M,IOMNI	A6,I1M,IOMNI	A6,I1M,IOMNI	(null)	A6,I1M,IOMNI	1.5	1	0.79	0.5925	0	0		0.000808165	74	20	56912202	1	1	2778	GNAS	cds-synon	GNAS/UTR-3,GNAS/cds-synon	1	0.458	0.138	0.422	0.311	A6,I1M,IOMNI	A6,I1M,IOMNI	A6,I1M,IOMNI	(null)	A6,I1M,IOMNI
7371	0	0	3.0925	24	1	109936831	1	1	2773	GNAI3	UTR-3	GNAI3/UTR-3	0	0.133	0.133	0.367	0.278	I1M,IOMNI	A5,A6,I300D,I370,I550,I610Q,I650Y,I660WQ,I1M,IOMNI	A5,A6,I300D,I370,I550,I610Q,I650Y,I660WQ,I1M,IOMNI	(null)	A5,A6,I660WQ,I1M,IOMNI	1.5	1	0.79	0.5925	0	0		0.000808165	75	1	109936831	1	1	2773	GNAI3	UTR-3	GNAI3/UTR-3	0	0.133	0.133	0.367	0.278	I1M,IOMNI	A5,A6,I300D,I370,I550,I610Q,I650Y,I660WQ,I1M,IOMNI	A5,A6,I300D,I370,I550,I610Q,I650Y,I660WQ,I1M,IOMNI	(null)	A5,A6,I660WQ,I1M,IOMNI
10250	0	0	3.0925	1	19	4052062	1	1	5605	MAP2K2	cds-synon	MAP2K2/cds-synon	1	0.492	0.233	0.455	0.367	(null)			(null)	I300D,I370,I550,I610Q,I650Y,I660WQ,I1M,IOMNI	1.5	1	0.79	0.5925	0	0		0.000808165	76	19	4052062	1	1	5605	MAP2K2	cds-synon	MAP2K2/cds-synon	1	0.492	0.233	0.455	0.367	(null)			(null)	I300D,I370,I550,I610Q,I650Y,I660WQ,I1M,IOMNI
1045510	0	0	3.0925	30	8	27311045	1	1	2185	PTK2B	cds-synon	PTK2B/cds-synon	1	0.44	0.172	0.384	0.244	I1M,IOMNI	A5,A6,I300D,I370,I550,I610Q,I650Y,I660WQ,I1M,IOMNI	A5,A6,I300D,I370,I550,I610Q,I650Y,I660WQ,I1M,IOMNI	(null)	A5,A6,I1M,IOMNI	1.5	1	0.79	0.5925	0	0		0.000808165	77	8	27311045	1	1	2185	PTK2B	cds-synon	PTK2B/cds-synon	1	0.44	0.172	0.384	0.244	I1M,IOMNI	A5,A6,I300D,I370,I550,I610Q,I650Y,I660WQ,I1M,IOMNI	A5,A6,I300D,I370,I550,I610Q,I650Y,I660WQ,I1M,IOMNI	(null)	A5,A6,I1M,IOMNI
1045511	0	0	3.0925	30	8	27311063	1	1	2185	PTK2B	cds-synon	PTK2B/cds-synon	1	0.45	0.15	0.386	0.239	A5,A6,I1M,IOMNI	A5,A6,I300D,I370,I550,I610Q,I650Y,I660WQ,I1M,IOMNI	A5,A6,I300D,I370,I550,I610Q,I650Y,I660WQ,I1M,IOMNI	(null)	A5,A6,I550,I610Q,I650Y,I660WQ,I1M,IOMNI	1.5	1	0.79	0.5925	0	0		0.000808165	78	8	27311063	1	1	2185	PTK2B	cds-synon	PTK2B/cds-synon	1	0.45	0.15	0.386	0.239	A5,A6,I1M,IOMNI	A5,A6,I300D,I370,I550,I610Q,I650Y,I660WQ,I1M,IOMNI	A5,A6,I300D,I370,I550,I610Q,I650Y,I660WQ,I1M,IOMNI	(null)	A5,A6,I550,I610Q,I650Y,I660WQ,I1M,IOMNI
1045512	0	0	3.0925	30	8	27311180	1	1	2185	PTK2B	cds-synon	PTK2B/cds-synon	1	0.45	0.175	0.389	0.244	A5,A6,I1M,IOMNI	A5,A6,I300D,I370,I550,I610Q,I650Y,I660WQ,I1M,IOMNI	A5,A6,I300D,I370,I550,I610Q,I650Y,I660WQ,I1M,IOMNI	(null)	A5,A6,I1M,IOMNI	1.5	1	0.79	0.5925	0	0		0.000808165	79	8	27311180	1	1	2185	PTK2B	cds-synon	PTK2B/cds-synon	1	0.45	0.175	0.389	0.244	A5,A6,I1M,IOMNI	A5,A6,I300D,I370,I550,I610Q,I650Y,I660WQ,I1M,IOMNI	A5,A6,I300D,I370,I550,I610Q,I650Y,I660WQ,I1M,IOMNI	(null)	A5,A6,I1M,IOMNI
1059227	0	0	3.0925	3	6	36206388	1	1	5603	MAPK13	cds-synon	MAPK13/cds-synon	0	0.431	0.11	0.011	0.089	I1M,IOMNI	A6,I300D,I370,I550,I610Q,I650Y,I660WQ,I1M,IOMNI	I550,I610Q,I650Y,I660WQ,I1M,IOMNI	(null)	A6,I300D,I370,I550,I610Q,I650Y,I660WQ,I1M,IOMNI	1.5	1	0.79	0.5925	0	0		0.000808165	80	6	36206388	1	1	5603	MAPK13	cds-synon	MAPK13/cds-synon	0	0.431	0.11	0.011	0.089	I1M,IOMNI	A6,I300D,I370,I550,I610Q,I650Y,I660WQ,I1M,IOMNI	I550,I610Q,I650Y,I660WQ,I1M,IOMNI	(null)	A6,I300D,I370,I550,I610Q,I650Y,I660WQ,I1M,IOMNI
1065080	0	0	3.0925	6	15	65244389	1	1	4088	SMAD3	cds-synon	SMAD3/cds-synon	1	0.108	0.117	0.211	0.2	I1M,IOMNI	A5,A6,I300D,I370,I550,I610Q,I650Y,I660WQ,I1M,IOMNI	A5,A6,I300D,I370,I550,I610Q,I650Y,I660WQ,I1M,IOMNI	(null)	A6,I550,I610Q,I650Y,I660WQ,I1M,IOMNI	1.5	1	0.79	0.5925	0	0		0.000808165	81	15	65244389	1	1	4088	SMAD3	cds-synon	SMAD3/cds-synon	1	0.108	0.117	0.211	0.2	I1M,IOMNI	A5,A6,I300D,I370,I550,I610Q,I650Y,I660WQ,I1M,IOMNI	A5,A6,I300D,I370,I550,I610Q,I650Y,I660WQ,I1M,IOMNI	(null)	A6,I550,I610Q,I650Y,I660WQ,I1M,IOMNI
2241649	0	0	3.0925	30	8	27310997	1	1	2185	PTK2B	UTR-5	PTK2B/UTR-5	1	0.45	0.175	0.389	0.244	A5,A6,I1M,IOMNI	A5,A6,I300D,I370,I550,I610Q,I650Y,I660WQ,I1M,IOMNI	A5,A6,I300D,I370,I550,I610Q,I650Y,I660WQ,I1M,IOMNI	(null)	A5,A6,I1M,IOMNI	1.5	1	0.79	0.5925	0	0		0.000808165	82	8	27310997	1	1	2185	PTK2B	UTR-5	PTK2B/UTR-5	1	0.45	0.175	0.389	0.244	A5,A6,I1M,IOMNI	A5,A6,I300D,I370,I550,I610Q,I650Y,I660WQ,I1M,IOMNI	A5,A6,I300D,I370,I550,I610Q,I650Y,I660WQ,I1M,IOMNI	(null)	A5,A6,I1M,IOMNI
2280496	0	0	3.0925	7	7	45723522	1	1	107	ADCY1	UTR-3	ADCY1/UTR-3	1	0.241	0	0.08	0.133	IOMNI	A5,A6,I550,I610Q,I650Y,I660WQ,I1M,IOMNI	A5,A6,I550,I610Q,I650Y,I660WQ,I1M,IOMNI	(null)	IOMNI	1.5	1	0.79	0.5925	0	0		0.000808165	83	7	45723522	1	1	107	ADCY1	UTR-3	ADCY1/UTR-3	1	0.241	0	0.08	0.133	IOMNI	A5,A6,I550,I610Q,I650Y,I660WQ,I1M,IOMNI	A5,A6,I550,I610Q,I650Y,I660WQ,I1M,IOMNI	(null)	IOMNI
2282695	0	0	3.0925	1	19	50663801	1	1	2354	FOSB	cds-synon	FOSB/cds-synon	0	0.284	0.322	0.352	0.311	IOMNI	IOMNI	IOMNI	(null)	IOMNI	1.5	1	0.79	0.5925	0	0		0.000808165	84	19	50663801	1	1	2354	FOSB	cds-synon	FOSB/cds-synon	0	0.284	0.322	0.352	0.311	IOMNI	IOMNI	IOMNI	(null)	IOMNI
3737182	0	0	3.0925	18	1	109892794	1	1	2773	GNAI3	UTR-5	GNAI3/UTR-5	0	0.155	0.119	0.409	0.289	I1M	A5,A6,I300D,I370,I550,I610Q,I650Y,I660WQ,I1M,IOMNI	A5,A6,I300D,I370,I550,I610Q,I650Y,I660WQ,I1M,IOMNI	(null)	A5,A6,I300D,I370,I550,I610Q,I650Y,I660WQ,I1M,IOMNI	1.5	1	0.79	0.5925	0	0		0.000808165	85	1	109892794	1	1	2773	GNAI3	UTR-5	GNAI3/UTR-5	0	0.155	0.119	0.409	0.289	I1M	A5,A6,I300D,I370,I550,I610Q,I650Y,I660WQ,I1M,IOMNI	A5,A6,I300D,I370,I550,I610Q,I650Y,I660WQ,I1M,IOMNI	(null)	A5,A6,I300D,I370,I550,I610Q,I650Y,I660WQ,I1M,IOMNI
4986942	0	0	3.0925	3	4	68302196	1	1	2798	GNRHR	cds-synon	GNRHR/cds-synon	1	0.121	0.075	0.011	0.011	A6,I1M,IOMNI	A6,I300D,I370,I550,I610Q,I650Y,I660WQ,I1M,IOMNI	A6,I1M,IOMNI	(null)	A6,I1M,IOMNI	1.5	1	0.79	0.5925	0	0		0.000808165	86	4	68302196	1	1	2798	GNRHR	cds-synon	GNRHR/cds-synon	1	0.121	0.075	0.011	0.011	A6,I1M,IOMNI	A6,I300D,I370,I550,I610Q,I650Y,I660WQ,I1M,IOMNI	A6,I1M,IOMNI	(null)	A6,I1M,IOMNI
17034455	0	0	3.0925	2	2	46166985	1	1	5581	PRKCE	cds-synon	PRKCE/cds-synon	0	0.086	0	0.231	0.318	I550,I610Q,I650Y,I660WQ,I1M,IOMNI	A6,I550,I610Q,I650Y,I660WQ,I1M,IOMNI	I550,I610Q,I650Y,I660WQ,I1M,IOMNI	(null)	I550,I610Q,I650Y,I660WQ,I1M,IOMNI	1.5	1	0.79	0.5925	0	0		0.000808165	87	2	46166985	1	1	5581	PRKCE	cds-synon	PRKCE/cds-synon	0	0.086	0	0.231	0.318	I550,I610Q,I650Y,I660WQ,I1M,IOMNI	A6,I550,I610Q,I650Y,I660WQ,I1M,IOMNI	I550,I610Q,I650Y,I660WQ,I1M,IOMNI	(null)	I550,I610Q,I650Y,I660WQ,I1M,IOMNI
9340	0	0	3.085	38	22	20445353	1	1	5594	MAPK1	UTR-3	MAPK1/UTR-3	1	0.433	0.417	0.193	0.205	I1M,IOMNI	A5,A6,I300D,I370,I550,I610Q,I650Y,I660WQ,I1M,IOMNI	A5,A6,I300D,I370,I550,I610Q,I650Y,I660WQ,I1M,IOMNI	(null)	A6,I300D,I370,I550,I610Q,I650Y,I660WQ,I1M,IOMNI	1.5	1	0.78	0.585	0	0		0.000822243	88	22	20445353	1	1	5594	MAPK1	UTR-3	MAPK1/UTR-3	1	0.433	0.417	0.193	0.205	I1M,IOMNI	A5,A6,I300D,I370,I550,I610Q,I650Y,I660WQ,I1M,IOMNI	A5,A6,I300D,I370,I550,I610Q,I650Y,I660WQ,I1M,IOMNI	(null)	A6,I300D,I370,I550,I610Q,I650Y,I660WQ,I1M,IOMNI
1061947	0	0	3.085	8	17	45617118	1	1	1277	COL1A1	UTR-3	COL1A1/UTR-3	1	0.158	0.2	0.022	0.078	I300D,I370,I550,I610Q,I650Y,I660WQ,I1M	A5,A6,I300D,I370,I550,I610Q,I650Y,I660WQ,I1M,IOMNI	I300D,I370,I550,I610Q,I650Y,I660WQ,I1M,IOMNI	(null)	I300D,I370,I550,I610Q,I650Y,I660WQ,I1M	1.5	1	0.78	0.585	0	0		0.000822243	89	17	45617118	1	1	1277	COL1A1	UTR-3	COL1A1/UTR-3	1	0.158	0.2	0.022	0.078	I300D,I370,I550,I610Q,I650Y,I660WQ,I1M	A5,A6,I300D,I370,I550,I610Q,I650Y,I660WQ,I1M,IOMNI	I300D,I370,I550,I610Q,I650Y,I660WQ,I1M,IOMNI	(null)	I300D,I370,I550,I610Q,I650Y,I660WQ,I1M
1061970	0	0	3.085	7	17	45616851	1	1	1277	COL1A1	UTR-3	COL1A1/UTR-3	0	0.179	0.102	0.465	0.489	I1M,IOMNI	I300D,I370,I550,I610Q,I650Y,I660WQ,I1M,IOMNI	I550,I610Q,I650Y,I660WQ,I1M,IOMNI	(null)	I550,I610Q,I650Y,I660WQ,I1M,IOMNI	1.5	1	0.78	0.585	0	0		0.000822243	90	17	45616851	1	1	1277	COL1A1	UTR-3	COL1A1/UTR-3	0	0.179	0.102	0.465	0.489	I1M,IOMNI	I300D,I370,I550,I610Q,I650Y,I660WQ,I1M,IOMNI	I550,I610Q,I650Y,I660WQ,I1M,IOMNI	(null)	I550,I610Q,I650Y,I660WQ,I1M,IOMNI
1065375	0	0	3.085	4	16	54926190	1	1	2775	GNAO1	cds-synon	GNAO1/cds-synon	1	0.342	0.392	0.227	0.267	I650Y,I1M,IOMNI	A5,A6,I300D,I370,I550,I610Q,I650Y,I660WQ,I1M,IOMNI	A5,A6,I650Y,I1M,IOMNI	(null)	A5,A6,I650Y,I1M,IOMNI	1.5	1	0.78	0.585	0	0		0.000822243	91	16	54926190	1	1	2775	GNAO1	cds-synon	GNAO1/cds-synon	1	0.342	0.392	0.227	0.267	I650Y,I1M,IOMNI	A5,A6,I300D,I370,I550,I610Q,I650Y,I660WQ,I1M,IOMNI	A5,A6,I650Y,I1M,IOMNI	(null)	A5,A6,I650Y,I1M,IOMNI
1126700	0	0	3.085	2	1	210860472	1	1	467	ATF3	UTR-3	ATF3/UTR-3	0	0.083	0	0.022	0.089	I550,I610Q,I650Y,I660WQ,I1M,IOMNI	A6,I550,I610Q,I650Y,I660WQ,I1M,IOMNI	I550,I610Q,I650Y,I660WQ,I1M,IOMNI	(null)	I550,I610Q,I650Y,I660WQ,I1M,IOMNI	1.5	1	0.78	0.585	0	0		0.000822243	92	1	210860472	1	1	467	ATF3	UTR-3	ATF3/UTR-3	0	0.083	0	0.022	0.089	I550,I610Q,I650Y,I660WQ,I1M,IOMNI	A6,I550,I610Q,I650Y,I660WQ,I1M,IOMNI	I550,I610Q,I650Y,I660WQ,I1M,IOMNI	(null)	I550,I610Q,I650Y,I660WQ,I1M,IOMNI
1879181	0	0	3.085	27	8	27371817	1	1	2185	PTK2B	cds-synon	PTK2B/cds-synon	1	0.167	0.125	0.465	0.464	I300D,I370,I550,I610Q,I650Y,I660WQ,I1M,IOMNI	A5,A6,I300D,I370,I550,I610Q,I650Y,I660WQ,I1M,IOMNI	A5,A6,I300D,I370,I550,I610Q,I650Y,I660WQ,I1M,IOMNI	(null)	A5,A6,I300D,I370,I550,I610Q,I650Y,I660WQ,I1M,IOMNI	1.5	1	0.78	0.585	0	0		0.000822243	93	8	27371817	1	1	2185	PTK2B	cds-synon	PTK2B/cds-synon	1	0.167	0.125	0.465	0.464	I300D,I370,I550,I610Q,I650Y,I660WQ,I1M,IOMNI	A5,A6,I300D,I370,I550,I610Q,I650Y,I660WQ,I1M,IOMNI	A5,A6,I300D,I370,I550,I610Q,I650Y,I660WQ,I1M,IOMNI	(null)	A5,A6,I300D,I370,I550,I610Q,I650Y,I660WQ,I1M,IOMNI
1879182	0	0	3.085	28	8	27371793	1	1	2185	PTK2B	cds-synon	PTK2B/cds-synon	1	0.149	0.079	0.466	0.426	I1M,IOMNI	A5,A6,I300D,I370,I550,I610Q,I650Y,I660WQ,I1M,IOMNI	A5,A6,I300D,I370,I550,I610Q,I650Y,I660WQ,I1M,IOMNI	(null)	A5,A6,I300D,I370,I550,I610Q,I650Y,I660WQ,I1M,IOMNI	1.5	1	0.78	0.585	0	0		0.000822243	94	8	27371793	1	1	2185	PTK2B	cds-synon	PTK2B/cds-synon	1	0.149	0.079	0.466	0.426	I1M,IOMNI	A5,A6,I300D,I370,I550,I610Q,I650Y,I660WQ,I1M,IOMNI	A5,A6,I300D,I370,I550,I610Q,I650Y,I660WQ,I1M,IOMNI	(null)	A5,A6,I300D,I370,I550,I610Q,I650Y,I660WQ,I1M,IOMNI
2244625	0	0	3.085	2	11	63782720	1	1	5331	PLCB3	cds-synon	PLCB3/cds-synon	1	0.314	0.208	0.311	0.256	I300D,I370,I550,I610Q,I650Y,I660WQ,I1M,IOMNI	I300D,I370,I550,I610Q,I650Y,I660WQ,I1M,IOMNI	I300D,I370,I550,I610Q,I650Y,I660WQ,I1M,IOMNI	(null)	I300D,I370,I550,I610Q,I650Y,I660WQ,I1M,IOMNI	1.5	1	0.78	0.585	0	0		0.000822243	95	11	63782720	1	1	5331	PLCB3	cds-synon	PLCB3/cds-synon	1	0.314	0.208	0.311	0.256	I300D,I370,I550,I610Q,I650Y,I660WQ,I1M,IOMNI	I300D,I370,I550,I610Q,I650Y,I660WQ,I1M,IOMNI	I300D,I370,I550,I610Q,I650Y,I660WQ,I1M,IOMNI	(null)	I300D,I370,I550,I610Q,I650Y,I660WQ,I1M,IOMNI
2271920	0	0	3.085	15	8	27372034	1	1	2185	PTK2B	UTR-3	PTK2B/UTR-3	1	0.351	0.322	0.08	0.2	I1M,IOMNI	A5,A6,I300D,I370,I550,I610Q,I650Y,I660WQ,I1M,IOMNI	A5,A6,I300D,I370,I550,I610Q,I650Y,I660WQ,I1M,IOMNI	(null)	A5,A6,I550,I610Q,I650Y,I660WQ,I1M,IOMNI	1.5	1	0.78	0.585	0	0		0.000822243	96	8	27372034	1	1	2185	PTK2B	UTR-3	PTK2B/UTR-3	1	0.351	0.322	0.08	0.2	I1M,IOMNI	A5,A6,I300D,I370,I550,I610Q,I650Y,I660WQ,I1M,IOMNI	A5,A6,I300D,I370,I550,I610Q,I650Y,I660WQ,I1M,IOMNI	(null)	A5,A6,I550,I610Q,I650Y,I660WQ,I1M,IOMNI
2298258	0	0	3.085	3	1	161003740	1	1	4921	DDR2	cds-synon	DDR2/cds-synon	1	0.088	0.466	0.464	0.455	IOMNI	A5,A6,I550,I610Q,I650Y,I660WQ,I1M,IOMNI	A5,A6,I550,I610Q,I650Y,I660WQ,I1M,IOMNI	(null)	IOMNI	1.5	1	0.78	0.585	0	0		0.000822243	97	1	161003740	1	1	4921	DDR2	cds-synon	DDR2/cds-synon	1	0.088	0.466	0.464	0.455	IOMNI	A5,A6,I550,I610Q,I650Y,I660WQ,I1M,IOMNI	A5,A6,I550,I610Q,I650Y,I660WQ,I1M,IOMNI	(null)	IOMNI
2431663	0	0	3.085	4	5	172129317	1	1	1843	DUSP1	cds-synon	DUSP1/cds-synon,LOC100129026/intron	1	0.05	0.5	0	0.011	A6,I1M,IOMNI	A6,I300D,I370,I550,I650Y,I1M,IOMNI	A6,I1M,IOMNI	(null)	A6,I1M,IOMNI	1.5	1	0.78	0.585	0	0		0.000822243	98	5	172129317	1	1	1843	DUSP1	cds-synon	DUSP1/cds-synon,LOC100129026/intron	1	0.05	0.5	0	0.011	A6,I1M,IOMNI	A6,I300D,I370,I550,I650Y,I1M,IOMNI	A6,I1M,IOMNI	(null)	A6,I1M,IOMNI
3774225	0	0	3.085	12	3	180601692	1	1	59345	GNB4	UTR-3	GNB4/UTR-3	1	0.175	0.15	0.227	0.189	I1M,IOMNI	A5,A6,I300D,I370,I550,I610Q,I650Y,I660WQ,I1M,IOMNI	A5,A6,I300D,I370,I550,I610Q,I650Y,I660WQ,I1M,IOMNI	(null)	A5,A6,I300D,I370,I550,I610Q,I650Y,I660WQ,I1M,IOMNI	1.5	1	0.78	0.585	0	0		0.000822243	99	3	180601692	1	1	59345	GNB4	UTR-3	GNB4/UTR-3	1	0.175	0.15	0.227	0.189	I1M,IOMNI	A5,A6,I300D,I370,I550,I610Q,I650Y,I660WQ,I1M,IOMNI	A5,A6,I300D,I370,I550,I610Q,I650Y,I660WQ,I1M,IOMNI	(null)	A5,A6,I300D,I370,I550,I610Q,I650Y,I660WQ,I1M,IOMNI
9296344	0	0	3.085	1	6	12405014	1	1	1906	EDN1	UTR-3	EDN1/UTR-3	1	0.075	0.422	0.011	0.033	A5,A6,IOMNI	A5,A6,IOMNI	A5,A6,IOMNI	(null)	A5,A6,IOMNI	1.5	1	0.78	0.585	0	0		0.000822243	100	6	12405014	1	1	1906	EDN1	UTR-3	EDN1/UTR-3	1	0.075	0.422	0.011	0.033	A5,A6,IOMNI	A5,A6,IOMNI	A5,A6,IOMNI	(null)	A5,A6,IOMNI
11585932	0	0	3.085	12	1	65107683	1	1	3716	JAK1	cds-synon	JAK1/cds-synon	1	0.051	0	0	0.011	I1M,IOMNI	A5,A6,I300D,I370,I550,I610Q,I650Y,I660WQ,I1M,IOMNI	I1M,IOMNI	(null)	I1M,IOMNI	1.5	1	0.78	0.585	0	0		0.000822243	101	1	65107683	1	1	3716	JAK1	cds-synon	JAK1/cds-synon	1	0.051	0	0	0.011	I1M,IOMNI	A5,A6,I300D,I370,I550,I610Q,I650Y,I660WQ,I1M,IOMNI	I1M,IOMNI	(null)	I1M,IOMNI
12129819	0	0	3.085	10	1	65076247	1	1	3716	JAK1	cds-synon	JAK1/cds-synon	0	0.083	0.017	0	0	I1M,IOMNI	A5,A6,I300D,I370,I550,I610Q,I650Y,I660WQ,I1M,IOMNI	I1M,IOMNI	(null)	I1M,IOMNI	1.5	1	0.78	0.585	0	0		0.000822243	102	1	65076247	1	1	3716	JAK1	cds-synon	JAK1/cds-synon	0	0.083	0.017	0	0	I1M,IOMNI	A5,A6,I300D,I370,I550,I610Q,I650Y,I660WQ,I1M,IOMNI	I1M,IOMNI	(null)	I1M,IOMNI
769412	0	0	3.0775	1	12	67519482	1	1	4193	MDM2	cds-synon	MDM2/intron,MDM2/cds-synon	0	0.058	0.125	0.011	0.033	A5,A6,I300D,I370,I550,I610Q,I650Y,I660WQ,I1M	A5,A6,I300D,I370,I550,I610Q,I650Y,I660WQ,I1M	A5,A6,I300D,I370,I550,I610Q,I650Y,I660WQ,I1M	(null)	A5,A6,I300D,I370,I550,I610Q,I650Y,I660WQ,I1M	1.5	1	0.77	0.5775	0	0		0.000836566	103	12	67519482	1	1	4193	MDM2	cds-synon	MDM2/intron,MDM2/cds-synon	0	0.058	0.125	0.011	0.033	A5,A6,I300D,I370,I550,I610Q,I650Y,I660WQ,I1M	A5,A6,I300D,I370,I550,I610Q,I650Y,I660WQ,I1M	A5,A6,I300D,I370,I550,I610Q,I650Y,I660WQ,I1M	(null)	A5,A6,I300D,I370,I550,I610Q,I650Y,I660WQ,I1M
977747	0	0	3.0775	10	1	47457264	1	1	6886	TAL1	UTR-3	TAL1/UTR-3	1	0.467	0.258	0.023	0.044	I1M,IOMNI	A5,A6,I300D,I370,I550,I610Q,I650Y,I660WQ,I1M,IOMNI	I1M,IOMNI	(null)	I650Y,I1M,IOMNI	1.5	1	0.77	0.5775	0	0		0.000836566	104	1	47457264	1	1	6886	TAL1	UTR-3	TAL1/UTR-3	1	0.467	0.258	0.023	0.044	I1M,IOMNI	A5,A6,I300D,I370,I550,I610Q,I650Y,I660WQ,I1M,IOMNI	I1M,IOMNI	(null)	I650Y,I1M,IOMNI
2230587	0	0	3.0775	10	1	65083850	1	1	3716	JAK1	cds-synon	JAK1/cds-synon	1	0.125	0.192	0.333	0.222	A5,A6,IOMNI	A5,A6,I300D,I370,I550,I610Q,I650Y,I660WQ,I1M,IOMNI	A5,A6,I300D,I370,I550,I610Q,I650Y,I660WQ,I1M,IOMNI	(null)	A5,A6,I300D,I370,I550,I610Q,I650Y,I660WQ,I1M,IOMNI	1.5	1	0.77	0.5775	0	0		0.000836566	105	1	65083850	1	1	3716	JAK1	cds-synon	JAK1/cds-synon	1	0.125	0.192	0.333	0.222	A5,A6,IOMNI	A5,A6,I300D,I370,I550,I610Q,I650Y,I660WQ,I1M,IOMNI	A5,A6,I300D,I370,I550,I610Q,I650Y,I660WQ,I1M,IOMNI	(null)	A5,A6,I300D,I370,I550,I610Q,I650Y,I660WQ,I1M,IOMNI
3737139	0	0	3.0775	12	1	65083802	1	1	3716	JAK1	cds-synon	JAK1/cds-synon	1	0.05	0	0	0.011	IOMNI	A5,A6,I300D,I370,I550,I610Q,I650Y,I660WQ,I1M,IOMNI	IOMNI	(null)	IOMNI	1.5	1	0.77	0.5775	0	0		0.000836566	106	1	65083802	1	1	3716	JAK1	cds-synon	JAK1/cds-synon	1	0.05	0	0	0.011	IOMNI	A5,A6,I300D,I370,I550,I610Q,I650Y,I660WQ,I1M,IOMNI	IOMNI	(null)	IOMNI
11121484	0	0	3.0775	3	1	9707010	1	1	5293	PIK3CD	cds-synon	PIK3CD/cds-synon	1	0.108	0.433	0.178	0.178	A5,A6	A5,A6,I300D,I370,I550,I610Q,I650Y,I660WQ,I1M,IOMNI	A5,A6,I1M,IOMNI	(null)	A5,A6	1.5	1	0.77	0.5775	0	0		0.000836566	107	1	9707010	1	1	5293	PIK3CD	cds-synon	PIK3CD/cds-synon	1	0.108	0.433	0.178	0.178	A5,A6	A5,A6,I300D,I370,I550,I610Q,I650Y,I660WQ,I1M,IOMNI	A5,A6,I1M,IOMNI	(null)	A5,A6
5369	0	0	3.07	2	6	12402244	1	1	1906	EDN1	cds-synon	EDN1/cds-synon	1	0.093	0	0	0	I1M,IOMNI	I300D,I370,I550,I610Q,I650Y,I660WQ,I1M,IOMNI	I1M,IOMNI	(null)	I1M,IOMNI	1.5	1	0.76	0.57	0	0		0.000851138	108	6	12402244	1	1	1906	EDN1	cds-synon	EDN1/cds-synon	1	0.093	0	0	0	I1M,IOMNI	I300D,I370,I550,I610Q,I650Y,I660WQ,I1M,IOMNI	I1M,IOMNI	(null)	I1M,IOMNI
5443	0	0	3.07	7	12	6825136	1	1	2784	GNB3	cds-synon	GNB3/cds-synon	1	0.388	0.093	0.398	0.344	IOMNI	A6,I300D,I370,I550,I610Q,I650Y,I660WQ,I1M,IOMNI	A6,I300D,I370,I550,I610Q,I650Y,I660WQ,I1M,IOMNI	(null)	I1M,IOMNI	1.5	1	0.76	0.57	0	0		0.000851138	109	12	6825136	1	1	2784	GNB3	cds-synon	GNB3/cds-synon	1	0.388	0.093	0.398	0.344	IOMNI	A6,I300D,I370,I550,I610Q,I650Y,I660WQ,I1M,IOMNI	A6,I300D,I370,I550,I610Q,I650Y,I660WQ,I1M,IOMNI	(null)	I1M,IOMNI
5810	0	0	3.07	17	1	27298806	1	1	6548	SLC9A1	UTR-3	SLC9A1/UTR-3	1	0.353	0.353	0.193	0.081	I1M,IOMNI	A5,A6,I550,I610Q,I650Y,I660WQ,I1M,IOMNI	A5,A6,I300D,I370,I550,I610Q,I650Y,I660WQ,I1M,IOMNI	(null)	A5,A6,I1M,IOMNI	1.5	1	0.76	0.57	0	0		0.000851138	110	1	27298806	1	1	6548	SLC9A1	UTR-3	SLC9A1/UTR-3	1	0.353	0.353	0.193	0.081	I1M,IOMNI	A5,A6,I550,I610Q,I650Y,I660WQ,I1M,IOMNI	A5,A6,I300D,I370,I550,I610Q,I650Y,I660WQ,I1M,IOMNI	(null)	A5,A6,I1M,IOMNI
2228480	0	0	3.07	1	6	152461788	1	1	2099	ESR1	cds-synon	ESR1/cds-synon	1	0.15	0.117	0.133	0.144	A6,I550,I610Q,I650Y,I660WQ,I1M,IOMNI	A6,I550,I610Q,I650Y,I660WQ,I1M,IOMNI	A6,I550,I610Q,I650Y,I660WQ,I1M,IOMNI	(null)	A6,I550,I610Q,I650Y,I660WQ,I1M,IOMNI	1.5	1	0.76	0.57	0	0		0.000851138	111	6	152461788	1	1	2099	ESR1	cds-synon	ESR1/cds-synon	1	0.15	0.117	0.133	0.144	A6,I550,I610Q,I650Y,I660WQ,I1M,IOMNI	A6,I550,I610Q,I650Y,I660WQ,I1M,IOMNI	A6,I550,I610Q,I650Y,I660WQ,I1M,IOMNI	(null)	A6,I550,I610Q,I650Y,I660WQ,I1M,IOMNI
2290910	0	0	3.07	7	5	7855363	1	1	108	ADCY2	cds-synon	ADCY2/cds-synon	0	0.225	0.1	0.256	0.278	I300D,I370,I550,I610Q,I650Y,I660WQ,I1M,IOMNI	A5,A6,I300D,I370,I550,I610Q,I650Y,I660WQ,I1M,IOMNI	A5,A6,I300D,I370,I550,I610Q,I650Y,I660WQ,I1M,IOMNI	(null)	I300D,I370,I550,I610Q,I650Y,I660WQ,I1M,IOMNI	1.5	1	0.76	0.57	0	0		0.000851138	112	5	7855363	1	1	108	ADCY2	cds-synon	ADCY2/cds-synon	0	0.225	0.1	0.256	0.278	I300D,I370,I550,I610Q,I650Y,I660WQ,I1M,IOMNI	A5,A6,I300D,I370,I550,I610Q,I650Y,I660WQ,I1M,IOMNI	A5,A6,I300D,I370,I550,I610Q,I650Y,I660WQ,I1M,IOMNI	(null)	I300D,I370,I550,I610Q,I650Y,I660WQ,I1M,IOMNI
3024496	0	0	3.07	6	1	205008487	1	1	3586	IL10	UTR-3	IL10/UTR-3	1	0.457	0.407	0.011	0.011	I1M,IOMNI	A6,I300D,I370,I550,I610Q,I650Y,I660WQ,I1M,IOMNI	I1M,IOMNI	(null)	I1M,IOMNI	1.5	1	0.76	0.57	0	0		0.000851138	113	1	205008487	1	1	3586	IL10	UTR-3	IL10/UTR-3	1	0.457	0.407	0.011	0.011	I1M,IOMNI	A6,I300D,I370,I550,I610Q,I650Y,I660WQ,I1M,IOMNI	I1M,IOMNI	(null)	I1M,IOMNI
3804451	0	0	3.07	22	6	36185939	1	1	1432	MAPK14	UTR-3	MAPK14/UTR-3	0	0.108	0.25	0.091	0.178	I1M,IOMNI	A5,A6,I300D,I370,I550,I610Q,I650Y,I660WQ,I1M,IOMNI	A5,A6,I550,I610Q,I650Y,I660WQ,I1M,IOMNI	(null)	A5,A6,I300D,I370,I550,I610Q,I650Y,I660WQ,I1M,IOMNI	1.5	1	0.76	0.57	0	0		0.000851138	114	6	36185939	1	1	1432	MAPK14	UTR-3	MAPK14/UTR-3	0	0.108	0.25	0.091	0.178	I1M,IOMNI	A5,A6,I300D,I370,I550,I610Q,I650Y,I660WQ,I1M,IOMNI	A5,A6,I550,I610Q,I650Y,I660WQ,I1M,IOMNI	(null)	A5,A6,I300D,I370,I550,I610Q,I650Y,I660WQ,I1M,IOMNI
6051637	0	0	3.07	1	20	319972	1	1	57761	TRIB3	cds-synon	TRIB3/cds-synon	1	0.442	0	0.211	0.222	A6	A6	A6	(null)	A6	1.5	1	0.76	0.57	0	0		0.000851138	115	20	319972	1	1	57761	TRIB3	cds-synon	TRIB3/cds-synon	1	0.442	0	0.211	0.222	A6	A6	A6	(null)	A6
8031627	0	0	3.07	49	15	65271173	1	1	4088	SMAD3	UTR-3	SMAD3/UTR-3	0	0.192	0.033	0.456	0.444	I1M,IOMNI	A5,A6,I300D,I370,I550,I610Q,I650Y,I660WQ,I1M,IOMNI	A5,A6,I300D,I370,I550,I610Q,I650Y,I660WQ,I1M,IOMNI	(null)	I1M,IOMNI	1.5	1	0.76	0.57	0	0		0.000851138	116	15	65271173	1	1	4088	SMAD3	UTR-3	SMAD3/UTR-3	0	0.192	0.033	0.456	0.444	I1M,IOMNI	A5,A6,I300D,I370,I550,I610Q,I650Y,I660WQ,I1M,IOMNI	A5,A6,I300D,I370,I550,I610Q,I650Y,I660WQ,I1M,IOMNI	(null)	I1M,IOMNI
10241877	0	0	3.07	6	7	79680093	1	1	2770	GNAI1	cds-synon	GNAI1/cds-synon	0	0.11	0	0.08	0.078	A5,A6,IOMNI	A5,A6,I550,I610Q,I650Y,I660WQ,I1M,IOMNI	A5,A6,I550,I610Q,I650Y,I660WQ,I1M,IOMNI	(null)	A5,A6,IOMNI	1.5	1	0.76	0.57	0	0		0.000851138	117	7	79680093	1	1	2770	GNAI1	cds-synon	GNAI1/cds-synon	0	0.11	0	0.08	0.078	A5,A6,IOMNI	A5,A6,I550,I610Q,I650Y,I660WQ,I1M,IOMNI	A5,A6,I550,I610Q,I650Y,I660WQ,I1M,IOMNI	(null)	A5,A6,IOMNI
11557908	0	0	3.07	1	4	81213057	1	1	118429	ANTXR2	UTR-5	ANTXR2/UTR-5	0	0.067	0.254	0.2	0.256	A6,IOMNI	A6,IOMNI	A6,I1M,IOMNI	(null)	A6,IOMNI	1.5	1	0.76	0.57	0	0		0.000851138	118	4	81213057	1	1	118429	ANTXR2	UTR-5	ANTXR2/UTR-5	0	0.067	0.254	0.2	0.256	A6,IOMNI	A6,IOMNI	A6,I1M,IOMNI	(null)	A6,IOMNI
12353950	0	0	3.07	10	1	65071676	1	1	3716	JAK1	UTR-3	JAK1/UTR-3,RAVER2/nearGene-3	0	0.085	0.017	0	0	A5,A6,I1M	A5,A6,I300D,I370,I550,I610Q,I650Y,I660WQ,I1M,IOMNI	A5,A6,I1M	(null)	A5,A6,I1M	1.5	1	0.76	0.57	0	0		0.000851138	119	1	65071676	1	1	3716	JAK1	UTR-3	JAK1/UTR-3,RAVER2/nearGene-3	0	0.085	0.017	0	0	A5,A6,I1M	A5,A6,I300D,I370,I550,I610Q,I650Y,I660WQ,I1M,IOMNI	A5,A6,I1M	(null)	A5,A6,I1M
13140055	0	0	3.07	1	4	81212820	1	1	118429	ANTXR2	UTR-5	ANTXR2/UTR-5	1	0.321	0.448	0.227	0.256	I1M,IOMNI	I1M,IOMNI	A6,I1M,IOMNI	(null)	I1M,IOMNI	1.5	1	0.76	0.57	0	0		0.000851138	120	4	81212820	1	1	118429	ANTXR2	UTR-5	ANTXR2/UTR-5	1	0.321	0.448	0.227	0.256	I1M,IOMNI	I1M,IOMNI	A6,I1M,IOMNI	(null)	I1M,IOMNI
7419	0	0	3.0625	23	1	67940079	1	1	55970	GNG12	UTR-3	GNG12/UTR-3	1	0.475	0.068	0.489	0.489	A5,A6,I1M,IOMNI	A5,A6,I300D,I370,I550,I610Q,I650Y,I660WQ,I1M,IOMNI	A5,A6,I300D,I370,I550,I610Q,I650Y,I660WQ,I1M,IOMNI	(null)	A5,A6,I300D,I370,I550,I610Q,I650Y,I660WQ,I1M,IOMNI	1.5	1	0.75	0.5625	0	0		0.000865964	121	1	67940079	1	1	55970	GNG12	UTR-3	GNG12/UTR-3	1	0.475	0.068	0.489	0.489	A5,A6,I1M,IOMNI	A5,A6,I300D,I370,I550,I610Q,I650Y,I660WQ,I1M,IOMNI	A5,A6,I300D,I370,I550,I610Q,I650Y,I660WQ,I1M,IOMNI	(null)	A5,A6,I300D,I370,I550,I610Q,I650Y,I660WQ,I1M,IOMNI
1054413	0	0	3.0625	103	2	227575963	1	1	1286	COL4A4	UTR-3	COL4A4/UTR-3	1	0.417	0.208	0.307	0.444	A5,A6,IOMNI	A5,A6,I300D,I370,I550,I610Q,I650Y,I660WQ,I1M,IOMNI	A5,A6,I300D,I370,I550,I610Q,I650Y,I660WQ,I1M,IOMNI	(null)	A5,A6,I550,I610Q,I650Y,I660WQ,I1M,IOMNI	1.5	1	0.75	0.5625	0	0		0.000865964	122	2	227575963	1	1	1286	COL4A4	UTR-3	COL4A4/UTR-3	1	0.417	0.208	0.307	0.444	A5,A6,IOMNI	A5,A6,I300D,I370,I550,I610Q,I650Y,I660WQ,I1M,IOMNI	A5,A6,I300D,I370,I550,I610Q,I650Y,I660WQ,I1M,IOMNI	(null)	A5,A6,I550,I610Q,I650Y,I660WQ,I1M,IOMNI
1054415	0	0	3.0625	8	2	227575683	1	1	1286	COL4A4	UTR-3	COL4A4/UTR-3	1	0.083	0.075	0.278	0.122	A6	A5,A6,I300D,I370,I550,I610Q,I650Y,I660WQ,I1M,IOMNI	A6	(null)	A5,A6,I300D,I370,I550,I610Q,I650Y,I660WQ,I1M,IOMNI	1.5	1	0.75	0.5625	0	0		0.000865964	123	2	227575683	1	1	1286	COL4A4	UTR-3	COL4A4/UTR-3	1	0.083	0.075	0.278	0.122	A6	A5,A6,I300D,I370,I550,I610Q,I650Y,I660WQ,I1M,IOMNI	A6	(null)	A5,A6,I300D,I370,I550,I610Q,I650Y,I660WQ,I1M,IOMNI
1057804	0	0	3.0625	1	14	51503805	1	1	54331	GNG2	UTR-3	GNG2/UTR-3	1	0.067	0.258	0.409	0.5	I300D,I370,I550,I610Q,I650Y,I660WQ,I1M,IOMNI	I300D,I370,I550,I610Q,I650Y,I660WQ,I1M,IOMNI	A5,A6,I300D,I370,I550,I610Q,I650Y,I660WQ,I1M,IOMNI	(null)	I300D,I370,I550,I610Q,I650Y,I660WQ,I1M,IOMNI	1.5	1	0.75	0.5625	0	0		0.000865964	124	14	51503805	1	1	54331	GNG2	UTR-3	GNG2/UTR-3	1	0.067	0.258	0.409	0.5	I300D,I370,I550,I610Q,I650Y,I660WQ,I1M,IOMNI	I300D,I370,I550,I610Q,I650Y,I660WQ,I1M,IOMNI	A5,A6,I300D,I370,I550,I610Q,I650Y,I660WQ,I1M,IOMNI	(null)	I300D,I370,I550,I610Q,I650Y,I660WQ,I1M,IOMNI
1140475	0	0	3.0625	10	7	55233911	1	1	1956	EGFR	cds-synon	EGFR/cds-synon	1	0.117	0.017	0.06	0.07	I300D,I370,I550,I610Q,I650Y,I660WQ,I1M,IOMNI	A5,A6,I300D,I370,I550,I610Q,I650Y,I660WQ,I1M,IOMNI	A5,A6,I300D,I370,I550,I610Q,I650Y,I660WQ,I1M,IOMNI	(null)	I300D,I370,I550,I610Q,I650Y,I660WQ,I1M,IOMNI	1.5	1	0.75	0.5625	0	0		0.000865964	125	7	55233911	1	1	1956	EGFR	cds-synon	EGFR/cds-synon	1	0.117	0.017	0.06	0.07	I300D,I370,I550,I610Q,I650Y,I660WQ,I1M,IOMNI	A5,A6,I300D,I370,I550,I610Q,I650Y,I660WQ,I1M,IOMNI	A5,A6,I300D,I370,I550,I610Q,I650Y,I660WQ,I1M,IOMNI	(null)	I300D,I370,I550,I610Q,I650Y,I660WQ,I1M,IOMNI
2228557	0	0	3.0625	103	2	227580426	1	1	1286	COL4A4	cds-synon	COL4A4/cds-synon	1	0.417	0.333	0.307	0.444	I550,I610Q,I650Y,I660WQ,I1M,IOMNI	A5,A6,I300D,I370,I550,I610Q,I650Y,I660WQ,I1M,IOMNI	A5,A6,I300D,I370,I550,I610Q,I650Y,I660WQ,I1M,IOMNI	(null)	A5,A6,I550,I610Q,I650Y,I660WQ,I1M,IOMNI	1.5	1	0.75	0.5625	0	0		0.000865964	126	2	227580426	1	1	1286	COL4A4	cds-synon	COL4A4/cds-synon	1	0.417	0.333	0.307	0.444	I550,I610Q,I650Y,I660WQ,I1M,IOMNI	A5,A6,I300D,I370,I550,I610Q,I650Y,I660WQ,I1M,IOMNI	A5,A6,I300D,I370,I550,I610Q,I650Y,I660WQ,I1M,IOMNI	(null)	A5,A6,I550,I610Q,I650Y,I660WQ,I1M,IOMNI
2229812	0	0	3.0625	101	2	227605130	1	1	1286	COL4A4	cds-synon	COL4A4/cds-synon	1	0.425	0.425	0.289	0.455	IOMNI	A5,A6,I300D,I370,I550,I610Q,I650Y,I660WQ,I1M,IOMNI	A5,A6,I300D,I370,I550,I610Q,I650Y,I660WQ,I1M,IOMNI	(null)	A5,A6,I300D,I370,I550,I610Q,I650Y,I660WQ,I1M,IOMNI	1.5	1	0.75	0.5625	0	0		0.000865964	127	2	227605130	1	1	1286	COL4A4	cds-synon	COL4A4/cds-synon	1	0.425	0.425	0.289	0.455	IOMNI	A5,A6,I300D,I370,I550,I610Q,I650Y,I660WQ,I1M,IOMNI	A5,A6,I300D,I370,I550,I610Q,I650Y,I660WQ,I1M,IOMNI	(null)	A5,A6,I300D,I370,I550,I610Q,I650Y,I660WQ,I1M,IOMNI
3735666	0	0	3.0625	11	7	45728477	1	1	107	ADCY1	UTR-3	ADCY1/UTR-3	1	0.125	0.4	0.078	0.1	I300D,I370,I550,I610Q,I650Y,I660WQ,I1M,IOMNI	A5,A6,I300D,I370,I550,I610Q,I650Y,I660WQ,I1M,IOMNI	A5,A6,I300D,I370,I550,I610Q,I650Y,I660WQ,I1M,IOMNI	(null)	A5,A6,I300D,I370,I550,I610Q,I650Y,I660WQ,I1M,IOMNI	1.5	1	0.75	0.5625	0	0		0.000865964	128	7	45728477	1	1	107	ADCY1	UTR-3	ADCY1/UTR-3	1	0.125	0.4	0.078	0.1	I300D,I370,I550,I610Q,I650Y,I660WQ,I1M,IOMNI	A5,A6,I300D,I370,I550,I610Q,I650Y,I660WQ,I1M,IOMNI	A5,A6,I300D,I370,I550,I610Q,I650Y,I660WQ,I1M,IOMNI	(null)	A5,A6,I300D,I370,I550,I610Q,I650Y,I660WQ,I1M,IOMNI
10903022	0	0	3.0625	3	1	24337700	1	1	58985	IL22RA1	cds-synon	IL22RA1/cds-synon	1	0.436	0.246	0.25	0.291	I550,I610Q,I650Y,I660WQ,I1M,IOMNI	A6,I550,I610Q,I650Y,I660WQ,I1M,IOMNI	A5,A6,I550,I610Q,I650Y,I660WQ,I1M,IOMNI	(null)	A6,I550,I610Q,I650Y,I660WQ,I1M,IOMNI	1.5	1	0.75	0.5625	0	0		0.000865964	129	1	24337700	1	1	58985	IL22RA1	cds-synon	IL22RA1/cds-synon	1	0.436	0.246	0.25	0.291	I550,I610Q,I650Y,I660WQ,I1M,IOMNI	A6,I550,I610Q,I650Y,I660WQ,I1M,IOMNI	A5,A6,I550,I610Q,I650Y,I660WQ,I1M,IOMNI	(null)	A6,I550,I610Q,I650Y,I660WQ,I1M,IOMNI
12628	0	0	3.055	3	11	524242	1	1	3265	HRAS	cds-synon	HRAS/cds-synon	1	0.333	0	0.122	0.233	A6	A6,I1M,IOMNI	A6,I300D,I370,I550,I610Q,I650Y,I660WQ,I1M,IOMNI	(null)	A6	1.5	1	0.74	0.555	0	0		0.000881049	130	11	524242	1	1	3265	HRAS	cds-synon	HRAS/cds-synon	1	0.333	0	0.122	0.233	A6	A6,I1M,IOMNI	A6,I300D,I370,I550,I610Q,I650Y,I660WQ,I1M,IOMNI	(null)	A6
14326	0	0	3.055	4	1	233782146	1	1	2786	GNG4	cds-synon	GNG4/cds-synon	1	0.491	0.398	0.216	0.178	I1M,IOMNI	A6,I300D,I370,I550,I610Q,I650Y,I660WQ,I1M,IOMNI	A6,I300D,I370,I550,I610Q,I650Y,I660WQ,I1M,IOMNI	(null)	I1M,IOMNI	1.5	1	0.74	0.555	0	0		0.000881049	131	1	233782146	1	1	2786	GNG4	cds-synon	GNG4/cds-synon	1	0.491	0.398	0.216	0.178	I1M,IOMNI	A6,I300D,I370,I550,I610Q,I650Y,I660WQ,I1M,IOMNI	A6,I300D,I370,I550,I610Q,I650Y,I660WQ,I1M,IOMNI	(null)	I1M,IOMNI
1045280	0	0	3.055	3	17	4569387	1	1	409	ARRB2	cds-synon	ARRB2/cds-synon	1	0.31	0.398	0.08	0.133	I1M,IOMNI	A6,I300D,I370,I550,I610Q,I650Y,I660WQ,I1M,IOMNI	A6,I300D,I370,I550,I610Q,I650Y,I660WQ,I1M,IOMNI	(null)	A6,I300D,I370,I550,I610Q,I650Y,I660WQ,I1M,IOMNI	1.5	1	0.74	0.555	0	0		0.000881049	132	17	4569387	1	1	409	ARRB2	cds-synon	ARRB2/cds-synon	1	0.31	0.398	0.08	0.133	I1M,IOMNI	A6,I300D,I370,I550,I610Q,I650Y,I660WQ,I1M,IOMNI	A6,I300D,I370,I550,I610Q,I650Y,I660WQ,I1M,IOMNI	(null)	A6,I300D,I370,I550,I610Q,I650Y,I660WQ,I1M,IOMNI
1050171	0	0	3.055	14	7	55216557	1	1	1956	EGFR	cds-synon	EGFR/cds-synon,LOC100133256/nearGene-3	1	0.417	0.425	0.136	0.163	IOMNI	A5,A6,I300D,I370,I550,I610Q,I650Y,I660WQ,I1M,IOMNI	A5,A6,I300D,I370,I550,I610Q,I650Y,I660WQ,I1M,IOMNI	(null)	A6,IOMNI	1.5	1	0.74	0.555	0	0		0.000881049	133	7	55216557	1	1	1956	EGFR	cds-synon	EGFR/cds-synon,LOC100133256/nearGene-3	1	0.417	0.425	0.136	0.163	IOMNI	A5,A6,I300D,I370,I550,I610Q,I650Y,I660WQ,I1M,IOMNI	A5,A6,I300D,I370,I550,I610Q,I650Y,I660WQ,I1M,IOMNI	(null)	A6,IOMNI
1052488	0	0	3.055	44	15	65273901	1	1	4088	SMAD3	UTR-3	SMAD3/UTR-3	1	0.284	0.457	0.239	0.293	I1M,IOMNI	A5,A6,I300D,I370,I550,I610Q,I650Y,I660WQ,I1M,IOMNI	I1M,IOMNI	(null)	A5,A6,I300D,I370,I550,I610Q,I650Y,I660WQ,I1M,IOMNI	1.5	1	0.74	0.555	0	0		0.000881049	134	15	65273901	1	1	4088	SMAD3	UTR-3	SMAD3/UTR-3	1	0.284	0.457	0.239	0.293	I1M,IOMNI	A5,A6,I300D,I370,I550,I610Q,I650Y,I660WQ,I1M,IOMNI	I1M,IOMNI	(null)	A5,A6,I300D,I370,I550,I610Q,I650Y,I660WQ,I1M,IOMNI
1879184	0	0	3.055	29	8	27367620	1	1	2185	PTK2B	cds-synon	PTK2B/cds-synon	1	0.164	0.108	0.467	0.455	I1M,IOMNI	A5,A6,I300D,I370,I550,I610Q,I650Y,I660WQ,I1M,IOMNI	A5,A6,I300D,I370,I550,I610Q,I650Y,I660WQ,I1M,IOMNI	(null)	A5,A6,I300D,I370,I550,I610Q,I650Y,I660WQ,I1M,IOMNI	1.5	1	0.74	0.555	0	0		0.000881049	135	8	27367620	1	1	2185	PTK2B	cds-synon	PTK2B/cds-synon	1	0.164	0.108	0.467	0.455	I1M,IOMNI	A5,A6,I300D,I370,I550,I610Q,I650Y,I660WQ,I1M,IOMNI	A5,A6,I300D,I370,I550,I610Q,I650Y,I660WQ,I1M,IOMNI	(null)	A5,A6,I300D,I370,I550,I610Q,I650Y,I660WQ,I1M,IOMNI
4262	0	0	3.0475	1	7	93389364	1	1	2791	GNG11	UTR-5	GNG11/UTR-5	1	0.441	0.342	0.156	0.216	I550,I610Q,I650Y,I660WQ,I1M,IOMNI	I550,I610Q,I650Y,I660WQ,I1M,IOMNI	A6,I300D,I370,I550,I610Q,I650Y,I660WQ,I1M,IOMNI	(null)	A6,I550,I610Q,I650Y,I660WQ,I1M,IOMNI	1.5	1	0.73	0.5475	0	0		0.000896396	136	7	93389364	1	1	2791	GNG11	UTR-5	GNG11/UTR-5	1	0.441	0.342	0.156	0.216	I550,I610Q,I650Y,I660WQ,I1M,IOMNI	I550,I610Q,I650Y,I660WQ,I1M,IOMNI	A6,I300D,I370,I550,I610Q,I650Y,I660WQ,I1M,IOMNI	(null)	A6,I550,I610Q,I650Y,I660WQ,I1M,IOMNI
5842	0	0	3.0475	6	16	73820525	1	1	9564	BCAR1	UTR-3	BCAR1/UTR-3	1	0.492	0.1	0.5	0.433	IOMNI	A6,I300D,I370,I550,I610Q,I650Y,I660WQ,I1M,IOMNI	A6,IOMNI	(null)	I300D,I370,I550,I610Q,I650Y,I660WQ,I1M,IOMNI	1.5	1	0.73	0.5475	0	0		0.000896396	137	16	73820525	1	1	9564	BCAR1	UTR-3	BCAR1/UTR-3	1	0.492	0.1	0.5	0.433	IOMNI	A6,I300D,I370,I550,I610Q,I650Y,I660WQ,I1M,IOMNI	A6,IOMNI	(null)	I300D,I370,I550,I610Q,I650Y,I660WQ,I1M,IOMNI
1049396	0	0	3.0475	1	1	21796131	1	1	5909	RAP1GAP	UTR-3	RAP1GAP/UTR-3	0	0.158	0	0.011	0.033	(null)			(null)		1.5	1	0.73	0.5475	0	0		0.000896396	138	1	21796131	1	1	5909	RAP1GAP	UTR-3	RAP1GAP/UTR-3	0	0.158	0	0.011	0.033	(null)			(null)
1799917	0	0	3.0475	1	16	54935249	1	1	2775	GNAO1	cds-synon	GNAO1/cds-synon,GNAO1/intron	1	0.425	0.371	0.239	0.14	A6,I550,I610Q,I650Y,I660WQ,I1M,IOMNI	A6,I550,I610Q,I650Y,I660WQ,I1M,IOMNI	A6,I550,I610Q,I650Y,I660WQ,I1M,IOMNI	(null)	A6,I550,I610Q,I650Y,I660WQ,I1M,IOMNI	1.5	1	0.73	0.5475	0	0		0.000896396	139	16	54935249	1	1	2775	GNAO1	cds-synon	GNAO1/cds-synon,GNAO1/intron	1	0.425	0.371	0.239	0.14	A6,I550,I610Q,I650Y,I660WQ,I1M,IOMNI	A6,I550,I610Q,I650Y,I660WQ,I1M,IOMNI	A6,I550,I610Q,I650Y,I660WQ,I1M,IOMNI	(null)	A6,I550,I610Q,I650Y,I660WQ,I1M,IOMNI
2531995	0	0	3.0475	2	16	3953468	1	1	115	ADCY9	UTR-3	ADCY9/UTR-3	1	0.408	0.117	0.411	0.289	A6,I300D,I370,I550,I610Q,I650Y,I660WQ,I1M,IOMNI	A6,I300D,I370,I550,I610Q,I650Y,I660WQ,I1M,IOMNI	A6,I300D,I370,I550,I610Q,I650Y,I660WQ,I1M,IOMNI	(null)	A6,I300D,I370,I550,I610Q,I650Y,I660WQ,I1M,IOMNI	1.5	1	0.73	0.5475	0	0		0.000896396	140	16	3953468	1	1	115	ADCY9	UTR-3	ADCY9/UTR-3	1	0.408	0.117	0.411	0.289	A6,I300D,I370,I550,I610Q,I650Y,I660WQ,I1M,IOMNI	A6,I300D,I370,I550,I610Q,I650Y,I660WQ,I1M,IOMNI	A6,I300D,I370,I550,I610Q,I650Y,I660WQ,I1M,IOMNI	(null)	A6,I300D,I370,I550,I610Q,I650Y,I660WQ,I1M,IOMNI
3745968	0	0	3.0475	14	19	38564250	1	1	1054	CEBPG	UTR-3	CEBPG/UTR-3	0	0.125	0.033	0	0.011	I300D,I370,I550,I610Q,I650Y,I660WQ,I1M,IOMNI	A5,A6,I300D,I370,I550,I610Q,I650Y,I660WQ,I1M,IOMNI	I300D,I370,I550,I610Q,I650Y,I660WQ,I1M,IOMNI	(null)	I300D,I370,I550,I610Q,I650Y,I660WQ,I1M,IOMNI	1.5	1	0.73	0.5475	0	0		0.000896396	141	19	38564250	1	1	1054	CEBPG	UTR-3	CEBPG/UTR-3	0	0.125	0.033	0	0.011	I300D,I370,I550,I610Q,I650Y,I660WQ,I1M,IOMNI	A5,A6,I300D,I370,I550,I610Q,I650Y,I660WQ,I1M,IOMNI	I300D,I370,I550,I610Q,I650Y,I660WQ,I1M,IOMNI	(null)	I300D,I370,I550,I610Q,I650Y,I660WQ,I1M,IOMNI
3790112	0	0	3.0475	4	16	54938698	1	1	2775	GNAO1	UTR-3	GNAO1/UTR-3,GNAO1/intron	1	0.308	0.474	0.467	0.344	I300D,I370,I550,I610Q,I650Y,I660WQ,I1M,IOMNI	I300D,I370,I550,I610Q,I650Y,I660WQ,I1M,IOMNI	I300D,I370,I550,I610Q,I650Y,I660WQ,I1M,IOMNI	(null)	I300D,I370,I550,I610Q,I650Y,I660WQ,I1M,IOMNI	1.5	1	0.73	0.5475	0	0		0.000896396	142	16	54938698	1	1	2775	GNAO1	UTR-3	GNAO1/UTR-3,GNAO1/intron	1	0.308	0.474	0.467	0.344	I300D,I370,I550,I610Q,I650Y,I660WQ,I1M,IOMNI	I300D,I370,I550,I610Q,I650Y,I660WQ,I1M,IOMNI	I300D,I370,I550,I610Q,I650Y,I660WQ,I1M,IOMNI	(null)	I300D,I370,I550,I610Q,I650Y,I660WQ,I1M,IOMNI
9612234	0	0	3.0475	30	22	21797080	1	1	2781	GNAZ	UTR-3	GNAZ/UTR-3,RTDR1/intron	1	0.345	0.314	0.302	0.384	I1M	A5,A6,I300D,I370,I550,I610Q,I650Y,I660WQ,I1M,IOMNI	A5,A6,I300D,I370,I550,I610Q,I650Y,I660WQ,I1M,IOMNI	(null)	A6,I300D,I370,I550,I610Q,I650Y,I660WQ,I1M,IOMNI	1.5	1	0.73	0.5475	0	0		0.000896396	143	22	21797080	1	1	2781	GNAZ	UTR-3	GNAZ/UTR-3,RTDR1/intron	1	0.345	0.314	0.302	0.384	I1M	A5,A6,I300D,I370,I550,I610Q,I650Y,I660WQ,I1M,IOMNI	A5,A6,I300D,I370,I550,I610Q,I650Y,I660WQ,I1M,IOMNI	(null)	A6,I300D,I370,I550,I610Q,I650Y,I660WQ,I1M,IOMNI
7219	0	0	3.04	8	17	70826963	1	1	2885	GRB2	UTR-3	GRB2/UTR-3	1	0.225	0.092	0.057	0.133	A6,I550,I610Q,I650Y,I660WQ,I1M,IOMNI	A6,I300D,I370,I550,I610Q,I650Y,I660WQ,I1M,IOMNI	A5,A6,I300D,I370,I550,I610Q,I650Y,I660WQ,I1M,IOMNI	(null)	A5,A6,I300D,I370,I550,I610Q,I650Y,I660WQ,I1M,IOMNI	1.5	1	0.72	0.54	0	0		0.000912011	144	17	70826963	1	1	2885	GRB2	UTR-3	GRB2/UTR-3	1	0.225	0.092	0.057	0.133	A6,I550,I610Q,I650Y,I660WQ,I1M,IOMNI	A6,I300D,I370,I550,I610Q,I650Y,I660WQ,I1M,IOMNI	A5,A6,I300D,I370,I550,I610Q,I650Y,I660WQ,I1M,IOMNI	(null)	A5,A6,I300D,I370,I550,I610Q,I650Y,I660WQ,I1M,IOMNI
10475	0	0	3.04	3	1	210860236	1	1	467	ATF3	UTR-3	ATF3/UTR-3	1	0.164	0.302	0.466	0.455	I550,I610Q,I650Y,I660WQ,I1M,IOMNI	I550,I610Q,I650Y,I660WQ,I1M,IOMNI	I550,I610Q,I650Y,I660WQ,I1M,IOMNI	(null)	A6,I300D,I370,I550,I610Q,I650Y,I660WQ,I1M,IOMNI	1.5	1	0.72	0.54	0	0		0.000912011	145	1	210860236	1	1	467	ATF3	UTR-3	ATF3/UTR-3	1	0.164	0.302	0.466	0.455	I550,I610Q,I650Y,I660WQ,I1M,IOMNI	I550,I610Q,I650Y,I660WQ,I1M,IOMNI	I550,I610Q,I650Y,I660WQ,I1M,IOMNI	(null)	A6,I300D,I370,I550,I610Q,I650Y,I660WQ,I1M,IOMNI
506731	0	0	3.04	22	1	67940523	1	1	55970	GNG12	UTR-3	GNG12/UTR-3	0	0.059	0.288	0.022	0.033	A6,I1M,IOMNI	A5,A6,I300D,I370,I550,I610Q,I650Y,I660WQ,I1M,IOMNI	A6,I1M,IOMNI	(null)	A6,I1M,IOMNI	1.5	1	0.72	0.54	0	0		0.000912011	146	1	67940523	1	1	55970	GNG12	UTR-3	GNG12/UTR-3	0	0.059	0.288	0.022	0.033	A6,I1M,IOMNI	A5,A6,I300D,I370,I550,I610Q,I650Y,I660WQ,I1M,IOMNI	A6,I1M,IOMNI	(null)	A6,I1M,IOMNI
1049739	0	0	3.04	1	19	50670215	1	1	2354	FOSB	UTR-3	FOSB/UTR-3	1	0.375	0	0.178	0.322	A6,I1M,IOMNI	A6,I1M,IOMNI	A6,I1M,IOMNI	(null)	A6,I1M,IOMNI	1.5	1	0.72	0.54	0	0		0.000912011	147	19	50670215	1	1	2354	FOSB	UTR-3	FOSB/UTR-3	1	0.375	0	0.178	0.322	A6,I1M,IOMNI	A6,I1M,IOMNI	A6,I1M,IOMNI	(null)	A6,I1M,IOMNI
1053005	0	0	3.04	11	17	37719436	1	1	6774	STAT3	UTR-3	STAT3/UTR-3	1	0.158	0.442	0.432	0.267	A5,A6,IOMNI	A5,A6,I300D,I370,I550,I610Q,I650Y,I660WQ,I1M,IOMNI	A5,A6,I300D,I370,I550,I610Q,I650Y,I660WQ,I1M,IOMNI	(null)	A5,A6,I300D,I370,I550,I610Q,I650Y,I660WQ,I1M,IOMNI	1.5	1	0.72	0.54	0	0		0.000912011	148	17	37719436	1	1	6774	STAT3	UTR-3	STAT3/UTR-3	1	0.158	0.442	0.432	0.267	A5,A6,IOMNI	A5,A6,I300D,I370,I550,I610Q,I650Y,I660WQ,I1M,IOMNI	A5,A6,I300D,I370,I550,I610Q,I650Y,I660WQ,I1M,IOMNI	(null)	A5,A6,I300D,I370,I550,I610Q,I650Y,I660WQ,I1M,IOMNI
1871446	0	0	3.04	31	10	62223769	1	1	983	CDC2	UTR-3	CDC2/UTR-3	1	0.233	0.35	0.205	0.211	IOMNI	A5,A6,I300D,I370,I550,I610Q,I650Y,I660WQ,I1M,IOMNI	A5,A6,I300D,I370,I550,I610Q,I650Y,I660WQ,I1M,IOMNI	(null)	A5,A6,I1M,IOMNI	1.5	1	0.72	0.54	0	0		0.000912011	149	10	62223769	1	1	983	CDC2	UTR-3	CDC2/UTR-3	1	0.233	0.35	0.205	0.211	IOMNI	A5,A6,I300D,I370,I550,I610Q,I650Y,I660WQ,I1M,IOMNI	A5,A6,I300D,I370,I550,I610Q,I650Y,I660WQ,I1M,IOMNI	(null)	A5,A6,I1M,IOMNI
2471267	0	0	3.04	6	7	45725787	1	1	107	ADCY1	UTR-3	ADCY1/UTR-3	1	0.442	0.075	0.42	0.302	I300D,I370,I550,I610Q,I650Y,I660WQ,I1M,IOMNI	A6,I300D,I370,I550,I610Q,I650Y,I660WQ,I1M,IOMNI	A5,A6,I300D,I370,I550,I610Q,I650Y,I660WQ,I1M,IOMNI	(null)	A5,A6,I300D,I370,I550,I610Q,I650Y,I660WQ,I1M,IOMNI	1.5	1	0.72	0.54	0	0		0.000912011	150	7	45725787	1	1	107	ADCY1	UTR-3	ADCY1/UTR-3	1	0.442	0.075	0.42	0.302	I300D,I370,I550,I610Q,I650Y,I660WQ,I1M,IOMNI	A6,I300D,I370,I550,I610Q,I650Y,I660WQ,I1M,IOMNI	A5,A6,I300D,I370,I550,I610Q,I650Y,I660WQ,I1M,IOMNI	(null)	A5,A6,I300D,I370,I550,I610Q,I650Y,I660WQ,I1M,IOMNI
2929180	0	0	3.04	4	11	6237684	1	1	887	CCKBR	UTR-5	CCKBR/UTR-5	0	0.179	0.36	0.011	0.033	(null)	I550,I610Q,I650Y,I660WQ,I1M,IOMNI		(null)		1.5	1	0.72	0.54	0	0		0.000912011	151	11	6237684	1	1	887	CCKBR	UTR-5	CCKBR/UTR-5	0	0.179	0.36	0.011	0.033	(null)	I550,I610Q,I650Y,I660WQ,I1M,IOMNI		(null)
3764584	0	0	3.04	1	19	2471716	1	1	2788	GNG7	UTR-5	GNG7/UTR-5	1	0.45	0.45	0.467	0.467	I300D,I370,I550,I610Q,I650Y,I660WQ,I1M,IOMNI	I300D,I370,I550,I610Q,I650Y,I660WQ,I1M,IOMNI	A5,A6,I300D,I370,I550,I610Q,I650Y,I660WQ,I1M,IOMNI	(null)	I300D,I370,I550,I610Q,I650Y,I660WQ,I1M,IOMNI	1.5	1	0.72	0.54	0	0		0.000912011	152	19	2471716	1	1	2788	GNG7	UTR-5	GNG7/UTR-5	1	0.45	0.45	0.467	0.467	I300D,I370,I550,I610Q,I650Y,I660WQ,I1M,IOMNI	I300D,I370,I550,I610Q,I650Y,I660WQ,I1M,IOMNI	A5,A6,I300D,I370,I550,I610Q,I650Y,I660WQ,I1M,IOMNI	(null)	I300D,I370,I550,I610Q,I650Y,I660WQ,I1M,IOMNI
3804452	0	0	3.04	6	6	36184912	1	1	1432	MAPK14	UTR-3	MAPK14/UTR-3	0	0.108	0.025	0.067	0.033	A5,A6,I1M,IOMNI	A5,A6,I1M,IOMNI	A5,A6,I1M,IOMNI	(null)	A5,A6,I1M,IOMNI	1.5	1	0.72	0.54	0	0		0.000912011	153	6	36184912	1	1	1432	MAPK14	UTR-3	MAPK14/UTR-3	0	0.108	0.025	0.067	0.033	A5,A6,I1M,IOMNI	A5,A6,I1M,IOMNI	A5,A6,I1M,IOMNI	(null)	A5,A6,I1M,IOMNI
4845617	0	0	3.04	5	1	152644522	1	1	3570	IL6R	UTR-5	IL6R/UTR-5	0	0.397	0.373	0.477	0.422	IOMNI	A6,I300D,I370,I550,I610Q,I650Y,I660WQ,I1M,IOMNI	IOMNI	(null)	IOMNI	1.5	1	0.72	0.54	0	0		0.000912011	154	1	152644522	1	1	3570	IL6R	UTR-5	IL6R/UTR-5	0	0.397	0.373	0.477	0.422	IOMNI	A6,I300D,I370,I550,I610Q,I650Y,I660WQ,I1M,IOMNI	IOMNI	(null)	IOMNI
4867798	0	0	3.04	1	5	174800505	1	1	1812	DRD1	UTR-3	DRD1/UTR-3	1	0.263	0.287	0.474	0.44	I1M,IOMNI	I1M,IOMNI	I1M,IOMNI	(null)	I1M,IOMNI	1.5	1	0.72	0.54	0	0		0.000912011	155	5	174800505	1	1	1812	DRD1	UTR-3	DRD1/UTR-3	1	0.263	0.287	0.474	0.44	I1M,IOMNI	I1M,IOMNI	I1M,IOMNI	(null)	I1M,IOMNI
7005936	0	0	3.04	15	8	27349782	1	1	2185	PTK2B	cds-synon	PTK2B/cds-synon	1	0.325	0.483	0.08	0.2	A5,A6,I300D,I370,I550,I610Q,I650Y,I660WQ,I1M,IOMNI	A5,A6,I300D,I370,I550,I610Q,I650Y,I660WQ,I1M,IOMNI	A5,A6,I300D,I370,I550,I610Q,I650Y,I660WQ,I1M,IOMNI	(null)	A5,A6,I300D,I370,I550,I610Q,I650Y,I660WQ,I1M,IOMNI	1.5	1	0.72	0.54	0	0		0.000912011	156	8	27349782	1	1	2185	PTK2B	cds-synon	PTK2B/cds-synon	1	0.325	0.483	0.08	0.2	A5,A6,I300D,I370,I550,I610Q,I650Y,I660WQ,I1M,IOMNI	A5,A6,I300D,I370,I550,I610Q,I650Y,I660WQ,I1M,IOMNI	A5,A6,I300D,I370,I550,I610Q,I650Y,I660WQ,I1M,IOMNI	(null)	A5,A6,I300D,I370,I550,I610Q,I650Y,I660WQ,I1M,IOMNI
3525	0	0	3.0325	24	1	109938369	1	1	2773	GNAI3	UTR-3	GNAI3/UTR-3	0	0.133	0.15	0.364	0.278	(null)	A5,A6,I300D,I370,I550,I610Q,I650Y,I660WQ,I1M,IOMNI	A5,A6,I300D,I370,I550,I610Q,I650Y,I660WQ,I1M,IOMNI	(null)	A5,A6,I660WQ,I1M,IOMNI	1.5	1	0.71	0.5325	0	0		0.000927897	157	1	109938369	1	1	2773	GNAI3	UTR-3	GNAI3/UTR-3	0	0.133	0.15	0.364	0.278	(null)	A5,A6,I300D,I370,I550,I610Q,I650Y,I660WQ,I1M,IOMNI	A5,A6,I300D,I370,I550,I610Q,I650Y,I660WQ,I1M,IOMNI	(null)	A5,A6,I660WQ,I1M,IOMNI
8510	0	0	3.0325	11	6	36186158	1	1	1432	MAPK14	UTR-3	MAPK14/UTR-3	0	0.067	0.034	0.455	0.5	I1M	A5,A6,I300D,I370,I550,I610Q,I650Y,I660WQ,I1M,IOMNI	A5,A6,I300D,I370,I550,I610Q,I650Y,I660WQ,I1M,IOMNI	(null)	I1M	1.5	1	0.71	0.5325	0	0		0.000927897	158	6	36186158	1	1	1432	MAPK14	UTR-3	MAPK14/UTR-3	0	0.067	0.034	0.455	0.5	I1M	A5,A6,I300D,I370,I550,I610Q,I650Y,I660WQ,I1M,IOMNI	A5,A6,I300D,I370,I550,I610Q,I650Y,I660WQ,I1M,IOMNI	(null)	I1M
326173	0	0	3.0325	15	5	7881533	1	1	108	ADCY2	UTR-3	ADCY2/UTR-3	1	0.392	0.108	0.467	0.467	A6,I1M,IOMNI	A5,A6,I300D,I370,I550,I610Q,I650Y,I660WQ,I1M,IOMNI	A6,I300D,I370,I550,I610Q,I650Y,I660WQ,I1M,IOMNI	(null)	A6,I300D,I370,I550,I610Q,I650Y,I660WQ,I1M,IOMNI	1.5	1	0.71	0.5325	0	0		0.000927897	159	5	7881533	1	1	108	ADCY2	UTR-3	ADCY2/UTR-3	1	0.392	0.108	0.467	0.467	A6,I1M,IOMNI	A5,A6,I300D,I370,I550,I610Q,I650Y,I660WQ,I1M,IOMNI	A6,I300D,I370,I550,I610Q,I650Y,I660WQ,I1M,IOMNI	(null)	A6,I300D,I370,I550,I610Q,I650Y,I660WQ,I1M,IOMNI
326174	0	0	3.0325	15	5	7881567	1	1	108	ADCY2	UTR-3	ADCY2/UTR-3	1	0.38	0.117	0.467	0.467	A6,I1M,IOMNI	A5,A6,I300D,I370,I550,I610Q,I650Y,I660WQ,I1M,IOMNI	A6,I300D,I370,I550,I610Q,I650Y,I660WQ,I1M,IOMNI	(null)	A6,I300D,I370,I550,I610Q,I650Y,I660WQ,I1M,IOMNI	1.5	1	0.71	0.5325	0	0		0.000927897	160	5	7881567	1	1	108	ADCY2	UTR-3	ADCY2/UTR-3	1	0.38	0.117	0.467	0.467	A6,I1M,IOMNI	A5,A6,I300D,I370,I550,I610Q,I650Y,I660WQ,I1M,IOMNI	A6,I300D,I370,I550,I610Q,I650Y,I660WQ,I1M,IOMNI	(null)	A6,I300D,I370,I550,I610Q,I650Y,I660WQ,I1M,IOMNI
1126580	0	0	3.0325	16	2	218709211	1	1	3579	IL8RB	UTR-3	IL8RB/UTR-3	1	0.414	0	0.216	0.189	I1M,IOMNI	A5,A6,I300D,I370,I550,I610Q,I650Y,I660WQ,I1M,IOMNI	A6,I550,I610Q,I650Y,I660WQ,I1M,IOMNI	(null)	I1M,IOMNI	1.5	1	0.71	0.5325	0	0		0.000927897	161	2	218709211	1	1	3579	IL8RB	UTR-3	IL8RB/UTR-3	1	0.414	0	0.216	0.189	I1M,IOMNI	A5,A6,I300D,I370,I550,I610Q,I650Y,I660WQ,I1M,IOMNI	A6,I550,I610Q,I650Y,I660WQ,I1M,IOMNI	(null)	I1M,IOMNI
1362650	0	0	3.0325	4	3	180619967	1	1	59345	GNB4	cds-synon	GNB4/cds-synon	1	0.5	0.4	0.489	0.489	I1M,IOMNI	A5,A6,I300D,I370,I550,I610Q,I650Y,I660WQ,I1M,IOMNI	A5,A6,I300D,I370,I550,I610Q,I650Y,I660WQ,I1M,IOMNI	(null)	I1M,IOMNI	1.5	1	0.71	0.5325	0	0		0.000927897	162	3	180619967	1	1	59345	GNB4	cds-synon	GNB4/cds-synon	1	0.5	0.4	0.489	0.489	I1M,IOMNI	A5,A6,I300D,I370,I550,I610Q,I650Y,I660WQ,I1M,IOMNI	A5,A6,I300D,I370,I550,I610Q,I650Y,I660WQ,I1M,IOMNI	(null)	I1M,IOMNI
2072454	0	0	3.0325	7	7	55181842	1	1	1956	EGFR	cds-synon	EGFR/cds-synon	1	0.447	0.483	0.4	0.477	A6,I1M,IOMNI	A5,A6,I300D,I370,I550,I610Q,I650Y,I660WQ,I1M,IOMNI	A5,A6,I300D,I370,I550,I610Q,I650Y,I660WQ,I1M,IOMNI	(null)	A6,I650Y,I1M,IOMNI	1.5	1	0.71	0.5325	0	0		0.000927897	163	7	55181842	1	1	1956	EGFR	cds-synon	EGFR/cds-synon	1	0.447	0.483	0.4	0.477	A6,I1M,IOMNI	A5,A6,I300D,I370,I550,I610Q,I650Y,I660WQ,I1M,IOMNI	A5,A6,I300D,I370,I550,I610Q,I650Y,I660WQ,I1M,IOMNI	(null)	A6,I650Y,I1M,IOMNI
2301229	0	0	3.0325	24	1	109938201	1	1	2773	GNAI3	UTR-3	GNAI3/UTR-3	0	0.133	0.15	0.367	0.278	I660WQ	A5,A6,I300D,I370,I550,I610Q,I650Y,I660WQ,I1M,IOMNI	A5,A6,I300D,I370,I550,I610Q,I650Y,I660WQ,I1M,IOMNI	(null)	A5,A6,I660WQ,I1M,IOMNI	1.5	1	0.71	0.5325	0	0		0.000927897	164	1	109938201	1	1	2773	GNAI3	UTR-3	GNAI3/UTR-3	0	0.133	0.15	0.367	0.278	I660WQ	A5,A6,I300D,I370,I550,I610Q,I650Y,I660WQ,I1M,IOMNI	A5,A6,I300D,I370,I550,I610Q,I650Y,I660WQ,I1M,IOMNI	(null)	A5,A6,I660WQ,I1M,IOMNI
2301230	0	0	3.0325	3	1	109937981	1	1	2773	GNAI3	UTR-3	GNAI3/UTR-3	1	0.5	0.186	0.364	0.311	I300D,I370,I550,I610Q,I650Y,I660WQ,I1M,IOMNI	A6,I300D,I370,I550,I610Q,I650Y,I660WQ,I1M,IOMNI	A5,A6,I300D,I370,I550,I610Q,I650Y,I660WQ,I1M,IOMNI	(null)	I300D,I370,I550,I610Q,I650Y,I660WQ,I1M,IOMNI	1.5	1	0.71	0.5325	0	0		0.000927897	165	1	109937981	1	1	2773	GNAI3	UTR-3	GNAI3/UTR-3	1	0.5	0.186	0.364	0.311	I300D,I370,I550,I610Q,I650Y,I660WQ,I1M,IOMNI	A6,I300D,I370,I550,I610Q,I650Y,I660WQ,I1M,IOMNI	A5,A6,I300D,I370,I550,I610Q,I650Y,I660WQ,I1M,IOMNI	(null)	I300D,I370,I550,I610Q,I650Y,I660WQ,I1M,IOMNI
4674259	0	0	3.0325	18	2	218699250	1	1	3579	IL8RB	UTR-5	IL8RB/UTR-5	1	0.483	0.117	0.341	0.3	A6,I300D,I370,I550,I610Q,I650Y,I660WQ,I1M,IOMNI	A5,A6,I300D,I370,I550,I610Q,I650Y,I660WQ,I1M,IOMNI	A5,A6,I300D,I370,I550,I610Q,I650Y,I660WQ,I1M,IOMNI	(null)	A6,I300D,I370,I550,I610Q,I650Y,I660WQ,I1M,IOMNI	1.5	1	0.71	0.5325	0	0		0.000927897	166	2	218699250	1	1	3579	IL8RB	UTR-5	IL8RB/UTR-5	1	0.483	0.117	0.341	0.3	A6,I300D,I370,I550,I610Q,I650Y,I660WQ,I1M,IOMNI	A5,A6,I300D,I370,I550,I610Q,I650Y,I660WQ,I1M,IOMNI	A5,A6,I300D,I370,I550,I610Q,I650Y,I660WQ,I1M,IOMNI	(null)	A6,I300D,I370,I550,I610Q,I650Y,I660WQ,I1M,IOMNI
8192282	0	0	3.0325	21	1	152668303	1	1	3570	IL6R	cds-synon	IL6R/cds-synon	1	0.172	0.051	0.114	0.089	A6,I1M,IOMNI	A5,A6,I300D,I370,I550,I610Q,I650Y,I660WQ,I1M,IOMNI	A5,A6,I300D,I370,I550,I610Q,I650Y,I660WQ,I1M,IOMNI	(null)	A6,I1M,IOMNI	1.5	1	0.71	0.5325	0	0		0.000927897	167	1	152668303	1	1	3570	IL6R	cds-synon	IL6R/cds-synon	1	0.172	0.051	0.114	0.089	A6,I1M,IOMNI	A5,A6,I300D,I370,I550,I610Q,I650Y,I660WQ,I1M,IOMNI	A5,A6,I300D,I370,I550,I610Q,I650Y,I660WQ,I1M,IOMNI	(null)	A6,I1M,IOMNI
10059539	0	0	3.0325	1	5	7881404	1	1	108	ADCY2	UTR-3	ADCY2/UTR-3	1	0.067	0.025	0.089	0.089	A6,I550,I610Q,I650Y,I660WQ,I1M,IOMNI	A6,I550,I610Q,I650Y,I660WQ,I1M,IOMNI	A5,A6,I300D,I370,I550,I610Q,I650Y,I660WQ,I1M,IOMNI	(null)	A6,I550,I610Q,I650Y,I660WQ,I1M,IOMNI	1.5	1	0.71	0.5325	0	0		0.000927897	168	5	7881404	1	1	108	ADCY2	UTR-3	ADCY2/UTR-3	1	0.067	0.025	0.089	0.089	A6,I550,I610Q,I650Y,I660WQ,I1M,IOMNI	A6,I550,I610Q,I650Y,I660WQ,I1M,IOMNI	A5,A6,I300D,I370,I550,I610Q,I650Y,I660WQ,I1M,IOMNI	(null)	A6,I550,I610Q,I650Y,I660WQ,I1M,IOMNI
11714353	0	0	3.0325	6	3	180601091	1	1	59345	GNB4	UTR-3	GNB4/UTR-3	1	0.217	0.067	0.433	0.432	I1M,IOMNI	A5,A6,I300D,I370,I550,I610Q,I650Y,I660WQ,I1M,IOMNI	A5,A6,I300D,I370,I550,I610Q,I650Y,I660WQ,I1M,IOMNI	(null)	I1M,IOMNI	1.5	1	0.71	0.5325	0	0		0.000927897	169	3	180601091	1	1	59345	GNB4	UTR-3	GNB4/UTR-3	1	0.217	0.067	0.433	0.432	I1M,IOMNI	A5,A6,I300D,I370,I550,I610Q,I650Y,I660WQ,I1M,IOMNI	A5,A6,I300D,I370,I550,I610Q,I650Y,I660WQ,I1M,IOMNI	(null)	I1M,IOMNI
5446	0	0	3.025	8	12	6826723	1	1	2784	GNB3	UTR-3	GNB3/UTR-3	1	0.371	0.5	0.167	0.133	I300D,I370,I550,I610Q,I650Y,I660WQ,I1M,IOMNI	A6,I300D,I370,I550,I610Q,I650Y,I660WQ,I1M,IOMNI	I300D,I370,I550,I610Q,I650Y,I660WQ,I1M,IOMNI	(null)	I300D,I370,I550,I610Q,I650Y,I660WQ,I1M,IOMNI	1.5	1	0.7	0.525	0	0		0.000944061	170	12	6826723	1	1	2784	GNB3	UTR-3	GNB3/UTR-3	1	0.371	0.5	0.167	0.133	I300D,I370,I550,I610Q,I650Y,I660WQ,I1M,IOMNI	A6,I300D,I370,I550,I610Q,I650Y,I660WQ,I1M,IOMNI	I300D,I370,I550,I610Q,I650Y,I660WQ,I1M,IOMNI	(null)	I300D,I370,I550,I610Q,I650Y,I660WQ,I1M,IOMNI
9549	0	0	3.025	23	1	67942843	1	1	55970	GNG12	UTR-3	GNG12/UTR-3	1	0.466	0.075	0.489	0.489	IOMNI	A5,A6,I300D,I370,I550,I610Q,I650Y,I660WQ,I1M,IOMNI	A5,A6,I300D,I370,I550,I610Q,I650Y,I660WQ,I1M,IOMNI	(null)	A5,A6,I300D,I370,I550,I610Q,I650Y,I660WQ,I1M,IOMNI	1.5	1	0.7	0.525	0	0		0.000944061	171	1	67942843	1	1	55970	GNG12	UTR-3	GNG12/UTR-3	1	0.466	0.075	0.489	0.489	IOMNI	A5,A6,I300D,I370,I550,I610Q,I650Y,I660WQ,I1M,IOMNI	A5,A6,I300D,I370,I550,I610Q,I650Y,I660WQ,I1M,IOMNI	(null)	A5,A6,I300D,I370,I550,I610Q,I650Y,I660WQ,I1M,IOMNI
265981	0	0	3.025	7	5	174803508	1	1	1812	DRD1	UTR-5	DRD1/UTR-5	1	0.397	0	0.114	0.178	I1M,IOMNI	A6,I300D,I370,I550,I610Q,I650Y,I660WQ,I1M,IOMNI	A5,A6,I300D,I370,I550,I610Q,I650Y,I660WQ,I1M,IOMNI	(null)	I1M,IOMNI	1.5	1	0.7	0.525	0	0		0.000944061	172	5	174803508	1	1	1812	DRD1	UTR-5	DRD1/UTR-5	1	0.397	0	0.114	0.178	I1M,IOMNI	A6,I300D,I370,I550,I610Q,I650Y,I660WQ,I1M,IOMNI	A5,A6,I300D,I370,I550,I610Q,I650Y,I660WQ,I1M,IOMNI	(null)	I1M,IOMNI
1042047	0	0	3.025	1	11	6249758	1	1	887	CCKBR	UTR-3	CCKBR/UTR-3	1	0.345	0.492	0.42	0.432	I1M,IOMNI	I1M,IOMNI	I1M,IOMNI	(null)	I1M,IOMNI	1.5	1	0.7	0.525	0	0		0.000944061	173	11	6249758	1	1	887	CCKBR	UTR-3	CCKBR/UTR-3	1	0.345	0.492	0.42	0.432	I1M,IOMNI	I1M,IOMNI	I1M,IOMNI	(null)	I1M,IOMNI
1042048	0	0	3.025	1	11	6249786	1	1	887	CCKBR	UTR-3	CCKBR/UTR-3	1	0.317	0.356	0	0	I550,I610Q,I650Y,I660WQ,I1M,IOMNI	I550,I610Q,I650Y,I660WQ,I1M,IOMNI	I550,I610Q,I650Y,I660WQ,I1M,IOMNI	(null)	I550,I610Q,I650Y,I660WQ,I1M,IOMNI	1.5	1	0.7	0.525	0	0		0.000944061	174	11	6249786	1	1	887	CCKBR	UTR-3	CCKBR/UTR-3	1	0.317	0.356	0	0	I550,I610Q,I650Y,I660WQ,I1M,IOMNI	I550,I610Q,I650Y,I660WQ,I1M,IOMNI	I550,I610Q,I650Y,I660WQ,I1M,IOMNI	(null)	I550,I610Q,I650Y,I660WQ,I1M,IOMNI
2076139	0	0	3.025	2	22	49046788	1	1	5600	MAPK11	cds-synon	MAPK11/cds-synon	1	0.258	0.308	0.318	0.489	A6,I300D,I370,I550,I610Q,I650Y,I660WQ,I1M,IOMNI	A6,I300D,I370,I550,I610Q,I650Y,I660WQ,I1M,IOMNI	A6,I300D,I370,I550,I610Q,I650Y,I660WQ,I1M,IOMNI	(null)	A6,I300D,I370,I550,I610Q,I650Y,I660WQ,I1M,IOMNI	1.5	1	0.7	0.525	0	0		0.000944061	175	22	49046788	1	1	5600	MAPK11	cds-synon	MAPK11/cds-synon	1	0.258	0.308	0.318	0.489	A6,I300D,I370,I550,I610Q,I650Y,I660WQ,I1M,IOMNI	A6,I300D,I370,I550,I610Q,I650Y,I660WQ,I1M,IOMNI	A6,I300D,I370,I550,I610Q,I650Y,I660WQ,I1M,IOMNI	(null)	A6,I300D,I370,I550,I610Q,I650Y,I660WQ,I1M,IOMNI
3024498	0	0	3.025	2	1	205008152	1	1	3586	IL10	UTR-3	IL10/UTR-3	1	0.288	0.108	0	0	I300D,I370,I550,I610Q,I650Y,I660WQ,I1M,IOMNI	I300D,I370,I550,I610Q,I650Y,I660WQ,I1M,IOMNI	I300D,I370,I550,I610Q,I650Y,I660WQ,I1M,IOMNI	(null)	I300D,I370,I550,I610Q,I650Y,I660WQ,I1M,IOMNI	1.5	1	0.7	0.525	0	0		0.000944061	176	1	205008152	1	1	3586	IL10	UTR-3	IL10/UTR-3	1	0.288	0.108	0	0	I300D,I370,I550,I610Q,I650Y,I660WQ,I1M,IOMNI	I300D,I370,I550,I610Q,I650Y,I660WQ,I1M,IOMNI	I300D,I370,I550,I610Q,I650Y,I660WQ,I1M,IOMNI	(null)	I300D,I370,I550,I610Q,I650Y,I660WQ,I1M,IOMNI
3744483	0	0	3.025	11	17	37719964	1	1	6774	STAT3	UTR-3	STAT3/UTR-3	1	0.164	0.466	0.432	0.267	I1M,IOMNI	A5,A6,I300D,I370,I550,I610Q,I650Y,I660WQ,I1M,IOMNI	A5,A6,I300D,I370,I550,I610Q,I650Y,I660WQ,I1M,IOMNI	(null)	A5,A6,I300D,I370,I550,I610Q,I650Y,I660WQ,I1M,IOMNI	1.5	1	0.7	0.525	0	0		0.000944061	177	17	37719964	1	1	6774	STAT3	UTR-3	STAT3/UTR-3	1	0.164	0.466	0.432	0.267	I1M,IOMNI	A5,A6,I300D,I370,I550,I610Q,I650Y,I660WQ,I1M,IOMNI	A5,A6,I300D,I370,I550,I610Q,I650Y,I660WQ,I1M,IOMNI	(null)	A5,A6,I300D,I370,I550,I610Q,I650Y,I660WQ,I1M,IOMNI
3817490	0	0	3.025	101	2	227600863	1	1	1286	COL4A4	cds-synon	COL4A4/cds-synon	1	0.425	0.425	0.284	0.444	I300D,I370,I550,I610Q,I650Y,I660WQ,I1M,IOMNI	A5,A6,I300D,I370,I550,I610Q,I650Y,I660WQ,I1M,IOMNI	A5,A6,I300D,I370,I550,I610Q,I650Y,I660WQ,I1M,IOMNI	(null)	A5,A6,I300D,I370,I550,I610Q,I650Y,I660WQ,I1M,IOMNI	1.5	1	0.7	0.525	0	0		0.000944061	178	2	227600863	1	1	1286	COL4A4	cds-synon	COL4A4/cds-synon	1	0.425	0.425	0.284	0.444	I300D,I370,I550,I610Q,I650Y,I660WQ,I1M,IOMNI	A5,A6,I300D,I370,I550,I610Q,I650Y,I660WQ,I1M,IOMNI	A5,A6,I300D,I370,I550,I610Q,I650Y,I660WQ,I1M,IOMNI	(null)	A5,A6,I300D,I370,I550,I610Q,I650Y,I660WQ,I1M,IOMNI
923942	0	0	3.0175	1	1	233781652	1	1	2786	GNG4	UTR-3	GNG4/UTR-3	1	0.142	0.35	0.295	0.389	I300D,I370,I550,I610Q,I650Y,I660WQ,I1M	I300D,I370,I550,I610Q,I650Y,I660WQ,I1M	I300D,I370,I550,I610Q,I650Y,I660WQ,I1M	(null)	I300D,I370,I550,I610Q,I650Y,I660WQ,I1M	1.5	1	0.69	0.5175	0	0		0.000960506	179	1	233781652	1	1	2786	GNG4	UTR-3	GNG4/UTR-3	1	0.142	0.35	0.295	0.389	I300D,I370,I550,I610Q,I650Y,I660WQ,I1M	I300D,I370,I550,I610Q,I650Y,I660WQ,I1M	I300D,I370,I550,I610Q,I650Y,I660WQ,I1M	(null)	I300D,I370,I550,I610Q,I650Y,I660WQ,I1M
1792666	0	0	3.0175	3	18	43617212	1	1	4087	SMAD2	UTR-3	SMAD2/UTR-3	1	0.475	0.242	0.352	0.478	IOMNI	A6,I300D,I370,I550,I610Q,I650Y,I660WQ,I1M,IOMNI	A5,A6,I300D,I370,I550,I610Q,I650Y,I660WQ,I1M,IOMNI	(null)	A5,A6,I300D,I370,I550,I610Q,I650Y,I660WQ,I1M,IOMNI	1.5	1	0.69	0.5175	0	0		0.000960506	180	18	43617212	1	1	4087	SMAD2	UTR-3	SMAD2/UTR-3	1	0.475	0.242	0.352	0.478	IOMNI	A6,I300D,I370,I550,I610Q,I650Y,I660WQ,I1M,IOMNI	A5,A6,I300D,I370,I550,I610Q,I650Y,I660WQ,I1M,IOMNI	(null)	A5,A6,I300D,I370,I550,I610Q,I650Y,I660WQ,I1M,IOMNI
17790824	0	0	3.0175	1	8	25337246	1	1	2796	GNRH1	UTR-5	GNRH1/intron,GNRH1/UTR-5	1	0.075	0	0	0	I550,I610Q,I650Y,I660WQ,I1M,IOMNI	I550,I610Q,I650Y,I660WQ,I1M,IOMNI	I550,I610Q,I650Y,I660WQ,I1M,IOMNI	(null)	I550,I610Q,I650Y,I660WQ,I1M,IOMNI	1.5	1	0.69	0.5175	0	0		0.000960506	181	8	25337246	1	1	2796	GNRH1	UTR-5	GNRH1/intron,GNRH1/UTR-5	1	0.075	0	0	0	I550,I610Q,I650Y,I660WQ,I1M,IOMNI	I550,I610Q,I650Y,I660WQ,I1M,IOMNI	I550,I610Q,I650Y,I660WQ,I1M,IOMNI	(null)	I550,I610Q,I650Y,I660WQ,I1M,IOMNI
10711	0	0	3.01	1	10	62224480	1	1	983	CDC2	UTR-3	CDC2/UTR-3	1	0.383	0.242	0.455	0.341	I300D,I370,I550,I610Q,I650Y,I660WQ,I1M	I300D,I370,I550,I610Q,I650Y,I660WQ,I1M	A5,A6,I300D,I370,I550,I610Q,I650Y,I660WQ,I1M,IOMNI	(null)	I300D,I370,I550,I610Q,I650Y,I660WQ,I1M	1.5	1	0.68	0.51	0	0		0.000977237	182	10	62224480	1	1	983	CDC2	UTR-3	CDC2/UTR-3	1	0.383	0.242	0.455	0.341	I300D,I370,I550,I610Q,I650Y,I660WQ,I1M	I300D,I370,I550,I610Q,I650Y,I660WQ,I1M	A5,A6,I300D,I370,I550,I610Q,I650Y,I660WQ,I1M,IOMNI	(null)	I300D,I370,I550,I610Q,I650Y,I660WQ,I1M
13435	0	0	3.01	3	5	179594298	1	1	5601	MAPK9	UTR-3	MAPK9/UTR-3	0	0.425	0.292	0.289	0.289	I300D,I370,I550,I610Q,I650Y,I660WQ,I1M	A6,I300D,I370,I550,I610Q,I650Y,I660WQ,I1M,IOMNI	A6,I300D,I370,I550,I610Q,I650Y,I660WQ,I1M,IOMNI	(null)	A6,I300D,I370,I550,I610Q,I650Y,I660WQ,I1M,IOMNI	1.5	1	0.68	0.51	0	0		0.000977237	183	5	179594298	1	1	5601	MAPK9	UTR-3	MAPK9/UTR-3	0	0.425	0.292	0.289	0.289	I300D,I370,I550,I610Q,I650Y,I660WQ,I1M	A6,I300D,I370,I550,I610Q,I650Y,I660WQ,I1M,IOMNI	A6,I300D,I370,I550,I610Q,I650Y,I660WQ,I1M,IOMNI	(null)	A6,I300D,I370,I550,I610Q,I650Y,I660WQ,I1M,IOMNI
708905	0	0	3.01	1	19	50669312	1	1	2354	FOSB	UTR-3	FOSB/UTR-3	1	0.093	0.283	0.023	0.067	IOMNI	IOMNI	A5,A6,I1M,IOMNI	(null)	IOMNI	1.5	1	0.68	0.51	0	0		0.000977237	184	19	50669312	1	1	2354	FOSB	UTR-3	FOSB/UTR-3	1	0.093	0.283	0.023	0.067	IOMNI	IOMNI	A5,A6,I1M,IOMNI	(null)	IOMNI
4072391	0	0	2.9875	14	1	152705504	1	1	3570	IL6R	UTR-3	IL6R/UTR-3	1	0.254	0.336	0.211	0.111	A6,I1M,IOMNI	A6,I300D,I370,I550,I610Q,I650Y,I660WQ,I1M,IOMNI	A6,I300D,I370,I550,I610Q,I650Y,I660WQ,I1M,IOMNI	(null)	A5,A6,I550,I610Q,I650Y,I660WQ,I1M,IOMNI	1.5	1	0.65	0.4875	0	0		0.0010292	185	1	152705504	1	1	3570	IL6R	UTR-3	IL6R/UTR-3	1	0.254	0.336	0.211	0.111	A6,I1M,IOMNI	A6,I300D,I370,I550,I610Q,I650Y,I660WQ,I1M,IOMNI	A6,I300D,I370,I550,I610Q,I650Y,I660WQ,I1M,IOMNI	(null)	A5,A6,I550,I610Q,I650Y,I660WQ,I1M,IOMNI
1917123	3752895	1	2.68312	102	2	227595017	1	1	1286	COL4A4	missense	COL4A4/missense	1	0.425	0.275	0.318	0.443	I300D,I370,I550,I610Q,I650Y,I660WQ,I1M,IOMNI	A5,A6,I300D,I370,I550,I610Q,I650Y,I660WQ,I1M,IOMNI	A5,A6,I300D,I370,I550,I610Q,I650Y,I660WQ,I1M,IOMNI	(null)	A6,I300D,I370,I550,I610Q,I650Y,I660WQ,I1M,IOMNI	2	1	0.77	0.5775	0	0		0.00207432	186	2	227598027	1	1	1286	COL4A4	intron	COL4A4/intron	1	0.43	0.375	0.289	0.455	(null)	A5,A6,I300D,I370,I550,I610Q,I650Y,I660WQ,I1M,IOMNI	A5,A6,I300D,I370,I550,I610Q,I650Y,I660WQ,I1M,IOMNI	(null)	A5,A6,I550,I610Q,I650Y,I660WQ,I1M,IOMNI
1949807	3752895	1	2.68312	101	2	227595017	1	1	1286	COL4A4	missense	COL4A4/missense	1	0.425	0.275	0.318	0.443	I300D,I370,I550,I610Q,I650Y,I660WQ,I1M,IOMNI	A5,A6,I300D,I370,I550,I610Q,I650Y,I660WQ,I1M,IOMNI	A5,A6,I300D,I370,I550,I610Q,I650Y,I660WQ,I1M,IOMNI	(null)	A6,I300D,I370,I550,I610Q,I650Y,I660WQ,I1M,IOMNI	2	1	0.77	0.5775	0	0		0.00207432	187	2	227600105	1	1	1286	COL4A4	intron	COL4A4/intron	1	0.425	0.425	0.289	0.455	A5,A6	A5,A6,I300D,I370,I550,I610Q,I650Y,I660WQ,I1M,IOMNI	A5,A6,I300D,I370,I550,I610Q,I650Y,I660WQ,I1M,IOMNI	(null)	A5,A6,I300D,I370,I550,I610Q,I650Y,I660WQ,I1M,IOMNI
1997484	3752895	1	2.68312	101	2	227595017	1	1	1286	COL4A4	missense	COL4A4/missense	1	0.425	0.275	0.318	0.443	I300D,I370,I550,I610Q,I650Y,I660WQ,I1M,IOMNI	A5,A6,I300D,I370,I550,I610Q,I650Y,I660WQ,I1M,IOMNI	A5,A6,I300D,I370,I550,I610Q,I650Y,I660WQ,I1M,IOMNI	(null)	A6,I300D,I370,I550,I610Q,I650Y,I660WQ,I1M,IOMNI	2	1	0.77	0.5775	0	0		0.00207432	188	2	227607206	1	1	1286	COL4A4	intron	COL4A4/intron	1	0.425	0.425	0.284	0.444	(null)	A5,A6,I300D,I370,I550,I610Q,I650Y,I660WQ,I1M,IOMNI	A5,A6,I300D,I370,I550,I610Q,I650Y,I660WQ,I1M,IOMNI	(null)	A5,A6,I300D,I370,I550,I610Q,I650Y,I660WQ,I1M,IOMNI
2177596	3752895	1	2.68312	101	2	227595017	1	1	1286	COL4A4	missense	COL4A4/missense	1	0.425	0.275	0.318	0.443	I300D,I370,I550,I610Q,I650Y,I660WQ,I1M,IOMNI	A5,A6,I300D,I370,I550,I610Q,I650Y,I660WQ,I1M,IOMNI	A5,A6,I300D,I370,I550,I610Q,I650Y,I660WQ,I1M,IOMNI	(null)	A6,I300D,I370,I550,I610Q,I650Y,I660WQ,I1M,IOMNI	2	1	0.77	0.5775	0	0		0.00207432	189	2	227598527	1	1	1286	COL4A4	intron	COL4A4/intron	1	0.425	0.425	0.284	0.444	(null)	A5,A6,I300D,I370,I550,I610Q,I650Y,I660WQ,I1M,IOMNI	A5,A6,I300D,I370,I550,I610Q,I650Y,I660WQ,I1M,IOMNI	(null)	A5,A6,I300D,I370,I550,I610Q,I650Y,I660WQ,I1M,IOMNI
2272198	3752895	1	2.68312	101	2	227595017	1	1	1286	COL4A4	missense	COL4A4/missense	1	0.425	0.275	0.318	0.443	I300D,I370,I550,I610Q,I650Y,I660WQ,I1M,IOMNI	A5,A6,I300D,I370,I550,I610Q,I650Y,I660WQ,I1M,IOMNI	A5,A6,I300D,I370,I550,I610Q,I650Y,I660WQ,I1M,IOMNI	(null)	A6,I300D,I370,I550,I610Q,I650Y,I660WQ,I1M,IOMNI	2	1	0.77	0.5775	0	0		0.00207432	190	2	227601261	1	1	1286	COL4A4	intron	COL4A4/intron	1	0.425	0.375	0.289	0.444	A5,A6	A5,A6,I300D,I370,I550,I610Q,I650Y,I660WQ,I1M,IOMNI	A5,A6,I300D,I370,I550,I610Q,I650Y,I660WQ,I1M,IOMNI	(null)	A5,A6,I550,I610Q,I650Y,I660WQ,I1M,IOMNI
2276593	3752895	1	2.68312	101	2	227595017	1	1	1286	COL4A4	missense	COL4A4/missense	1	0.425	0.275	0.318	0.443	I300D,I370,I550,I610Q,I650Y,I660WQ,I1M,IOMNI	A5,A6,I300D,I370,I550,I610Q,I650Y,I660WQ,I1M,IOMNI	A5,A6,I300D,I370,I550,I610Q,I650Y,I660WQ,I1M,IOMNI	(null)	A6,I300D,I370,I550,I610Q,I650Y,I660WQ,I1M,IOMNI	2	1	0.77	0.5775	0	0		0.00207432	191	2	227606678	1	1	1286	COL4A4	intron	COL4A4/intron	1	0.425	0.375	0.284	0.444	A5,A6,I550,I610Q,I650Y,I660WQ,I1M,IOMNI	A5,A6,I300D,I370,I550,I610Q,I650Y,I660WQ,I1M,IOMNI	A5,A6,I300D,I370,I550,I610Q,I650Y,I660WQ,I1M,IOMNI	(null)	A5,A6,I550,I610Q,I650Y,I660WQ,I1M,IOMNI
4234065	3752895	1	2.68312	101	2	227595017	1	1	1286	COL4A4	missense	COL4A4/missense	1	0.425	0.275	0.318	0.443	I300D,I370,I550,I610Q,I650Y,I660WQ,I1M,IOMNI	A5,A6,I300D,I370,I550,I610Q,I650Y,I660WQ,I1M,IOMNI	A5,A6,I300D,I370,I550,I610Q,I650Y,I660WQ,I1M,IOMNI	(null)	A6,I300D,I370,I550,I610Q,I650Y,I660WQ,I1M,IOMNI	2	1	0.77	0.5775	0	0		0.00207432	192	2	227590250	1	1	1286	COL4A4	intron	COL4A4/intron	1	0.425	0.367	0.318	0.444	(null)	A5,A6,I300D,I370,I550,I610Q,I650Y,I660WQ,I1M,IOMNI	A5,A6,I300D,I370,I550,I610Q,I650Y,I660WQ,I1M,IOMNI	(null)	A5,A6,I550,I610Q,I650Y,I660WQ,I1M,IOMNI
4675137	3752895	1	2.68312	101	2	227595017	1	1	1286	COL4A4	missense	COL4A4/missense	1	0.425	0.275	0.318	0.443	I300D,I370,I550,I610Q,I650Y,I660WQ,I1M,IOMNI	A5,A6,I300D,I370,I550,I610Q,I650Y,I660WQ,I1M,IOMNI	A5,A6,I300D,I370,I550,I610Q,I650Y,I660WQ,I1M,IOMNI	(null)	A6,I300D,I370,I550,I610Q,I650Y,I660WQ,I1M,IOMNI	2	1	0.77	0.5775	0	0		0.00207432	193	2	227592154	1	1	1286	COL4A4	intron	COL4A4/intron	1	0.425	0.367	0.318	0.444	(null)	A5,A6,I300D,I370,I550,I610Q,I650Y,I660WQ,I1M,IOMNI	A5,A6,I300D,I370,I550,I610Q,I650Y,I660WQ,I1M,IOMNI	(null)	A5,A6,I550,I610Q,I650Y,I660WQ,I1M,IOMNI
4675138	3752895	1	2.68312	97	2	227595017	1	1	1286	COL4A4	missense	COL4A4/missense	1	0.425	0.275	0.318	0.443	I300D,I370,I550,I610Q,I650Y,I660WQ,I1M,IOMNI	A5,A6,I300D,I370,I550,I610Q,I650Y,I660WQ,I1M,IOMNI	A5,A6,I300D,I370,I550,I610Q,I650Y,I660WQ,I1M,IOMNI	(null)	A6,I300D,I370,I550,I610Q,I650Y,I660WQ,I1M,IOMNI	2	1	0.77	0.5775	0	0		0.00207432	194	2	227592362	1	1	1286	COL4A4	intron	COL4A4/intron	1	0.431	0.492	0.322	0.444	(null)	A5,A6,I300D,I370,I550,I610Q,I650Y,I660WQ,I1M,IOMNI	A5,A6,I300D,I370,I550,I610Q,I650Y,I660WQ,I1M,IOMNI	(null)
6717168	3752895	1	2.68312	101	2	227595017	1	1	1286	COL4A4	missense	COL4A4/missense	1	0.425	0.275	0.318	0.443	I300D,I370,I550,I610Q,I650Y,I660WQ,I1M,IOMNI	A5,A6,I300D,I370,I550,I610Q,I650Y,I660WQ,I1M,IOMNI	A5,A6,I300D,I370,I550,I610Q,I650Y,I660WQ,I1M,IOMNI	(null)	A6,I300D,I370,I550,I610Q,I650Y,I660WQ,I1M,IOMNI	2	1	0.77	0.5775	0	0		0.00207432	195	2	227609586	1	1	1286	COL4A4	intron	COL4A4/intron	1	0.425	0.375	0.284	0.456	(null)	A5,A6,I300D,I370,I550,I610Q,I650Y,I660WQ,I1M,IOMNI	A5,A6,I300D,I370,I550,I610Q,I650Y,I660WQ,I1M,IOMNI	(null)	A5,A6,I550,I610Q,I650Y,I660WQ,I1M,IOMNI
6740108	3752895	1	2.68312	101	2	227595017	1	1	1286	COL4A4	missense	COL4A4/missense	1	0.425	0.275	0.318	0.443	I300D,I370,I550,I610Q,I650Y,I660WQ,I1M,IOMNI	A5,A6,I300D,I370,I550,I610Q,I650Y,I660WQ,I1M,IOMNI	A5,A6,I300D,I370,I550,I610Q,I650Y,I660WQ,I1M,IOMNI	(null)	A6,I300D,I370,I550,I610Q,I650Y,I660WQ,I1M,IOMNI	2	1	0.77	0.5775	0	0		0.00207432	196	2	227597803	1	1	1286	COL4A4	intron	COL4A4/intron	1	0.425	0.425	0.322	0.444	A5,A6	A5,A6,I300D,I370,I550,I610Q,I650Y,I660WQ,I1M,IOMNI	A5,A6,I300D,I370,I550,I610Q,I650Y,I660WQ,I1M,IOMNI	(null)	A5,A6,I300D,I370,I550,I610Q,I650Y,I660WQ,I1M,IOMNI
7570869	3752895	1	2.68312	101	2	227595017	1	1	1286	COL4A4	missense	COL4A4/missense	1	0.425	0.275	0.318	0.443	I300D,I370,I550,I610Q,I650Y,I660WQ,I1M,IOMNI	A5,A6,I300D,I370,I550,I610Q,I650Y,I660WQ,I1M,IOMNI	A5,A6,I300D,I370,I550,I610Q,I650Y,I660WQ,I1M,IOMNI	(null)	A6,I300D,I370,I550,I610Q,I650Y,I660WQ,I1M,IOMNI	2	1	0.77	0.5775	0	0		0.00207432	197	2	227587062	1	1	1286	COL4A4	intron	COL4A4/intron	1	0.425	0.358	0.307	0.444	(null)	A5,A6,I300D,I370,I550,I610Q,I650Y,I660WQ,I1M,IOMNI	A5,A6,I300D,I370,I550,I610Q,I650Y,I660WQ,I1M,IOMNI	(null)	A5,A6,I550,I610Q,I650Y,I660WQ,I1M,IOMNI
7594505	3752895	1	2.68312	97	2	227595017	1	1	1286	COL4A4	missense	COL4A4/missense	1	0.425	0.275	0.318	0.443	I300D,I370,I550,I610Q,I650Y,I660WQ,I1M,IOMNI	A5,A6,I300D,I370,I550,I610Q,I650Y,I660WQ,I1M,IOMNI	A5,A6,I300D,I370,I550,I610Q,I650Y,I660WQ,I1M,IOMNI	(null)	A6,I300D,I370,I550,I610Q,I650Y,I660WQ,I1M,IOMNI	2	1	0.77	0.5775	0	0		0.00207432	198	2	227586806	1	1	1286	COL4A4	intron	COL4A4/intron	1	0.431	0.208	0.311	0.433	(null)	A5,A6,I300D,I370,I550,I610Q,I650Y,I660WQ,I1M,IOMNI	A5,A6,I300D,I370,I550,I610Q,I650Y,I660WQ,I1M,IOMNI	(null)	A5,A6,I550,I610Q,I650Y,I660WQ,I1M,IOMNI
10166736	3752895	1	2.68312	101	2	227595017	1	1	1286	COL4A4	missense	COL4A4/missense	1	0.425	0.275	0.318	0.443	I300D,I370,I550,I610Q,I650Y,I660WQ,I1M,IOMNI	A5,A6,I300D,I370,I550,I610Q,I650Y,I660WQ,I1M,IOMNI	A5,A6,I300D,I370,I550,I610Q,I650Y,I660WQ,I1M,IOMNI	(null)	A6,I300D,I370,I550,I610Q,I650Y,I660WQ,I1M,IOMNI	2	1	0.77	0.5775	0	0		0.00207432	199	2	227608663	1	1	1286	COL4A4	intron	COL4A4/intron	1	0.425	0.425	0.289	0.456	A5,A6,I1M	A5,A6,I300D,I370,I550,I610Q,I650Y,I660WQ,I1M,IOMNI	A5,A6,I300D,I370,I550,I610Q,I650Y,I660WQ,I1M,IOMNI	(null)	A5,A6,I300D,I370,I550,I610Q,I650Y,I660WQ,I1M,IOMNI
10176882	3752895	1	2.68312	101	2	227595017	1	1	1286	COL4A4	missense	COL4A4/missense	1	0.425	0.275	0.318	0.443	I300D,I370,I550,I610Q,I650Y,I660WQ,I1M,IOMNI	A5,A6,I300D,I370,I550,I610Q,I650Y,I660WQ,I1M,IOMNI	A5,A6,I300D,I370,I550,I610Q,I650Y,I660WQ,I1M,IOMNI	(null)	A6,I300D,I370,I550,I610Q,I650Y,I660WQ,I1M,IOMNI	2	1	0.77	0.5775	0	0		0.00207432	200	2	227604676	1	1	1286	COL4A4	intron	COL4A4/intron	1	0.432	0.375	0.289	0.444	A5,A6	A5,A6,I300D,I370,I550,I610Q,I650Y,I660WQ,I1M,IOMNI	A5,A6,I300D,I370,I550,I610Q,I650Y,I660WQ,I1M,IOMNI	(null)	A5,A6,I550,I610Q,I650Y,I660WQ,I1M,IOMNI
10183633	3752895	1	2.68312	102	2	227595017	1	1	1286	COL4A4	missense	COL4A4/missense	1	0.425	0.275	0.318	0.443	I300D,I370,I550,I610Q,I650Y,I660WQ,I1M,IOMNI	A5,A6,I300D,I370,I550,I610Q,I650Y,I660WQ,I1M,IOMNI	A5,A6,I300D,I370,I550,I610Q,I650Y,I660WQ,I1M,IOMNI	(null)	A6,I300D,I370,I550,I610Q,I650Y,I660WQ,I1M,IOMNI	2	1	0.77	0.5775	0	0		0.00207432	201	2	227596072	1	1	1286	COL4A4	intron	COL4A4/intron	1	0.432	0.409	0.326	0.444	(null)	A5,A6,I300D,I370,I550,I610Q,I650Y,I660WQ,I1M,IOMNI	A5,A6,I300D,I370,I550,I610Q,I650Y,I660WQ,I1M,IOMNI	(null)	A5,A6,I550,I610Q,I650Y,I660WQ,I1M,IOMNI
10199655	3752895	1	2.68312	103	2	227595017	1	1	1286	COL4A4	missense	COL4A4/missense	1	0.425	0.275	0.318	0.443	I300D,I370,I550,I610Q,I650Y,I660WQ,I1M,IOMNI	A5,A6,I300D,I370,I550,I610Q,I650Y,I660WQ,I1M,IOMNI	A5,A6,I300D,I370,I550,I610Q,I650Y,I660WQ,I1M,IOMNI	(null)	A6,I300D,I370,I550,I610Q,I650Y,I660WQ,I1M,IOMNI	2	1	0.77	0.5775	0	0		0.00207432	202	2	227600672	1	1	1286	COL4A4	intron	COL4A4/intron	1	0.42	0.415	0.289	0.443	(null)	A5,A6,I300D,I370,I550,I610Q,I650Y,I660WQ,I1M,IOMNI	A5,A6,I300D,I370,I550,I610Q,I650Y,I660WQ,I1M,IOMNI	(null)	A5,A6,I300D,I370,I550,I610Q,I650Y,I660WQ,I1M,IOMNI
10933165	3752895	1	2.68312	97	2	227595017	1	1	1286	COL4A4	missense	COL4A4/missense	1	0.425	0.275	0.318	0.443	I300D,I370,I550,I610Q,I650Y,I660WQ,I1M,IOMNI	A5,A6,I300D,I370,I550,I610Q,I650Y,I660WQ,I1M,IOMNI	A5,A6,I300D,I370,I550,I610Q,I650Y,I660WQ,I1M,IOMNI	(null)	A6,I300D,I370,I550,I610Q,I650Y,I660WQ,I1M,IOMNI	2	1	0.77	0.5775	0	0		0.00207432	203	2	227591892	1	1	1286	COL4A4	intron	COL4A4/intron	1	0.431	0.433	0.322	0.444	A5,A6	A5,A6,I300D,I370,I550,I610Q,I650Y,I660WQ,I1M,IOMNI	A5,A6,I300D,I370,I550,I610Q,I650Y,I660WQ,I1M,IOMNI	(null)	A5,A6,IOMNI
12467261	3752895	1	2.68312	85	2	227595017	1	1	1286	COL4A4	missense	COL4A4/missense	1	0.425	0.275	0.318	0.443	I300D,I370,I550,I610Q,I650Y,I660WQ,I1M,IOMNI	A5,A6,I300D,I370,I550,I610Q,I650Y,I660WQ,I1M,IOMNI	A5,A6,I300D,I370,I550,I610Q,I650Y,I660WQ,I1M,IOMNI	(null)	A6,I300D,I370,I550,I610Q,I650Y,I660WQ,I1M,IOMNI	2	1	0.77	0.5775	0	0		0.00207432	204	2	227597082	1	1	1286	COL4A4	intron	COL4A4/intron	1	0.481	0.398	0	0	(null)	A5,A6,I300D,I370,I550,I610Q,I650Y,I660WQ,I1M,IOMNI		(null)	A5,A6,I300D,I370,I550,I610Q,I650Y,I660WQ,I1M,IOMNI
13383070	3752895	1	2.68312	101	2	227595017	1	1	1286	COL4A4	missense	COL4A4/missense	1	0.425	0.275	0.318	0.443	I300D,I370,I550,I610Q,I650Y,I660WQ,I1M,IOMNI	A5,A6,I300D,I370,I550,I610Q,I650Y,I660WQ,I1M,IOMNI	A5,A6,I300D,I370,I550,I610Q,I650Y,I660WQ,I1M,IOMNI	(null)	A6,I300D,I370,I550,I610Q,I650Y,I660WQ,I1M,IOMNI	2	1	0.77	0.5775	0	0		0.00207432	205	2	227613183	1	1	1286	COL4A4	intron	COL4A4/intron	1	0.425	0.3	0.284	0.456	A6,I1M	A5,A6,I300D,I370,I550,I610Q,I650Y,I660WQ,I1M,IOMNI	A5,A6,I300D,I370,I550,I610Q,I650Y,I660WQ,I1M,IOMNI	(null)	A6,I300D,I370,I550,I610Q,I650Y,I660WQ,I1M,IOMNI
13393894	3752895	1	2.68312	97	2	227595017	1	1	1286	COL4A4	missense	COL4A4/missense	1	0.425	0.275	0.318	0.443	I300D,I370,I550,I610Q,I650Y,I660WQ,I1M,IOMNI	A5,A6,I300D,I370,I550,I610Q,I650Y,I660WQ,I1M,IOMNI	A5,A6,I300D,I370,I550,I610Q,I650Y,I660WQ,I1M,IOMNI	(null)	A6,I300D,I370,I550,I610Q,I650Y,I660WQ,I1M,IOMNI	2	1	0.77	0.5775	0	0		0.00207432	206	2	227588787	1	1	1286	COL4A4	intron	COL4A4/intron	1	0.431	0.367	0.322	0.455	(null)	A5,A6,I300D,I370,I550,I610Q,I650Y,I660WQ,I1M,IOMNI	A5,A6,I300D,I370,I550,I610Q,I650Y,I660WQ,I1M,IOMNI	(null)	A5,A6,I550,I610Q,I650Y,I660WQ,I1M,IOMNI
13393902	3752895	1	2.68312	101	2	227595017	1	1	1286	COL4A4	missense	COL4A4/missense	1	0.425	0.275	0.318	0.443	I300D,I370,I550,I610Q,I650Y,I660WQ,I1M,IOMNI	A5,A6,I300D,I370,I550,I610Q,I650Y,I660WQ,I1M,IOMNI	A5,A6,I300D,I370,I550,I610Q,I650Y,I660WQ,I1M,IOMNI	(null)	A6,I300D,I370,I550,I610Q,I650Y,I660WQ,I1M,IOMNI	2	1	0.77	0.5775	0	0		0.00207432	207	2	227588798	1	1	1286	COL4A4	intron	COL4A4/intron	1	0.432	0.367	0.322	0.444	(null)	A5,A6,I300D,I370,I550,I610Q,I650Y,I660WQ,I1M,IOMNI	A5,A6,I300D,I370,I550,I610Q,I650Y,I660WQ,I1M,IOMNI	(null)	A5,A6,I550,I610Q,I650Y,I660WQ,I1M,IOMNI
13403281	3752895	1	2.68312	102	2	227595017	1	1	1286	COL4A4	missense	COL4A4/missense	1	0.425	0.275	0.318	0.443	I300D,I370,I550,I610Q,I650Y,I660WQ,I1M,IOMNI	A5,A6,I300D,I370,I550,I610Q,I650Y,I660WQ,I1M,IOMNI	A5,A6,I300D,I370,I550,I610Q,I650Y,I660WQ,I1M,IOMNI	(null)	A6,I300D,I370,I550,I610Q,I650Y,I660WQ,I1M,IOMNI	2	1	0.77	0.5775	0	0		0.00207432	208	2	227589013	1	1	1286	COL4A4	intron	COL4A4/intron	1	0.43	0.433	0.322	0.444	(null)	A5,A6,I300D,I370,I550,I610Q,I650Y,I660WQ,I1M,IOMNI	A5,A6,I300D,I370,I550,I610Q,I650Y,I660WQ,I1M,IOMNI	(null)	A5,A6,IOMNI
13404750	3752895	1	2.68312	97	2	227595017	1	1	1286	COL4A4	missense	COL4A4/missense	1	0.425	0.275	0.318	0.443	I300D,I370,I550,I610Q,I650Y,I660WQ,I1M,IOMNI	A5,A6,I300D,I370,I550,I610Q,I650Y,I660WQ,I1M,IOMNI	A5,A6,I300D,I370,I550,I610Q,I650Y,I660WQ,I1M,IOMNI	(null)	A6,I300D,I370,I550,I610Q,I650Y,I660WQ,I1M,IOMNI	2	1	0.77	0.5775	0	0		0.00207432	209	2	227584373	1	1	1286	COL4A4	intron	COL4A4/intron	1	0.431	0.424	0.311	0.444	(null)	A5,A6,I300D,I370,I550,I610Q,I650Y,I660WQ,I1M,IOMNI	A5,A6,I300D,I370,I550,I610Q,I650Y,I660WQ,I1M,IOMNI	(null)	A5,A6,I300D,I370,I550,I610Q,I650Y,I660WQ,I1M,IOMNI
13415319	3752895	1	2.68312	101	2	227595017	1	1	1286	COL4A4	missense	COL4A4/missense	1	0.425	0.275	0.318	0.443	I300D,I370,I550,I610Q,I650Y,I660WQ,I1M,IOMNI	A5,A6,I300D,I370,I550,I610Q,I650Y,I660WQ,I1M,IOMNI	A5,A6,I300D,I370,I550,I610Q,I650Y,I660WQ,I1M,IOMNI	(null)	A6,I300D,I370,I550,I610Q,I650Y,I660WQ,I1M,IOMNI	2	1	0.77	0.5775	0	0		0.00207432	210	2	227587180	1	1	1286	COL4A4	intron	COL4A4/intron	1	0.432	0.425	0.311	0.444	(null)	A5,A6,I300D,I370,I550,I610Q,I650Y,I660WQ,I1M,IOMNI	A5,A6,I300D,I370,I550,I610Q,I650Y,I660WQ,I1M,IOMNI	(null)	A5,A6,I300D,I370,I550,I610Q,I650Y,I660WQ,I1M,IOMNI
13423714	3752895	1	2.68312	98	2	227595017	1	1	1286	COL4A4	missense	COL4A4/missense	1	0.425	0.275	0.318	0.443	I300D,I370,I550,I610Q,I650Y,I660WQ,I1M,IOMNI	A5,A6,I300D,I370,I550,I610Q,I650Y,I660WQ,I1M,IOMNI	A5,A6,I300D,I370,I550,I610Q,I650Y,I660WQ,I1M,IOMNI	(null)	A6,I300D,I370,I550,I610Q,I650Y,I660WQ,I1M,IOMNI	2	1	0.77	0.5775	0	0		0.00207432	211	2	227604896	1	1	1286	COL4A4	intron	COL4A4/intron	1	0.422	0.44	0.289	0.444	A5,A6,IOMNI	A5,A6,I300D,I370,I550,I610Q,I650Y,I660WQ,I1M,IOMNI	A5,A6,I300D,I370,I550,I610Q,I650Y,I660WQ,I1M,IOMNI	(null)	A5,A6,I300D,I370,I550,I610Q,I650Y,I660WQ,I1M,IOMNI
17826816	13166360	1	2.6775	4	5	7573881	1	1	108	ADCY2	missense	ADCY2/missense	0	0.25	0.058	0	0	A5,A6,I300D,I370,I550,I610Q,I650Y,I660WQ,I1M	A5,A6,I300D,I370,I550,I610Q,I650Y,I660WQ,I1M,IOMNI	A5,A6,I300D,I370,I550,I610Q,I650Y,I660WQ,I1M	(null)	A5,A6,I300D,I370,I550,I610Q,I650Y,I660WQ,I1M	2	1	0.76	0.57	0	0		0.00210136	212	5	7572298	1	1	108	ADCY2	intron	ADCY2/intron	0	0.259	0.019	0	0	(null)	A5,A6,I300D,I370,I550,I610Q,I650Y,I660WQ,I1M,IOMNI		(null)
10794665	3795299	1	2.67188	3	1	24320055	1	1	58985	IL22RA1	missense	IL22RA1/missense	1	0.433	0.308	0.25	0.3	I1M,IOMNI	A6,I550,I610Q,I650Y,I660WQ,I1M,IOMNI	A6,I300D,I370,I550,I610Q,I650Y,I660WQ,I1M,IOMNI	(null)	A6,I650Y,I1M,IOMNI	2	1	0.75	0.5625	0	0		0.00212875	213	1	24318715	1	1	58985	IL22RA1	nearGene-3	IL22RA1/nearGene-3	1	0.412	0.029	0	0	I550,I610Q,I650Y,I660WQ,I1M,IOMNI	A6,I550,I610Q,I650Y,I660WQ,I1M,IOMNI	I550,I610Q,I650Y,I660WQ,I1M,IOMNI	(null)	I550,I610Q,I650Y,I660WQ,I1M,IOMNI
834834	0	0	2.6675	8	2	156891881	1	1	4929	NR4A2	intron	NR4A2/intron	1	0.292	0.192	0.455	0.456	I300D,I370,I550,I610Q,I650Y,I660WQ,I1M,IOMNI	A5,A6,I300D,I370,I550,I610Q,I650Y,I660WQ,I1M,IOMNI	A5,A6,I300D,I370,I550,I610Q,I650Y,I660WQ,I1M,IOMNI	(null)	A6,I300D,I370,I550,I610Q,I650Y,I660WQ,I1M,IOMNI	1	1	0.89	0.6675	0	0		0.0021503	214	2	156891881	1	1	4929	NR4A2	intron	NR4A2/intron	1	0.292	0.192	0.455	0.456	I300D,I370,I550,I610Q,I650Y,I660WQ,I1M,IOMNI	A5,A6,I300D,I370,I550,I610Q,I650Y,I660WQ,I1M,IOMNI	A5,A6,I300D,I370,I550,I610Q,I650Y,I660WQ,I1M,IOMNI	(null)	A6,I300D,I370,I550,I610Q,I650Y,I660WQ,I1M,IOMNI
1445872	2228043	1	2.66063	24	5	55287688	1	1	3572	IL6ST	missense	IL6ST/UTR-3,IL6ST/missense	1	0.117	0.325	0.023	0.033	IOMNI	A5,A6,I300D,I370,I550,I610Q,I650Y,I660WQ,I1M,IOMNI	IOMNI	(null)	IOMNI	2	1	0.73	0.5475	0	0		0.00218462	215	5	55293617	1	1	3572	IL6ST	intron	IL6ST/intron	0	0.11	0.017	0	0	(null)	A5,A6,I300D,I370,I550,I610Q,I650Y,I660WQ,I1M,IOMNI		(null)
6450357	2228043	1	2.66063	24	5	55287688	1	1	3572	IL6ST	missense	IL6ST/UTR-3,IL6ST/missense	1	0.117	0.325	0.023	0.033	IOMNI	A5,A6,I300D,I370,I550,I610Q,I650Y,I660WQ,I1M,IOMNI	IOMNI	(null)	IOMNI	2	1	0.73	0.5475	0	0		0.00218462	216	5	55305753	1	1	3572	IL6ST	intron	IL6ST/intron	0	0.121	0.119	0.023	0.033	I1M	A5,A6,I300D,I370,I550,I610Q,I650Y,I660WQ,I1M,IOMNI	I1M	(null)	A6,I300D,I370,I550,I610Q,I650Y,I660WQ,I1M,IOMNI
6450358	2228043	1	2.66063	24	5	55287688	1	1	3572	IL6ST	missense	IL6ST/UTR-3,IL6ST/missense	1	0.117	0.325	0.023	0.033	IOMNI	A5,A6,I300D,I370,I550,I610Q,I650Y,I660WQ,I1M,IOMNI	IOMNI	(null)	IOMNI	2	1	0.73	0.5475	0	0		0.00218462	217	5	55305761	1	1	3572	IL6ST	intron	IL6ST/intron	1	0.117	0.482	0	0	I650Y,I1M	A5,A6,I300D,I370,I550,I610Q,I650Y,I660WQ,I1M,IOMNI	I650Y,I1M	(null)	I650Y,I1M,IOMNI
6894414	2228043	1	2.66063	24	5	55287688	1	1	3572	IL6ST	missense	IL6ST/UTR-3,IL6ST/missense	1	0.117	0.325	0.023	0.033	IOMNI	A5,A6,I300D,I370,I550,I610Q,I650Y,I660WQ,I1M,IOMNI	IOMNI	(null)	IOMNI	2	1	0.73	0.5475	0	0		0.00218462	218	5	55288252	1	1	3572	IL6ST	intron	IL6ST/intron	1	0.117	0.125	0.023	0.033	(null)	A5,A6,I300D,I370,I550,I610Q,I650Y,I660WQ,I1M,IOMNI		(null)	A6,I300D,I370,I550,I610Q,I650Y,I660WQ,I1M,IOMNI
7730934	2228043	1	2.66063	24	5	55287688	1	1	3572	IL6ST	missense	IL6ST/UTR-3,IL6ST/missense	1	0.117	0.325	0.023	0.033	IOMNI	A5,A6,I300D,I370,I550,I610Q,I650Y,I660WQ,I1M,IOMNI	IOMNI	(null)	IOMNI	2	1	0.73	0.5475	0	0		0.00218462	219	5	55302269	1	1	3572	IL6ST	intron	IL6ST/intron	1	0.121	0.492	0.023	0.033	I1M	A5,A6,I300D,I370,I550,I610Q,I650Y,I660WQ,I1M,IOMNI	I1M	(null)	I650Y,I1M,IOMNI
10471960	2228043	1	2.66063	24	5	55287688	1	1	3572	IL6ST	missense	IL6ST/UTR-3,IL6ST/missense	1	0.117	0.325	0.023	0.033	IOMNI	A5,A6,I300D,I370,I550,I610Q,I650Y,I660WQ,I1M,IOMNI	IOMNI	(null)	IOMNI	2	1	0.73	0.5475	0	0		0.00218462	220	5	55272131	1	1	3572	IL6ST	nearGene-3	IL6ST/nearGene-3	1	0.117	0.492	0.023	0.033	IOMNI	A5,A6,I300D,I370,I550,I610Q,I650Y,I660WQ,I1M,IOMNI	IOMNI	(null)	I650Y,I1M,IOMNI
11574769	2228043	1	2.66063	24	5	55287688	1	1	3572	IL6ST	missense	IL6ST/UTR-3,IL6ST/missense	1	0.117	0.325	0.023	0.033	IOMNI	A5,A6,I300D,I370,I550,I610Q,I650Y,I660WQ,I1M,IOMNI	IOMNI	(null)	IOMNI	2	1	0.73	0.5475	0	0		0.00218462	221	5	55293978	1	1	3572	IL6ST	intron	IL6ST/intron	1	0.117	0.033	0	0	(null)	A5,A6,I300D,I370,I550,I610Q,I650Y,I660WQ,I1M,IOMNI		(null)
11574777	2228043	1	2.66063	24	5	55287688	1	1	3572	IL6ST	missense	IL6ST/UTR-3,IL6ST/missense	1	0.117	0.325	0.023	0.033	IOMNI	A5,A6,I300D,I370,I550,I610Q,I650Y,I660WQ,I1M,IOMNI	IOMNI	(null)	IOMNI	2	1	0.73	0.5475	0	0		0.00218462	222	5	55284700	1	1	3572	IL6ST	intron	IL6ST/intron	1	0.117	0.033	0	0	A6	A5,A6,I300D,I370,I550,I610Q,I650Y,I660WQ,I1M,IOMNI	A6	(null)	A6
11739016	2228043	1	2.66063	24	5	55287688	1	1	3572	IL6ST	missense	IL6ST/UTR-3,IL6ST/missense	1	0.117	0.325	0.023	0.033	IOMNI	A5,A6,I300D,I370,I550,I610Q,I650Y,I660WQ,I1M,IOMNI	IOMNI	(null)	IOMNI	2	1	0.73	0.5475	0	0		0.00218462	223	5	55299130	1	1	3572	IL6ST	intron	IL6ST/intron	1	0.117	0.125	0.033	0.033	(null)	A5,A6,I300D,I370,I550,I610Q,I650Y,I660WQ,I1M,IOMNI		(null)	A6,I300D,I370,I550,I610Q,I650Y,I660WQ,I1M,IOMNI
11741953	2228043	1	2.66063	24	5	55287688	1	1	3572	IL6ST	missense	IL6ST/UTR-3,IL6ST/missense	1	0.117	0.325	0.023	0.033	IOMNI	A5,A6,I300D,I370,I550,I610Q,I650Y,I660WQ,I1M,IOMNI	IOMNI	(null)	IOMNI	2	1	0.73	0.5475	0	0		0.00218462	224	5	55303571	1	1	3572	IL6ST	intron	IL6ST/intron	1	0.117	0.125	0.033	0.033	I300D,I370,I550,I610Q,I650Y,I660WQ,I1M,IOMNI	A5,A6,I300D,I370,I550,I610Q,I650Y,I660WQ,I1M,IOMNI	I300D,I370,I550,I610Q,I650Y,I660WQ,I1M,IOMNI	(null)	A6,I300D,I370,I550,I610Q,I650Y,I660WQ,I1M,IOMNI
11742271	2228043	1	2.66063	24	5	55287688	1	1	3572	IL6ST	missense	IL6ST/UTR-3,IL6ST/missense	1	0.117	0.325	0.023	0.033	IOMNI	A5,A6,I300D,I370,I550,I610Q,I650Y,I660WQ,I1M,IOMNI	IOMNI	(null)	IOMNI	2	1	0.73	0.5475	0	0		0.00218462	225	5	55299039	1	1	3572	IL6ST	intron	IL6ST/intron	1	0.117	0.125	0.033	0.033	A6	A5,A6,I300D,I370,I550,I610Q,I650Y,I660WQ,I1M,IOMNI	A6	(null)	A6,I300D,I370,I550,I610Q,I650Y,I660WQ,I1M,IOMNI
11744523	2228043	1	2.66063	24	5	55287688	1	1	3572	IL6ST	missense	IL6ST/UTR-3,IL6ST/missense	1	0.117	0.325	0.023	0.033	IOMNI	A5,A6,I300D,I370,I550,I610Q,I650Y,I660WQ,I1M,IOMNI	IOMNI	(null)	IOMNI	2	1	0.73	0.5475	0	0		0.00218462	226	5	55311673	1	1	3572	IL6ST	intron	IL6ST/intron	0	0.117	0.033	0	0	(null)	A5,A6,I300D,I370,I550,I610Q,I650Y,I660WQ,I1M,IOMNI		(null)
16829209	16829204	1	2.66063	6	1	24327275	1	1	58985	IL22RA1	missense	IL22RA1/missense	1	0.108	0.192	0	0	A5,A6,I1M,IOMNI	A5,A6,I300D,I370,I550,I610Q,I650Y,I660WQ,I1M,IOMNI	A5,A6,I1M,IOMNI	(null)	A5,A6,I300D,I370,I550,I610Q,I650Y,I660WQ,I1M,IOMNI	2	1	0.73	0.5475	0	0		0.00218462	227	1	24333882	1	1	58985	IL22RA1	intron	IL22RA1/intron	1	0.11	0.195	0	0	I300D,I370,I550,I610Q,I650Y,I660WQ,I1M	A5,A6,I300D,I370,I550,I610Q,I650Y,I660WQ,I1M,IOMNI	I300D,I370,I550,I610Q,I650Y,I660WQ,I1M	(null)	A5,A6,I300D,I370,I550,I610Q,I650Y,I660WQ,I1M,IOMNI
84458	228942	1	2.64938	2	22	35854565	1	1	3560	IL2RB	missense	IL2RB/missense	0	0.167	0.1	0.189	0.233	I300D,I370,I550,I610Q,I650Y,I660WQ,I1M,IOMNI	I300D,I370,I550,I610Q,I650Y,I660WQ,I1M,IOMNI	I300D,I370,I550,I610Q,I650Y,I660WQ,I1M,IOMNI	(null)	I300D,I370,I550,I610Q,I650Y,I660WQ,I1M,IOMNI	2	1	0.71	0.5325	0	0		0.00224195	228	22	35855154	1	1	3560	IL2RB	intron	IL2RB/intron	1	0.167	0.466	0.193	0.244	I300D,I370,I550,I610Q,I650Y,I660WQ,I1M	I300D,I370,I550,I610Q,I650Y,I660WQ,I1M,IOMNI	I300D,I370,I550,I610Q,I650Y,I660WQ,I1M,IOMNI	(null)	I300D,I370,I550,I610Q,I650Y,I660WQ,I1M
997344	0	0	2.645	16	2	39135234	1	1	6654	SOS1	intron	SOS1/intron	1	0.083	0	0.211	0.156	(null)	A5,A6,I300D,I370,I550,I610Q,I650Y,I660WQ,I1M,IOMNI	A5,A6,I300D,I370,I550,I610Q,I650Y,I660WQ,I1M,IOMNI	(null)		1	1	0.86	0.645	0	0		0.00226464	229	2	39135234	1	1	6654	SOS1	intron	SOS1/intron	1	0.083	0	0.211	0.156	(null)	A5,A6,I300D,I370,I550,I610Q,I650Y,I660WQ,I1M,IOMNI	A5,A6,I300D,I370,I550,I610Q,I650Y,I660WQ,I1M,IOMNI	(null)
4733065	751019	1	2.63813	8	8	27364502	1	1	2185	PTK2B	missense	PTK2B/missense	1	0.492	0.2	0.455	0.344	I300D,I370,I550,I610Q,I650Y,I660WQ,I1M,IOMNI	A6,I300D,I370,I550,I610Q,I650Y,I660WQ,I1M,IOMNI	A6,I300D,I370,I550,I610Q,I650Y,I660WQ,I1M,IOMNI	(null)	A6,I300D,I370,I550,I610Q,I650Y,I660WQ,I1M,IOMNI	2	1	0.69	0.5175	0	0		0.00230078	230	8	27363921	1	1	2185	PTK2B	intron	PTK2B/intron	1	0.5	0.195	0.451	0.303	(null)	A6,I300D,I370,I550,I610Q,I650Y,I660WQ,I1M,IOMNI	A6,I300D,I370,I550,I610Q,I650Y,I660WQ,I1M,IOMNI	(null)	A6,I300D,I370,I550,I610Q,I650Y,I660WQ,I1M,IOMNI
11776693	751019	1	2.63813	8	8	27364502	1	1	2185	PTK2B	missense	PTK2B/missense	1	0.492	0.2	0.455	0.344	I300D,I370,I550,I610Q,I650Y,I660WQ,I1M,IOMNI	A6,I300D,I370,I550,I610Q,I650Y,I660WQ,I1M,IOMNI	A6,I300D,I370,I550,I610Q,I650Y,I660WQ,I1M,IOMNI	(null)	A6,I300D,I370,I550,I610Q,I650Y,I660WQ,I1M,IOMNI	2	1	0.69	0.5175	0	0		0.00230078	231	8	27362076	1	1	2185	PTK2B	intron	PTK2B/intron	1	0.5	0.2	0.439	0.3	A6	A6,I300D,I370,I550,I610Q,I650Y,I660WQ,I1M,IOMNI	A6,I300D,I370,I550,I610Q,I650Y,I660WQ,I1M,IOMNI	(null)	A6,I300D,I370,I550,I610Q,I650Y,I660WQ,I1M,IOMNI
1063169	0	0	2.6375	2	14	74816871	1	1	2353	FOS	intron	FOS/intron	1	0.158	0	0.273	0.256	I550,I610Q,I650Y,I660WQ,I1M,IOMNI	A5,A6,I550,I610Q,I650Y,I660WQ,I1M,IOMNI	A5,A6,I550,I610Q,I650Y,I660WQ,I1M,IOMNI	(null)	I550,I610Q,I650Y,I660WQ,I1M,IOMNI	1	1	0.85	0.6375	0	0		0.00230409	232	14	74816871	1	1	2353	FOS	intron	FOS/intron	1	0.158	0	0.273	0.256	I550,I610Q,I650Y,I660WQ,I1M,IOMNI	A5,A6,I550,I610Q,I650Y,I660WQ,I1M,IOMNI	A5,A6,I550,I610Q,I650Y,I660WQ,I1M,IOMNI	(null)	I550,I610Q,I650Y,I660WQ,I1M,IOMNI
2277632	0	0	2.63	4	17	45618902	1	1	1277	COL1A1	intron	COL1A1/intron	1	0.208	0.358	0.307	0.378	I1M,IOMNI	I300D,I370,I550,I610Q,I650Y,I660WQ,I1M,IOMNI	I1M,IOMNI	(null)	I1M,IOMNI	1	1	0.84	0.63	0	0		0.00234423	233	17	45618902	1	1	1277	COL1A1	intron	COL1A1/intron	1	0.208	0.358	0.307	0.378	I1M,IOMNI	I300D,I370,I550,I610Q,I650Y,I660WQ,I1M,IOMNI	I1M,IOMNI	(null)	I1M,IOMNI
2278890	0	0	2.63	14	11	47356178	1	1	6688	SPI1	intron	SPI1/intron	0	0.39	0.008	0.136	0.189	(null)	A5,A6,I550,I610Q,I650Y,I660WQ,I1M,IOMNI	A6,I300D,I370,I550,I610Q,I650Y,I660WQ,I1M,IOMNI	(null)		1	1	0.84	0.63	0	0		0.00234423	234	11	47356178	1	1	6688	SPI1	intron	SPI1/intron	0	0.39	0.008	0.136	0.189	(null)	A5,A6,I550,I610Q,I650Y,I660WQ,I1M,IOMNI	A6,I300D,I370,I550,I610Q,I650Y,I660WQ,I1M,IOMNI	(null)
4900992	0	0	2.63	52	14	49696586	1	1	6655	SOS2	intron	SOS2/intron	1	0.108	0	0.057	0.111	I1M	A5,A6,I300D,I370,I550,I610Q,I650Y,I660WQ,I1M,IOMNI	A5,A6,I300D,I370,I550,I610Q,I650Y,I660WQ,I1M,IOMNI	(null)	I1M	1	1	0.84	0.63	0	0		0.00234423	235	14	49696586	1	1	6655	SOS2	intron	SOS2/intron	1	0.108	0	0.057	0.111	I1M	A5,A6,I300D,I370,I550,I610Q,I650Y,I660WQ,I1M,IOMNI	A5,A6,I300D,I370,I550,I610Q,I650Y,I660WQ,I1M,IOMNI	(null)	I1M
9463087	0	0	2.63	7	6	45509676	1	1	860	RUNX2	intron	RUNX2/intron	0	0.058	0.203	0	0	A6,IOMNI	A6,I300D,I370,I550,I610Q,I650Y,I660WQ,I1M,IOMNI	A6,IOMNI	(null)	A6,IOMNI	1	1	0.84	0.63	0	0		0.00234423	236	6	45509676	1	1	860	RUNX2	intron	RUNX2/intron	0	0.058	0.203	0	0	A6,IOMNI	A6,I300D,I370,I550,I610Q,I650Y,I660WQ,I1M,IOMNI	A6,IOMNI	(null)	A6,IOMNI
2400707	1042714	0.967	2.62722	7	5	148186666	1	1	154	ADRB2	missense	ADRB2/missense	1	0.467	0.175	0.08	0.122	I610Q,I660WQ	A5,A6,I300D,I370,I550,I610Q,I650Y,I660WQ,I1M,IOMNI	I610Q,I660WQ,IOMNI	(null)	I610Q,I650Y,I660WQ,I1M,IOMNI	2	1	0.83	0.6225	0	0		0.00235929	237	5	148185245	1	1	154	ADRB2	nearGene-5	ADRB2/nearGene-5	1	0.466	0.458	0.159	0.322	A5,A6,I550,I610Q,I650Y,I660WQ,I1M	A5,A6,I300D,I370,I550,I610Q,I650Y,I660WQ,I1M,IOMNI	A5,A6,I550,I610Q,I650Y,I660WQ,I1M,IOMNI	(null)	A5,A6,I550,I610Q,I650Y,I660WQ,I1M,IOMNI
361080	0	0	2.6225	80	3	139900679	1	1	5291	PIK3CB	intron	PIK3CB/intron	1	0.431	0.412	0.024	0.026	I1M	A5,A6,I300D,I370,I550,I610Q,I650Y,I660WQ,I1M,IOMNI	I1M	(null)	A5,A6,I300D,I370,I550,I610Q,I650Y,I660WQ,I1M,IOMNI	1	1	0.83	0.6225	0	0		0.00238506	238	3	139900679	1	1	5291	PIK3CB	intron	PIK3CB/intron	1	0.431	0.412	0.024	0.026	I1M	A5,A6,I300D,I370,I550,I610Q,I650Y,I660WQ,I1M,IOMNI	I1M	(null)	A5,A6,I300D,I370,I550,I610Q,I650Y,I660WQ,I1M,IOMNI
2256298	0	0	2.6225	1	1	65103270	1	1	3716	JAK1	intron	JAK1/intron	1	0.208	0.292	0.295	0.344	I300D,I370,I550,I610Q,I650Y,I660WQ,I1M,IOMNI	I300D,I370,I550,I610Q,I650Y,I660WQ,I1M,IOMNI	A5,A6,I300D,I370,I550,I610Q,I650Y,I660WQ,I1M,IOMNI	(null)	A5,A6,I300D,I370,I550,I610Q,I650Y,I660WQ,I1M,IOMNI	1	1	0.83	0.6225	0	0		0.00238506	239	1	65103270	1	1	3716	JAK1	intron	JAK1/intron	1	0.208	0.292	0.295	0.344	I300D,I370,I550,I610Q,I650Y,I660WQ,I1M,IOMNI	I300D,I370,I550,I610Q,I650Y,I660WQ,I1M,IOMNI	A5,A6,I300D,I370,I550,I610Q,I650Y,I660WQ,I1M,IOMNI	(null)	A5,A6,I300D,I370,I550,I610Q,I650Y,I660WQ,I1M,IOMNI
2699887	0	0	2.6225	16	3	180349102	1	1	5290	PIK3CA	intron	PIK3CA/intron	0	0.233	0.025	0.091	0.111	I1M	A5,A6,I300D,I370,I550,I610Q,I650Y,I660WQ,I1M,IOMNI	A5,A6,I300D,I370,I550,I610Q,I650Y,I660WQ,I1M,IOMNI	(null)	I1M	1	1	0.83	0.6225	0	0		0.00238506	240	3	180349102	1	1	5290	PIK3CA	intron	PIK3CA/intron	0	0.233	0.025	0.091	0.111	I1M	A5,A6,I300D,I370,I550,I610Q,I650Y,I660WQ,I1M,IOMNI	A5,A6,I300D,I370,I550,I610Q,I650Y,I660WQ,I1M,IOMNI	(null)	I1M
7300155	0	0	2.6225	10	12	47448865	1	1	112	ADCY6	intron	ADCY6/intron	1	0.155	0.492	0	0.011	(null)	A6,I300D,I370,I550,I610Q,I650Y,I660WQ,I1M,IOMNI		(null)	I550,I610Q,I650Y,I660WQ,I1M,IOMNI	1	1	0.83	0.6225	0	0		0.00238506	241	12	47448865	1	1	112	ADCY6	intron	ADCY6/intron	1	0.155	0.492	0	0.011	(null)	A6,I300D,I370,I550,I610Q,I650Y,I660WQ,I1M,IOMNI		(null)	I550,I610Q,I650Y,I660WQ,I1M,IOMNI
10188306	0	0	2.6225	12	2	46088072	1	1	5581	PRKCE	intron	PRKCE/intron	1	0.198	0.367	0	0.056	A5,A6,I1M	A5,A6,I300D,I370,I550,I610Q,I650Y,I660WQ,I1M,IOMNI	A5,A6,I300D,I370,I550,I610Q,I650Y,I660WQ,I1M,IOMNI	(null)	A5,A6,I300D,I370,I550,I610Q,I650Y,I660WQ,I1M,IOMNI	1	1	0.83	0.6225	0	0		0.00238506	242	2	46088072	1	1	5581	PRKCE	intron	PRKCE/intron	1	0.198	0.367	0	0.056	A5,A6,I1M	A5,A6,I300D,I370,I550,I610Q,I650Y,I660WQ,I1M,IOMNI	A5,A6,I300D,I370,I550,I610Q,I650Y,I660WQ,I1M,IOMNI	(null)	A5,A6,I300D,I370,I550,I610Q,I650Y,I660WQ,I1M,IOMNI
12205523	0	0	2.6225	83	6	45404596	1	1	860	RUNX2	intron	RUNX2/intron,SUPT3H/intron	1	0.283	0.108	0.023	0.033	I1M	A5,A6,I300D,I370,I550,I610Q,I650Y,I660WQ,I1M,IOMNI	I1M	(null)	A5,A6,I300D,I370,I550,I610Q,I650Y,I660WQ,I1M,IOMNI	1	1	0.83	0.6225	0	0		0.00238506	243	6	45404596	1	1	860	RUNX2	intron	RUNX2/intron,SUPT3H/intron	1	0.283	0.108	0.023	0.033	I1M	A5,A6,I300D,I370,I550,I610Q,I650Y,I660WQ,I1M,IOMNI	I1M	(null)	A5,A6,I300D,I370,I550,I610Q,I650Y,I660WQ,I1M,IOMNI
17778257	1042713	0.963	2.61635	3	5	148186633	1	1	154	ADRB2	missense	ADRB2/missense	1	0.325	0.475	0.386	0.467	I300D,I370,I550,I610Q,I650Y,I660WQ,I1M,IOMNI	A5,A6,I300D,I370,I550,I610Q,I650Y,I660WQ,I1M,IOMNI	I300D,I370,I550,I610Q,I650Y,I660WQ,I1M,IOMNI	(null)	I300D,I370,I550,I610Q,I650Y,I660WQ,I1M,IOMNI	2	1	0.83	0.6225	0	0		0.00241908	244	5	148184770	1	1	154	ADRB2	nearGene-5	ADRB2/nearGene-5	1	0.333	0.208	0.333	0.356	A5,A6	A5,A6,I300D,I370,I550,I610Q,I650Y,I660WQ,I1M,IOMNI	A5,A6,I300D,I370,I550,I610Q,I650Y,I660WQ,I1M,IOMNI	(null)	A5,A6,I300D,I370,I550,I610Q,I650Y,I660WQ,I1M,IOMNI
350911	0	0	2.615	3	19	4050187	1	1	5605	MAP2K2	intron	MAP2K2/intron	1	0.268	0.242	0.047	0.067	(null)	I300D,I370,I550,I610Q,I650Y,I660WQ,I1M,IOMNI	A6,I300D,I370,I550,I610Q,I650Y,I660WQ,I1M,IOMNI	(null)		1	1	0.82	0.615	0	0		0.00242661	245	19	4050187	1	1	5605	MAP2K2	intron	MAP2K2/intron	1	0.268	0.242	0.047	0.067	(null)	I300D,I370,I550,I610Q,I650Y,I660WQ,I1M,IOMNI	A6,I300D,I370,I550,I610Q,I650Y,I660WQ,I1M,IOMNI	(null)
2075748	0	0	2.615	1	11	62444845	1	1	1128	CHRM1	intron	CHRM1/intron,LOC100128796/intron	0	0.241	0.034	0.144	0.233	I300D,I370,I550,I610Q,I650Y,I660WQ,I1M,IOMNI	I300D,I370,I550,I610Q,I650Y,I660WQ,I1M,IOMNI	A6,I300D,I370,I550,I610Q,I650Y,I660WQ,I1M,IOMNI	(null)	I300D,I370,I550,I610Q,I650Y,I660WQ,I1M,IOMNI	1	1	0.82	0.615	0	0		0.00242661	246	11	62444845	1	1	1128	CHRM1	intron	CHRM1/intron,LOC100128796/intron	0	0.241	0.034	0.144	0.233	I300D,I370,I550,I610Q,I650Y,I660WQ,I1M,IOMNI	I300D,I370,I550,I610Q,I650Y,I660WQ,I1M,IOMNI	A6,I300D,I370,I550,I610Q,I650Y,I660WQ,I1M,IOMNI	(null)	I300D,I370,I550,I610Q,I650Y,I660WQ,I1M,IOMNI
2275361	0	0	2.615	3	1	21816368	1	1	5909	RAP1GAP	intron	RAP1GAP/intron	0	0.053	0.009	0	0	(null)	I300D,I370,I550,I610Q,I650Y,I660WQ,I1M,IOMNI		(null)		1	1	0.82	0.615	0	0		0.00242661	247	1	21816368	1	1	5909	RAP1GAP	intron	RAP1GAP/intron	0	0.053	0.009	0	0	(null)	I300D,I370,I550,I610Q,I650Y,I660WQ,I1M,IOMNI		(null)
4688059	0	0	2.615	24	3	121294258	1	1	2932	GSK3B	intron	GSK3B/intron	1	0.051	0	0.463	0.489	(null)	A5,A6,I300D,I370,I550,I610Q,I650Y,I660WQ,I1M,IOMNI	A5,A6,I300D,I370,I550,I610Q,I650Y,I660WQ,I1M,IOMNI	(null)		1	1	0.82	0.615	0	0		0.00242661	248	3	121294258	1	1	2932	GSK3B	intron	GSK3B/intron	1	0.051	0	0.463	0.489	(null)	A5,A6,I300D,I370,I550,I610Q,I650Y,I660WQ,I1M,IOMNI	A5,A6,I300D,I370,I550,I610Q,I650Y,I660WQ,I1M,IOMNI	(null)
6100269	0	0	2.615	2	20	56912671	1	1	2778	GNAS	intron	GNAS/intron	1	0.102	0.436	0.17	0.105	A6	A6,I550,I610Q,I650Y,I660WQ,I1M,IOMNI	A6,I550,I610Q,I650Y,I660WQ,I1M,IOMNI	(null)	A6	1	1	0.82	0.615	0	0		0.00242661	249	20	56912671	1	1	2778	GNAS	intron	GNAS/intron	1	0.102	0.436	0.17	0.105	A6	A6,I550,I610Q,I650Y,I660WQ,I1M,IOMNI	A6,I550,I610Q,I650Y,I660WQ,I1M,IOMNI	(null)	A6
6601104	0	0	2.615	10	5	179596220	1	1	5601	MAPK9	intron	MAPK9/intron	1	0.383	0.433	0.211	0.189	A5,A6,I1M	A5,A6,I300D,I370,I550,I610Q,I650Y,I660WQ,I1M,IOMNI	A5,A6,I300D,I370,I550,I610Q,I650Y,I660WQ,I1M,IOMNI	(null)	A5,A6,I300D,I370,I550,I610Q,I650Y,I660WQ,I1M,IOMNI	1	1	0.82	0.615	0	0		0.00242661	250	5	179596220	1	1	5601	MAPK9	intron	MAPK9/intron	1	0.383	0.433	0.211	0.189	A5,A6,I1M	A5,A6,I300D,I370,I550,I610Q,I650Y,I660WQ,I1M,IOMNI	A5,A6,I300D,I370,I550,I610Q,I650Y,I660WQ,I1M,IOMNI	(null)	A5,A6,I300D,I370,I550,I610Q,I650Y,I660WQ,I1M,IOMNI
6712478	0	0	2.615	1	2	46009575	1	1	5581	PRKCE	intron	PRKCE/intron	1	0.208	0	0.033	0.011	A6	A6	A6	(null)	A6	1	1	0.82	0.615	0	0		0.00242661	251	2	46009575	1	1	5581	PRKCE	intron	PRKCE/intron	1	0.208	0	0.033	0.011	A6	A6	A6	(null)	A6
17487682	0	0	2.615	5	1	161008741	1	1	4921	DDR2	intron	DDR2/intron	0	0.058	0	0.022	0.033	A6,I1M	A6,I300D,I370,I550,I610Q,I650Y,I660WQ,I1M,IOMNI	A6,I1M	(null)	A6,I1M	1	1	0.82	0.615	0	0		0.00242661	252	1	161008741	1	1	4921	DDR2	intron	DDR2/intron	0	0.058	0	0.022	0.033	A6,I1M	A6,I300D,I370,I550,I610Q,I650Y,I660WQ,I1M,IOMNI	A6,I1M	(null)	A6,I1M
17698086	0	0	2.615	9	10	49301570	1	1	5599	MAPK8	intron	MAPK8/intron	0	0.075	0.017	0	0.033	(null)	A5,A6,I300D,I370,I550,I610Q,I650Y,I660WQ,I1M,IOMNI		(null)		1	1	0.82	0.615	0	0		0.00242661	253	10	49301570	1	1	5599	MAPK8	intron	MAPK8/intron	0	0.075	0.017	0	0.033	(null)	A5,A6,I300D,I370,I550,I610Q,I650Y,I660WQ,I1M,IOMNI		(null)
861212	0	0	2.6075	1	1	21808020	1	1	5909	RAP1GAP	intron	RAP1GAP/intron	1	0.467	0.208	0.33	0.3	I300D,I370,I550,I610Q,I650Y,I660WQ,I1M,IOMNI	I300D,I370,I550,I610Q,I650Y,I660WQ,I1M,IOMNI	I300D,I370,I550,I610Q,I650Y,I660WQ,I1M,IOMNI	(null)	I300D,I370,I550,I610Q,I650Y,I660WQ,I1M,IOMNI	1	1	0.81	0.6075	0	0		0.00246888	254	1	21808020	1	1	5909	RAP1GAP	intron	RAP1GAP/intron	1	0.467	0.208	0.33	0.3	I300D,I370,I550,I610Q,I650Y,I660WQ,I1M,IOMNI	I300D,I370,I550,I610Q,I650Y,I660WQ,I1M,IOMNI	I300D,I370,I550,I610Q,I650Y,I660WQ,I1M,IOMNI	(null)	I300D,I370,I550,I610Q,I650Y,I660WQ,I1M,IOMNI
1190762	0	0	2.6075	51	16	54786379	1	1	2775	GNAO1	intron	GNAO1/intron	0	0.117	0.267	0.148	0.1	IOMNI	A5,A6,I300D,I370,I550,I610Q,I650Y,I660WQ,I1M,IOMNI	A5,A6,I550,I610Q,I650Y,I660WQ,I1M,IOMNI	(null)	A5,A6,I550,I610Q,I650Y,I660WQ,I1M,IOMNI	1	1	0.81	0.6075	0	0		0.00246888	255	16	54786379	1	1	2775	GNAO1	intron	GNAO1/intron	0	0.117	0.267	0.148	0.1	IOMNI	A5,A6,I300D,I370,I550,I610Q,I650Y,I660WQ,I1M,IOMNI	A5,A6,I550,I610Q,I650Y,I660WQ,I1M,IOMNI	(null)	A5,A6,I550,I610Q,I650Y,I660WQ,I1M,IOMNI
2064667	0	0	2.6075	52	14	49681595	1	1	6655	SOS2	intron	SOS2/intron	1	0.108	0	0	0	I1M	A5,A6,I300D,I370,I550,I610Q,I650Y,I660WQ,I1M,IOMNI	I1M	(null)	I1M	1	1	0.81	0.6075	0	0		0.00246888	256	14	49681595	1	1	6655	SOS2	intron	SOS2/intron	1	0.108	0	0	0	I1M	A5,A6,I300D,I370,I550,I610Q,I650Y,I660WQ,I1M,IOMNI	I1M	(null)	I1M
3212711	0	0	2.6075	4	19	17816021	1	1	3718	JAK3	intron	JAK3/intron	1	0.267	0.45	0.344	0.289	I1M	I300D,I370,I550,I610Q,I650Y,I660WQ,I1M,IOMNI	I1M,IOMNI	(null)	I1M,IOMNI	1	1	0.81	0.6075	0	0		0.00246888	257	19	17816021	1	1	3718	JAK3	intron	JAK3/intron	1	0.267	0.45	0.344	0.289	I1M	I300D,I370,I550,I610Q,I650Y,I660WQ,I1M,IOMNI	I1M,IOMNI	(null)	I1M,IOMNI
3729674	0	0	2.6075	32	3	180399699	1	1	5290	PIK3CA	intron	PIK3CA/intron	1	0.198	0.415	0.091	0.067	I1M	A5,A6,I300D,I370,I550,I610Q,I650Y,I660WQ,I1M,IOMNI	A5,A6,I300D,I370,I550,I610Q,I650Y,I660WQ,I1M,IOMNI	(null)	A5,A6,I300D,I370,I550,I610Q,I650Y,I660WQ,I1M,IOMNI	1	1	0.81	0.6075	0	0		0.00246888	258	3	180399699	1	1	5290	PIK3CA	intron	PIK3CA/intron	1	0.198	0.415	0.091	0.067	I1M	A5,A6,I300D,I370,I550,I610Q,I650Y,I660WQ,I1M,IOMNI	A5,A6,I300D,I370,I550,I610Q,I650Y,I660WQ,I1M,IOMNI	(null)	A5,A6,I300D,I370,I550,I610Q,I650Y,I660WQ,I1M,IOMNI
3729676	0	0	2.6075	32	3	180404916	1	1	5290	PIK3CA	intron	PIK3CA/intron	1	0.198	0.415	0.091	0.067	I1M	A5,A6,I300D,I370,I550,I610Q,I650Y,I660WQ,I1M,IOMNI	A5,A6,I300D,I370,I550,I610Q,I650Y,I660WQ,I1M,IOMNI	(null)	A5,A6,I300D,I370,I550,I610Q,I650Y,I660WQ,I1M,IOMNI	1	1	0.81	0.6075	0	0		0.00246888	259	3	180404916	1	1	5290	PIK3CA	intron	PIK3CA/intron	1	0.198	0.415	0.091	0.067	I1M	A5,A6,I300D,I370,I550,I610Q,I650Y,I660WQ,I1M,IOMNI	A5,A6,I300D,I370,I550,I610Q,I650Y,I660WQ,I1M,IOMNI	(null)	A5,A6,I300D,I370,I550,I610Q,I650Y,I660WQ,I1M,IOMNI
3729980	0	0	2.6075	8	12	47453469	1	1	112	ADCY6	intron	ADCY6/intron	1	0.158	0.442	0	0.011	I550,I610Q,I650Y,I660WQ,I1M	I550,I610Q,I650Y,I660WQ,I1M,IOMNI	I550,I610Q,I650Y,I660WQ,I1M	(null)	I550,I610Q,I650Y,I660WQ,I1M,IOMNI	1	1	0.81	0.6075	0	0		0.00246888	260	12	47453469	1	1	112	ADCY6	intron	ADCY6/intron	1	0.158	0.442	0	0.011	I550,I610Q,I650Y,I660WQ,I1M	I550,I610Q,I650Y,I660WQ,I1M,IOMNI	I550,I610Q,I650Y,I660WQ,I1M	(null)	I550,I610Q,I650Y,I660WQ,I1M,IOMNI
4845401	0	0	2.6075	1	1	153208217	1	1	6464	SHC1	intron	SHC1/intron	1	0.432	0	0.045	0.033	(null)			(null)		1	1	0.81	0.6075	0	0		0.00246888	261	1	153208217	1	1	6464	SHC1	intron	SHC1/intron	1	0.432	0	0.045	0.033	(null)			(null)
4952792	0	0	2.6075	6	2	45979919	1	1	5581	PRKCE	intron	PRKCE/intron	1	0.39	0.292	0.467	0.411	A6	A5,A6,I300D,I370,I550,I610Q,I650Y,I660WQ,I1M,IOMNI	A5,A6,I300D,I370,I550,I610Q,I650Y,I660WQ,I1M,IOMNI	(null)	A6	1	1	0.81	0.6075	0	0		0.00246888	262	2	45979919	1	1	5581	PRKCE	intron	PRKCE/intron	1	0.39	0.292	0.467	0.411	A6	A5,A6,I300D,I370,I550,I610Q,I650Y,I660WQ,I1M,IOMNI	A5,A6,I300D,I370,I550,I610Q,I650Y,I660WQ,I1M,IOMNI	(null)	A6
6709192	0	0	2.6075	26	2	45915717	1	1	5581	PRKCE	intron	PRKCE/intron	1	0.483	0.15	0.443	0.433	(null)	A5,A6,I300D,I370,I550,I610Q,I650Y,I660WQ,I1M,IOMNI	A5,A6,I300D,I370,I550,I610Q,I650Y,I660WQ,I1M,IOMNI	(null)		1	1	0.81	0.6075	0	0		0.00246888	263	2	45915717	1	1	5581	PRKCE	intron	PRKCE/intron	1	0.483	0.15	0.443	0.433	(null)	A5,A6,I300D,I370,I550,I610Q,I650Y,I660WQ,I1M,IOMNI	A5,A6,I300D,I370,I550,I610Q,I650Y,I660WQ,I1M,IOMNI	(null)
6902679	0	0	2.6075	16	6	43250251	1	1	6722	SRF	intron	SRF/intron	0	0.058	0.333	0.356	0.289	(null)	A6,I300D,I370,I550,I610Q,I650Y,I660WQ,I1M,IOMNI	A6,I300D,I370,I550,I610Q,I650Y,I660WQ,I1M,IOMNI	(null)		1	1	0.81	0.6075	0	0		0.00246888	264	6	43250251	1	1	6722	SRF	intron	SRF/intron	0	0.058	0.333	0.356	0.289	(null)	A6,I300D,I370,I550,I610Q,I650Y,I660WQ,I1M,IOMNI	A6,I300D,I370,I550,I610Q,I650Y,I660WQ,I1M,IOMNI	(null)
9470219	0	0	2.6075	10	6	36183197	1	1	1432	MAPK14	intron	MAPK14/intron	1	0.458	0.117	0.267	0.233	I1M,IOMNI	A6,I300D,I370,I550,I610Q,I650Y,I660WQ,I1M,IOMNI	A6,I300D,I370,I550,I610Q,I650Y,I660WQ,I1M,IOMNI	(null)	A6,I1M,IOMNI	1	1	0.81	0.6075	0	0		0.00246888	265	6	36183197	1	1	1432	MAPK14	intron	MAPK14/intron	1	0.458	0.117	0.267	0.233	I1M,IOMNI	A6,I300D,I370,I550,I610Q,I650Y,I660WQ,I1M,IOMNI	A6,I300D,I370,I550,I610Q,I650Y,I660WQ,I1M,IOMNI	(null)	A6,I1M,IOMNI
10433910	0	0	2.6075	9	4	81071850	1	1	118429	ANTXR2	intron	ANTXR2/intron	1	0.05	0.017	0.17	0.322	I300D,I370,I550,I610Q,I650Y,I660WQ,I1M	A6,I300D,I370,I550,I610Q,I650Y,I660WQ,I1M,IOMNI	A5,A6,I300D,I370,I550,I610Q,I650Y,I660WQ,I1M,IOMNI	(null)	I300D,I370,I550,I610Q,I650Y,I660WQ,I1M	1	1	0.81	0.6075	0	0		0.00246888	266	4	81071850	1	1	118429	ANTXR2	intron	ANTXR2/intron	1	0.05	0.017	0.17	0.322	I300D,I370,I550,I610Q,I650Y,I660WQ,I1M	A6,I300D,I370,I550,I610Q,I650Y,I660WQ,I1M,IOMNI	A5,A6,I300D,I370,I550,I610Q,I650Y,I660WQ,I1M,IOMNI	(null)	I300D,I370,I550,I610Q,I650Y,I660WQ,I1M
10485422	0	0	2.6075	17	6	45597170	1	1	860	RUNX2	intron	RUNX2/intron	1	0.275	0.042	0.045	0.022	A6	A5,A6,I300D,I370,I550,I610Q,I650Y,I660WQ,I1M,IOMNI	A6	(null)	A6	1	1	0.81	0.6075	0	0		0.00246888	267	6	45597170	1	1	860	RUNX2	intron	RUNX2/intron	1	0.275	0.042	0.045	0.022	A6	A5,A6,I300D,I370,I550,I610Q,I650Y,I660WQ,I1M,IOMNI	A6	(null)	A6
11766554	0	0	2.6075	2	7	79622933	1	1	2770	GNAI1	intron	GNAI1/intron	0	0.127	0.076	0.056	0.067	(null)	I550,I610Q,I650Y,I660WQ,I1M,IOMNI	A5,A6,I550,I610Q,I650Y,I660WQ,I1M,IOMNI	(null)	A5,A6,I650Y,I1M,IOMNI	1	1	0.81	0.6075	0	0		0.00246888	268	7	79622933	1	1	2770	GNAI1	intron	GNAI1/intron	0	0.127	0.076	0.056	0.067	(null)	I550,I610Q,I650Y,I660WQ,I1M,IOMNI	A5,A6,I550,I610Q,I650Y,I660WQ,I1M,IOMNI	(null)	A5,A6,I650Y,I1M,IOMNI
12130950	0	0	2.6075	1	1	21808054	1	1	5909	RAP1GAP	intron	RAP1GAP/intron	1	0.158	0.092	0	0.011	A6,I550,I610Q,I650Y,I660WQ,I1M,IOMNI	A6,I550,I610Q,I650Y,I660WQ,I1M,IOMNI	A6,I550,I610Q,I650Y,I660WQ,I1M,IOMNI	(null)	A6,I550,I610Q,I650Y,I660WQ,I1M,IOMNI	1	1	0.81	0.6075	0	0		0.00246888	269	1	21808054	1	1	5909	RAP1GAP	intron	RAP1GAP/intron	1	0.158	0.092	0	0.011	A6,I550,I610Q,I650Y,I660WQ,I1M,IOMNI	A6,I550,I610Q,I650Y,I660WQ,I1M,IOMNI	A6,I550,I610Q,I650Y,I660WQ,I1M,IOMNI	(null)	A6,I550,I610Q,I650Y,I660WQ,I1M,IOMNI
12209785	0	0	2.6075	17	6	45614100	1	1	860	RUNX2	intron	RUNX2/intron	1	0.28	0.025	0.045	0.022	A6,I300D,I370,I550,I610Q,I650Y,I660WQ,I1M,IOMNI	A5,A6,I300D,I370,I550,I610Q,I650Y,I660WQ,I1M,IOMNI	A6,I300D,I370,I550,I610Q,I650Y,I660WQ,I1M,IOMNI	(null)	A6,I300D,I370,I550,I610Q,I650Y,I660WQ,I1M,IOMNI	1	1	0.81	0.6075	0	0		0.00246888	270	6	45614100	1	1	860	RUNX2	intron	RUNX2/intron	1	0.28	0.025	0.045	0.022	A6,I300D,I370,I550,I610Q,I650Y,I660WQ,I1M,IOMNI	A5,A6,I300D,I370,I550,I610Q,I650Y,I660WQ,I1M,IOMNI	A6,I300D,I370,I550,I610Q,I650Y,I660WQ,I1M,IOMNI	(null)	A6,I300D,I370,I550,I610Q,I650Y,I660WQ,I1M,IOMNI
13419076	0	0	2.6075	105	2	227581272	1	1	1286	COL4A4	intron	COL4A4/intron	1	0.437	0.345	0.312	0.455	I1M	A5,A6,I300D,I370,I550,I610Q,I650Y,I660WQ,I1M,IOMNI	A5,A6,I300D,I370,I550,I610Q,I650Y,I660WQ,I1M,IOMNI	(null)	A5,A6,I550,I610Q,I650Y,I660WQ,I1M,IOMNI	1	1	0.81	0.6075	0	0		0.00246888	271	2	227581272	1	1	1286	COL4A4	intron	COL4A4/intron	1	0.437	0.345	0.312	0.455	I1M	A5,A6,I300D,I370,I550,I610Q,I650Y,I660WQ,I1M,IOMNI	A5,A6,I300D,I370,I550,I610Q,I650Y,I660WQ,I1M,IOMNI	(null)	A5,A6,I550,I610Q,I650Y,I660WQ,I1M,IOMNI
363279	0	0	2.6	17	10	119026615	1	1	6571	SLC18A2	intron	SLC18A2/intron	1	0.076	0.085	0.227	0.261	I1M	A6,I300D,I370,I550,I610Q,I650Y,I660WQ,I1M,IOMNI	A6,I300D,I370,I550,I610Q,I650Y,I660WQ,I1M,IOMNI	(null)	I1M	1	1	0.8	0.6	0	0		0.00251189	272	10	119026615	1	1	6571	SLC18A2	intron	SLC18A2/intron	1	0.076	0.085	0.227	0.261	I1M	A6,I300D,I370,I550,I610Q,I650Y,I660WQ,I1M,IOMNI	A6,I300D,I370,I550,I610Q,I650Y,I660WQ,I1M,IOMNI	(null)	I1M
485540	0	0	2.6	26	1	111993638	1	1	5906	RAP1A	intron	RAP1A/intron	0	0.103	0.025	0.244	0.179	(null)	A5,A6,I300D,I370,I550,I610Q,I650Y,I660WQ,I1M,IOMNI	A5,A6,I300D,I370,I550,I610Q,I650Y,I660WQ,I1M,IOMNI	(null)		1	1	0.8	0.6	0	0		0.00251189	273	1	111993638	1	1	5906	RAP1A	intron	RAP1A/intron	0	0.103	0.025	0.244	0.179	(null)	A5,A6,I300D,I370,I550,I610Q,I650Y,I660WQ,I1M,IOMNI	A5,A6,I300D,I370,I550,I610Q,I650Y,I660WQ,I1M,IOMNI	(null)
494357	0	0	2.6	26	1	111993606	1	1	5906	RAP1A	intron	RAP1A/intron	0	0.11	0.008	0.261	0.227	(null)	A5,A6,I300D,I370,I550,I610Q,I650Y,I660WQ,I1M,IOMNI	A5,A6,I300D,I370,I550,I610Q,I650Y,I660WQ,I1M,IOMNI	(null)		1	1	0.8	0.6	0	0		0.00251189	274	1	111993606	1	1	5906	RAP1A	intron	RAP1A/intron	0	0.11	0.008	0.261	0.227	(null)	A5,A6,I300D,I370,I550,I610Q,I650Y,I660WQ,I1M,IOMNI	A5,A6,I300D,I370,I550,I610Q,I650Y,I660WQ,I1M,IOMNI	(null)
494453	0	0	2.6	1	1	111993645	1	1	5906	RAP1A	intron	RAP1A/intron	1	0.2	0	0.317	0.262	(null)			(null)		1	1	0.8	0.6	0	0		0.00251189	275	1	111993645	1	1	5906	RAP1A	intron	RAP1A/intron	1	0.2	0	0.317	0.262	(null)			(null)
497900	0	0	2.6	80	3	139916258	1	1	5291	PIK3CB	intron	PIK3CB/intron	1	0.424	0.39	0.022	0.023	A5,A6,I300D,I370,I550,I610Q,I650Y,I660WQ,I1M	A5,A6,I300D,I370,I550,I610Q,I650Y,I660WQ,I1M,IOMNI	A5,A6,I300D,I370,I550,I610Q,I650Y,I660WQ,I1M	(null)	A5,A6,I300D,I370,I550,I610Q,I650Y,I660WQ,I1M,IOMNI	1	1	0.8	0.6	0	0		0.00251189	276	3	139916258	1	1	5291	PIK3CB	intron	PIK3CB/intron	1	0.424	0.39	0.022	0.023	A5,A6,I300D,I370,I550,I610Q,I650Y,I660WQ,I1M	A5,A6,I300D,I370,I550,I610Q,I650Y,I660WQ,I1M,IOMNI	A5,A6,I300D,I370,I550,I610Q,I650Y,I660WQ,I1M	(null)	A5,A6,I300D,I370,I550,I610Q,I650Y,I660WQ,I1M,IOMNI
563083	0	0	2.6	26	1	112053425	1	1	5906	RAP1A	intron	RAP1A/intron	0	0.117	0.008	0.261	0.222	I1M,IOMNI	A5,A6,I300D,I370,I550,I610Q,I650Y,I660WQ,I1M,IOMNI	A5,A6,I300D,I370,I550,I610Q,I650Y,I660WQ,I1M,IOMNI	(null)	I1M,IOMNI	1	1	0.8	0.6	0	0		0.00251189	277	1	112053425	1	1	5906	RAP1A	intron	RAP1A/intron	0	0.117	0.008	0.261	0.222	I1M,IOMNI	A5,A6,I300D,I370,I550,I610Q,I650Y,I660WQ,I1M,IOMNI	A5,A6,I300D,I370,I550,I610Q,I650Y,I660WQ,I1M,IOMNI	(null)	I1M,IOMNI
834835	0	0	2.6	8	2	156896391	1	1	4929	NR4A2	intron	NR4A2/intron	1	0.292	0.317	0.466	0.456	I1M,IOMNI	A5,A6,I300D,I370,I550,I610Q,I650Y,I660WQ,I1M,IOMNI	A5,A6,I300D,I370,I550,I610Q,I650Y,I660WQ,I1M,IOMNI	(null)	A5,A6,I1M,IOMNI	1	1	0.8	0.6	0	0		0.00251189	278	2	156896391	1	1	4929	NR4A2	intron	NR4A2/intron	1	0.292	0.317	0.466	0.456	I1M,IOMNI	A5,A6,I300D,I370,I550,I610Q,I650Y,I660WQ,I1M,IOMNI	A5,A6,I300D,I370,I550,I610Q,I650Y,I660WQ,I1M,IOMNI	(null)	A5,A6,I1M,IOMNI
1075537	0	0	2.6	19	14	49740715	1	1	6655	SOS2	intron	SOS2/intron	1	0.083	0.225	0.057	0.1	A6	A5,A6,I550,I610Q,I650Y,I660WQ,I1M,IOMNI	A5,A6,I300D,I370,I550,I610Q,I650Y,I660WQ,I1M,IOMNI	(null)	A6,I550,I610Q,I650Y,I660WQ,I1M,IOMNI	1	1	0.8	0.6	0	0		0.00251189	279	14	49740715	1	1	6655	SOS2	intron	SOS2/intron	1	0.083	0.225	0.057	0.1	A6	A5,A6,I550,I610Q,I650Y,I660WQ,I1M,IOMNI	A5,A6,I300D,I370,I550,I610Q,I650Y,I660WQ,I1M,IOMNI	(null)	A6,I550,I610Q,I650Y,I660WQ,I1M,IOMNI
1317777	0	0	2.6	36	6	45549301	1	1	860	RUNX2	intron	RUNX2/intron	1	0.325	0.092	0.045	0.044	(null)	A5,A6,I300D,I370,I550,I610Q,I650Y,I660WQ,I1M,IOMNI		(null)	A5,A6,I300D,I370,I550,I610Q,I650Y,I660WQ,I1M,IOMNI	1	1	0.8	0.6	0	0		0.00251189	280	6	45549301	1	1	860	RUNX2	intron	RUNX2/intron	1	0.325	0.092	0.045	0.044	(null)	A5,A6,I300D,I370,I550,I610Q,I650Y,I660WQ,I1M,IOMNI		(null)	A5,A6,I300D,I370,I550,I610Q,I650Y,I660WQ,I1M,IOMNI
1800905	0	0	2.6	5	20	56849390	1	1	2778	GNAS	intron	GNAS/intron	1	0.448	0.373	0.227	0.144	(null)	A6,I300D,I370,I550,I610Q,I650Y,I660WQ,I1M,IOMNI	A6,I300D,I370,I550,I610Q,I650Y,I660WQ,I1M,IOMNI	(null)	I300D,I370,I550,I610Q,I650Y,I660WQ,I1M,IOMNI	1	1	0.8	0.6	0	0		0.00251189	281	20	56849390	1	1	2778	GNAS	intron	GNAS/intron	1	0.448	0.373	0.227	0.144	(null)	A6,I300D,I370,I550,I610Q,I650Y,I660WQ,I1M,IOMNI	A6,I300D,I370,I550,I610Q,I650Y,I660WQ,I1M,IOMNI	(null)	I300D,I370,I550,I610Q,I650Y,I660WQ,I1M,IOMNI
2241952	0	0	2.6	3	16	54920226	1	1	2775	GNAO1	intron	GNAO1/intron	1	0.35	0.342	0.289	0.222	I550,I610Q,I650Y,I660WQ,I1M	I550,I610Q,I650Y,I660WQ,I1M	I550,I610Q,I650Y,I660WQ,I1M	(null)	I550,I610Q,I650Y,I660WQ,I1M	1	1	0.8	0.6	0	0		0.00251189	282	16	54920226	1	1	2775	GNAO1	intron	GNAO1/intron	1	0.35	0.342	0.289	0.222	I550,I610Q,I650Y,I660WQ,I1M	I550,I610Q,I650Y,I660WQ,I1M	I550,I610Q,I650Y,I660WQ,I1M	(null)	I550,I610Q,I650Y,I660WQ,I1M
2428469	0	0	2.6	1	7	79603558	1	1	2770	GNAI1	intron	GNAI1/intron	1	0.317	0.317	0.333	0.3	I300D,I370,I550,I610Q,I650Y,I660WQ,I1M,IOMNI	I300D,I370,I550,I610Q,I650Y,I660WQ,I1M,IOMNI	I300D,I370,I550,I610Q,I650Y,I660WQ,I1M,IOMNI	(null)	I300D,I370,I550,I610Q,I650Y,I660WQ,I1M,IOMNI	1	1	0.8	0.6	0	0		0.00251189	283	7	79603558	1	1	2770	GNAI1	intron	GNAI1/intron	1	0.317	0.317	0.333	0.3	I300D,I370,I550,I610Q,I650Y,I660WQ,I1M,IOMNI	I300D,I370,I550,I610Q,I650Y,I660WQ,I1M,IOMNI	I300D,I370,I550,I610Q,I650Y,I660WQ,I1M,IOMNI	(null)	I300D,I370,I550,I610Q,I650Y,I660WQ,I1M,IOMNI
2819854	0	0	2.6	5	6	45512506	1	1	860	RUNX2	intron	RUNX2/intron	1	0.456	0.317	0.409	0.444	IOMNI	A5,A6,I300D,I370,I550,I610Q,I650Y,I660WQ,I1M,IOMNI	IOMNI	(null)	A5,A6,I550,I610Q,I650Y,I660WQ,I1M,IOMNI	1	1	0.8	0.6	0	0		0.00251189	284	6	45512506	1	1	860	RUNX2	intron	RUNX2/intron	1	0.456	0.317	0.409	0.444	IOMNI	A5,A6,I300D,I370,I550,I610Q,I650Y,I660WQ,I1M,IOMNI	IOMNI	(null)	A5,A6,I550,I610Q,I650Y,I660WQ,I1M,IOMNI
3750861	0	0	2.6	1	10	3814433	1	1	1316	KLF6	intron	KLF6/intron	0	0.075	0.025	0.034	0.044	I300D,I370,I550,I610Q,I650Y,I660WQ,I1M,IOMNI	I300D,I370,I550,I610Q,I650Y,I660WQ,I1M,IOMNI	I300D,I370,I550,I610Q,I650Y,I660WQ,I1M,IOMNI	(null)	I300D,I370,I550,I610Q,I650Y,I660WQ,I1M,IOMNI	1	1	0.8	0.6	0	0		0.00251189	285	10	3814433	1	1	1316	KLF6	intron	KLF6/intron	0	0.075	0.025	0.034	0.044	I300D,I370,I550,I610Q,I650Y,I660WQ,I1M,IOMNI	I300D,I370,I550,I610Q,I650Y,I660WQ,I1M,IOMNI	I300D,I370,I550,I610Q,I650Y,I660WQ,I1M,IOMNI	(null)	I300D,I370,I550,I610Q,I650Y,I660WQ,I1M,IOMNI
3796038	0	0	2.6	43	2	39093076	1	1	6654	SOS1	intron	SOS1/intron	1	0.083	0.433	0.295	0.189	(null)	A5,A6,I300D,I370,I550,I610Q,I650Y,I660WQ,I1M,IOMNI	A5,A6,I300D,I370,I550,I610Q,I650Y,I660WQ,I1M,IOMNI	(null)	A6,I610Q,I660WQ,I1M,IOMNI	1	1	0.8	0.6	0	0		0.00251189	286	2	39093076	1	1	6654	SOS1	intron	SOS1/intron	1	0.083	0.433	0.295	0.189	(null)	A5,A6,I300D,I370,I550,I610Q,I650Y,I660WQ,I1M,IOMNI	A5,A6,I300D,I370,I550,I610Q,I650Y,I660WQ,I1M,IOMNI	(null)	A6,I610Q,I660WQ,I1M,IOMNI
4951620	0	0	2.6	14	1	210830077	1	1	467	ATF3	intron	ATF3/intron	1	0.105	0	0.049	0.159	(null)	A5,A6,I300D,I370,I550,I610Q,I650Y,I660WQ,I1M,IOMNI	A5,A6,I1M,IOMNI	(null)		1	1	0.8	0.6	0	0		0.00251189	287	1	210830077	1	1	467	ATF3	intron	ATF3/intron	1	0.105	0	0.049	0.159	(null)	A5,A6,I300D,I370,I550,I610Q,I650Y,I660WQ,I1M,IOMNI	A5,A6,I1M,IOMNI	(null)
4952774	0	0	2.6	2	2	45874885	1	1	5581	PRKCE	intron	PRKCE/intron	0	0.075	0.092	0.068	0.011	I300D,I370,I550,I610Q,I650Y,I660WQ,I1M,IOMNI	I300D,I370,I550,I610Q,I650Y,I660WQ,I1M,IOMNI	I300D,I370,I550,I610Q,I650Y,I660WQ,I1M,IOMNI	(null)	I300D,I370,I550,I610Q,I650Y,I660WQ,I1M,IOMNI	1	1	0.8	0.6	0	0		0.00251189	288	2	45874885	1	1	5581	PRKCE	intron	PRKCE/intron	0	0.075	0.092	0.068	0.011	I300D,I370,I550,I610Q,I650Y,I660WQ,I1M,IOMNI	I300D,I370,I550,I610Q,I650Y,I660WQ,I1M,IOMNI	I300D,I370,I550,I610Q,I650Y,I660WQ,I1M,IOMNI	(null)	I300D,I370,I550,I610Q,I650Y,I660WQ,I1M,IOMNI
4952775	0	0	2.6	2	2	45875110	1	1	5581	PRKCE	intron	PRKCE/intron	1	0.3	0.051	0.33	0.222	I300D,I370,I550,I610Q,I650Y,I660WQ,I1M,IOMNI	I300D,I370,I550,I610Q,I650Y,I660WQ,I1M,IOMNI	I300D,I370,I550,I610Q,I650Y,I660WQ,I1M,IOMNI	(null)	I300D,I370,I550,I610Q,I650Y,I660WQ,I1M,IOMNI	1	1	0.8	0.6	0	0		0.00251189	289	2	45875110	1	1	5581	PRKCE	intron	PRKCE/intron	1	0.3	0.051	0.33	0.222	I300D,I370,I550,I610Q,I650Y,I660WQ,I1M,IOMNI	I300D,I370,I550,I610Q,I650Y,I660WQ,I1M,IOMNI	I300D,I370,I550,I610Q,I650Y,I660WQ,I1M,IOMNI	(null)	I300D,I370,I550,I610Q,I650Y,I660WQ,I1M,IOMNI
7761133	0	0	2.6	14	6	152193556	1	1	2099	ESR1	intron	ESR1/intron	1	0.134	0.245	0.243	0.262	IOMNI	A5,A6,I300D,I370,I550,I610Q,I650Y,I660WQ,I1M,IOMNI	A5,A6,I300D,I370,I550,I610Q,I650Y,I660WQ,I1M,IOMNI	(null)	IOMNI	1	1	0.8	0.6	0	0		0.00251189	290	6	152193556	1	1	2099	ESR1	intron	ESR1/intron	1	0.134	0.245	0.243	0.262	IOMNI	A5,A6,I300D,I370,I550,I610Q,I650Y,I660WQ,I1M,IOMNI	A5,A6,I300D,I370,I550,I610Q,I650Y,I660WQ,I1M,IOMNI	(null)	IOMNI
7775047	0	0	2.6	9	6	152193886	1	1	2099	ESR1	intron	ESR1/intron	1	0.158	0.263	0.278	0.289	(null)	A5,A6,I1M,IOMNI	A5,A6,I300D,I370,I550,I610Q,I650Y,I660WQ,I1M,IOMNI	(null)	IOMNI	1	1	0.8	0.6	0	0		0.00251189	291	6	152193886	1	1	2099	ESR1	intron	ESR1/intron	1	0.158	0.263	0.278	0.289	(null)	A5,A6,I1M,IOMNI	A5,A6,I300D,I370,I550,I610Q,I650Y,I660WQ,I1M,IOMNI	(null)	IOMNI
8079197	0	0	2.6	17	17	70828274	1	1	2885	GRB2	intron	GRB2/intron	1	0.216	0.058	0.068	0.111	(null)	A5,A6,I300D,I370,I550,I610Q,I650Y,I660WQ,I1M,IOMNI	A5,A6,I300D,I370,I550,I610Q,I650Y,I660WQ,I1M,IOMNI	(null)		1	1	0.8	0.6	0	0		0.00251189	292	17	70828274	1	1	2885	GRB2	intron	GRB2/intron	1	0.216	0.058	0.068	0.111	(null)	A5,A6,I300D,I370,I550,I610Q,I650Y,I660WQ,I1M,IOMNI	A5,A6,I300D,I370,I550,I610Q,I650Y,I660WQ,I1M,IOMNI	(null)
10494952	0	0	2.6	1	1	210830299	1	1	467	ATF3	intron	ATF3/intron	1	0.283	0.025	0.211	0.044	A5,A6	A5,A6	A5,A6	(null)	A5,A6	1	1	0.8	0.6	0	0		0.00251189	293	1	210830299	1	1	467	ATF3	intron	ATF3/intron	1	0.283	0.025	0.211	0.044	A5,A6	A5,A6	A5,A6	(null)	A5,A6
10795076	0	0	2.6	1	10	3815343	1	1	1316	KLF6	intron	KLF6/intron	1	0.271	0.075	0.17	0.144	A6,I300D,I370,I550,I610Q,I650Y,I660WQ,I1M,IOMNI	A6,I300D,I370,I550,I610Q,I650Y,I660WQ,I1M,IOMNI	A6,I300D,I370,I550,I610Q,I650Y,I660WQ,I1M,IOMNI	(null)	A6,I300D,I370,I550,I610Q,I650Y,I660WQ,I1M,IOMNI	1	1	0.8	0.6	0	0		0.00251189	294	10	3815343	1	1	1316	KLF6	intron	KLF6/intron	1	0.271	0.075	0.17	0.144	A6,I300D,I370,I550,I610Q,I650Y,I660WQ,I1M,IOMNI	A6,I300D,I370,I550,I610Q,I650Y,I660WQ,I1M,IOMNI	A6,I300D,I370,I550,I610Q,I650Y,I660WQ,I1M,IOMNI	(null)	A6,I300D,I370,I550,I610Q,I650Y,I660WQ,I1M,IOMNI
12888783	0	0	2.6	24	14	49740883	1	1	6655	SOS2	intron	SOS2/intron	1	0.4	0.033	0.267	0.2	I1M	A5,A6,I300D,I370,I550,I610Q,I650Y,I660WQ,I1M,IOMNI	A5,A6,I300D,I370,I550,I610Q,I650Y,I660WQ,I1M,IOMNI	(null)	I1M	1	1	0.8	0.6	0	0		0.00251189	295	14	49740883	1	1	6655	SOS2	intron	SOS2/intron	1	0.4	0.033	0.267	0.2	I1M	A5,A6,I300D,I370,I550,I610Q,I650Y,I660WQ,I1M,IOMNI	A5,A6,I300D,I370,I550,I610Q,I650Y,I660WQ,I1M,IOMNI	(null)	I1M
16873373	0	0	2.6	58	6	45443679	1	1	860	RUNX2	intron	RUNX2/intron,SUPT3H/intron	0	0.1	0.059	0.267	0.256	A5,A6	A5,A6,I300D,I370,I550,I610Q,I650Y,I660WQ,I1M,IOMNI	A5,A6,I300D,I370,I550,I610Q,I650Y,I660WQ,I1M,IOMNI	(null)	A5,A6,I300D,I370,I550,I610Q,I650Y,I660WQ,I1M,IOMNI	1	1	0.8	0.6	0	0		0.00251189	296	6	45443679	1	1	860	RUNX2	intron	RUNX2/intron,SUPT3H/intron	0	0.1	0.059	0.267	0.256	A5,A6	A5,A6,I300D,I370,I550,I610Q,I650Y,I660WQ,I1M,IOMNI	A5,A6,I300D,I370,I550,I610Q,I650Y,I660WQ,I1M,IOMNI	(null)	A5,A6,I300D,I370,I550,I610Q,I650Y,I660WQ,I1M,IOMNI
17081749	0	0	2.6	4	6	152193618	1	1	2099	ESR1	intron	ESR1/intron	0	0.142	0.441	0.273	0.289	I1M	I1M,IOMNI	A5,A6,I300D,I370,I550,I610Q,I650Y,I660WQ,I1M,IOMNI	(null)	A6,I300D,I370,I550,I610Q,I650Y,I660WQ,I1M,IOMNI	1	1	0.8	0.6	0	0		0.00251189	297	6	152193618	1	1	2099	ESR1	intron	ESR1/intron	0	0.142	0.441	0.273	0.289	I1M	I1M,IOMNI	A5,A6,I300D,I370,I550,I610Q,I650Y,I660WQ,I1M,IOMNI	(null)	A6,I300D,I370,I550,I610Q,I650Y,I660WQ,I1M,IOMNI
10188770	3752895	0.967	2.59458	83	2	227595017	1	1	1286	COL4A4	missense	COL4A4/missense	1	0.425	0.275	0.318	0.443	I300D,I370,I550,I610Q,I650Y,I660WQ,I1M,IOMNI	A5,A6,I300D,I370,I550,I610Q,I650Y,I660WQ,I1M,IOMNI	A5,A6,I300D,I370,I550,I610Q,I650Y,I660WQ,I1M,IOMNI	(null)	A6,I300D,I370,I550,I610Q,I650Y,I660WQ,I1M,IOMNI	2	1	0.77	0.5775	0	0		0.00254342	298	2	227585281	1	1	1286	COL4A4	intron	COL4A4/intron	1	0.433	0.333	0.311	0.444	I1M	A5,A6,I300D,I370,I550,I610Q,I650Y,I660WQ,I1M,IOMNI	A5,A6,I300D,I370,I550,I610Q,I650Y,I660WQ,I1M,IOMNI	(null)	A5,A6,I550,I610Q,I650Y,I660WQ,I1M,IOMNI
310224	0	0	2.5925	12	1	65098558	1	1	3716	JAK1	intron	JAK1/intron	1	0.283	0.275	0.295	0.344	I1M,IOMNI	A5,A6,I300D,I370,I550,I610Q,I650Y,I660WQ,I1M,IOMNI	A5,A6,I300D,I370,I550,I610Q,I650Y,I660WQ,I1M,IOMNI	(null)	A5,A6,I300D,I370,I550,I610Q,I650Y,I660WQ,I1M,IOMNI	1	1	0.79	0.5925	0	0		0.00255564	299	1	65098558	1	1	3716	JAK1	intron	JAK1/intron	1	0.283	0.275	0.295	0.344	I1M,IOMNI	A5,A6,I300D,I370,I550,I610Q,I650Y,I660WQ,I1M,IOMNI	A5,A6,I300D,I370,I550,I610Q,I650Y,I660WQ,I1M,IOMNI	(null)	A5,A6,I300D,I370,I550,I610Q,I650Y,I660WQ,I1M,IOMNI
363220	0	0	2.5925	3	10	119006680	1	1	6571	SLC18A2	intron	SLC18A2/intron	1	0.172	0.441	0.398	0.311	A6,I1M,IOMNI	A6,I300D,I370,I550,I610Q,I650Y,I660WQ,I1M,IOMNI	A6,I1M,IOMNI	(null)	A6,I1M,IOMNI	1	1	0.79	0.5925	0	0		0.00255564	300	10	119006680	1	1	6571	SLC18A2	intron	SLC18A2/intron	1	0.172	0.441	0.398	0.311	A6,I1M,IOMNI	A6,I300D,I370,I550,I610Q,I650Y,I660WQ,I1M,IOMNI	A6,I1M,IOMNI	(null)	A6,I1M,IOMNI
745796	0	0	2.5925	42	15	64485634	1	1	5604	MAP2K1	intron	MAP2K1/intron	1	0.195	0.017	0.133	0.078	(null)	A5,A6,I300D,I370,I550,I610Q,I650Y,I660WQ,I1M,IOMNI	A5,A6,I300D,I370,I550,I610Q,I650Y,I660WQ,I1M,IOMNI	(null)		1	1	0.79	0.5925	0	0		0.00255564	301	15	64485634	1	1	5604	MAP2K1	intron	MAP2K1/intron	1	0.195	0.017	0.133	0.078	(null)	A5,A6,I300D,I370,I550,I610Q,I650Y,I660WQ,I1M,IOMNI	A5,A6,I300D,I370,I550,I610Q,I650Y,I660WQ,I1M,IOMNI	(null)
919493	0	0	2.5925	30	8	27347474	1	1	2185	PTK2B	intron	PTK2B/intron	1	0.172	0.203	0.455	0.456	I1M,IOMNI	A5,A6,I300D,I370,I550,I610Q,I650Y,I660WQ,I1M,IOMNI	A5,A6,I300D,I370,I550,I610Q,I650Y,I660WQ,I1M,IOMNI	(null)	I550,I610Q,I650Y,I660WQ,I1M,IOMNI	1	1	0.79	0.5925	0	0		0.00255564	302	8	27347474	1	1	2185	PTK2B	intron	PTK2B/intron	1	0.172	0.203	0.455	0.456	I1M,IOMNI	A5,A6,I300D,I370,I550,I610Q,I650Y,I660WQ,I1M,IOMNI	A5,A6,I300D,I370,I550,I610Q,I650Y,I660WQ,I1M,IOMNI	(null)	I550,I610Q,I650Y,I660WQ,I1M,IOMNI
1987070	0	0	2.5925	25	2	46090950	1	1	5581	PRKCE	intron	PRKCE/intron	1	0.25	0.186	0.227	0.189	I1M,IOMNI	A5,A6,I300D,I370,I550,I610Q,I650Y,I660WQ,I1M,IOMNI	I1M,IOMNI	(null)	A5,A6,I550,I610Q,I650Y,I660WQ,I1M,IOMNI	1	1	0.79	0.5925	0	0		0.00255564	303	2	46090950	1	1	5581	PRKCE	intron	PRKCE/intron	1	0.25	0.186	0.227	0.189	I1M,IOMNI	A5,A6,I300D,I370,I550,I610Q,I650Y,I660WQ,I1M,IOMNI	I1M,IOMNI	(null)	A5,A6,I550,I610Q,I650Y,I660WQ,I1M,IOMNI
1992933	0	0	2.5925	1	2	45941456	1	1	5581	PRKCE	intron	PRKCE/intron	0	0.05	0.263	0.067	0	A6,IOMNI	A6,IOMNI	A6,IOMNI	(null)	A6,IOMNI	1	1	0.79	0.5925	0	0		0.00255564	304	2	45941456	1	1	5581	PRKCE	intron	PRKCE/intron	0	0.05	0.263	0.067	0	A6,IOMNI	A6,IOMNI	A6,IOMNI	(null)	A6,IOMNI
2066804	0	0	2.5925	19	2	191550004	1	1	6772	STAT1	intron	STAT1/intron	0	0.233	0.133	0.5	0.411	I1M,IOMNI	A5,A6,I300D,I370,I550,I610Q,I650Y,I660WQ,I1M,IOMNI	A5,A6,I300D,I370,I550,I610Q,I650Y,I660WQ,I1M,IOMNI	(null)	A5,A6,I300D,I370,I550,I610Q,I650Y,I660WQ,I1M,IOMNI	1	1	0.79	0.5925	0	0		0.00255564	305	2	191550004	1	1	6772	STAT1	intron	STAT1/intron	0	0.233	0.133	0.5	0.411	I1M,IOMNI	A5,A6,I300D,I370,I550,I610Q,I650Y,I660WQ,I1M,IOMNI	A5,A6,I300D,I370,I550,I610Q,I650Y,I660WQ,I1M,IOMNI	(null)	A5,A6,I300D,I370,I550,I610Q,I650Y,I660WQ,I1M,IOMNI
2295583	0	0	2.5925	1	20	56911843	1	1	2778	GNAS	intron	GNAS/intron	1	0.292	0.4	0.089	0.089	A6	A6	A6	(null)	A6	1	1	0.79	0.5925	0	0		0.00255564	306	20	56911843	1	1	2778	GNAS	intron	GNAS/intron	1	0.292	0.4	0.089	0.089	A6	A6	A6	(null)	A6
2596828	0	0	2.5925	20	3	12620007	1	1	5894	RAF1	intron	RAF1/intron	0	0.275	0	0.089	0.068	(null)	A5,A6,I300D,I370,I550,I610Q,I650Y,I660WQ,I1M,IOMNI	A5,A6,I300D,I370,I550,I610Q,I650Y,I660WQ,I1M,IOMNI	(null)		1	1	0.79	0.5925	0	0		0.00255564	307	3	12620007	1	1	5894	RAF1	intron	RAF1/intron	0	0.275	0	0.089	0.068	(null)	A5,A6,I300D,I370,I550,I610Q,I650Y,I660WQ,I1M,IOMNI	A5,A6,I300D,I370,I550,I610Q,I650Y,I660WQ,I1M,IOMNI	(null)
2774336	0	0	2.5925	6	1	233813777	1	1	2786	GNG4	intron	GNG4/intron	1	0.388	0.466	0.167	0.267	I1M	A5,A6,I300D,I370,I550,I610Q,I650Y,I660WQ,I1M	A5,A6,I300D,I370,I550,I610Q,I650Y,I660WQ,I1M	(null)	A5,A6,I300D,I370,I550,I610Q,I650Y,I660WQ,I1M	1	1	0.79	0.5925	0	0		0.00255564	308	1	233813777	1	1	2786	GNG4	intron	GNG4/intron	1	0.388	0.466	0.167	0.267	I1M	A5,A6,I300D,I370,I550,I610Q,I650Y,I660WQ,I1M	A5,A6,I300D,I370,I550,I610Q,I650Y,I660WQ,I1M	(null)	A5,A6,I300D,I370,I550,I610Q,I650Y,I660WQ,I1M
2982720	0	0	2.5925	31	6	152402343	1	1	2099	ESR1	intron	ESR1/intron	1	0.392	0.258	0.42	0.467	(null)	A5,A6,I300D,I370,I550,I610Q,I650Y,I660WQ,I1M,IOMNI	A5,A6,I300D,I370,I550,I610Q,I650Y,I660WQ,I1M,IOMNI	(null)	A6,I300D,I370,I550,I610Q,I650Y,I660WQ,I1M,IOMNI	1	1	0.79	0.5925	0	0		0.00255564	309	6	152402343	1	1	2099	ESR1	intron	ESR1/intron	1	0.392	0.258	0.42	0.467	(null)	A5,A6,I300D,I370,I550,I610Q,I650Y,I660WQ,I1M,IOMNI	A5,A6,I300D,I370,I550,I610Q,I650Y,I660WQ,I1M,IOMNI	(null)	A6,I300D,I370,I550,I610Q,I650Y,I660WQ,I1M,IOMNI
2982721	0	0	2.5925	31	6	152402543	1	1	2099	ESR1	intron	ESR1/intron	1	0.392	0.263	0.433	0.467	(null)	A5,A6,I300D,I370,I550,I610Q,I650Y,I660WQ,I1M,IOMNI	A5,A6,I300D,I370,I550,I610Q,I650Y,I660WQ,I1M,IOMNI	(null)	A6,I300D,I370,I550,I610Q,I650Y,I660WQ,I1M,IOMNI	1	1	0.79	0.5925	0	0		0.00255564	310	6	152402543	1	1	2099	ESR1	intron	ESR1/intron	1	0.392	0.263	0.433	0.467	(null)	A5,A6,I300D,I370,I550,I610Q,I650Y,I660WQ,I1M,IOMNI	A5,A6,I300D,I370,I550,I610Q,I650Y,I660WQ,I1M,IOMNI	(null)	A6,I300D,I370,I550,I610Q,I650Y,I660WQ,I1M,IOMNI
2982724	0	0	2.5925	31	6	152403470	1	1	2099	ESR1	intron	ESR1/intron	1	0.392	0.305	0.433	0.467	IOMNI	A5,A6,I300D,I370,I550,I610Q,I650Y,I660WQ,I1M,IOMNI	A5,A6,I300D,I370,I550,I610Q,I650Y,I660WQ,I1M,IOMNI	(null)	I610Q,I660WQ,I1M,IOMNI	1	1	0.79	0.5925	0	0		0.00255564	311	6	152403470	1	1	2099	ESR1	intron	ESR1/intron	1	0.392	0.305	0.433	0.467	IOMNI	A5,A6,I300D,I370,I550,I610Q,I650Y,I660WQ,I1M,IOMNI	A5,A6,I300D,I370,I550,I610Q,I650Y,I660WQ,I1M,IOMNI	(null)	I610Q,I660WQ,I1M,IOMNI
3020353	0	0	2.5925	31	6	152402413	1	1	2099	ESR1	intron	ESR1/intron	1	0.392	0.258	0.42	0.467	(null)	A5,A6,I300D,I370,I550,I610Q,I650Y,I660WQ,I1M,IOMNI	A5,A6,I300D,I370,I550,I610Q,I650Y,I660WQ,I1M,IOMNI	(null)	A6,I300D,I370,I550,I610Q,I650Y,I660WQ,I1M,IOMNI	1	1	0.79	0.5925	0	0		0.00255564	312	6	152402413	1	1	2099	ESR1	intron	ESR1/intron	1	0.392	0.258	0.42	0.467	(null)	A5,A6,I300D,I370,I550,I610Q,I650Y,I660WQ,I1M,IOMNI	A5,A6,I300D,I370,I550,I610Q,I650Y,I660WQ,I1M,IOMNI	(null)	A6,I300D,I370,I550,I610Q,I650Y,I660WQ,I1M,IOMNI
3020358	0	0	2.5925	28	6	152404937	1	1	2099	ESR1	intron	ESR1/intron	1	0.411	0.295	0.443	0.453	(null)	A5,A6,I300D,I370,I550,I610Q,I650Y,I660WQ,I1M,IOMNI	A5,A6,I300D,I370,I550,I610Q,I650Y,I660WQ,I1M,IOMNI	(null)	I610Q,I660WQ,I1M,IOMNI	1	1	0.79	0.5925	0	0		0.00255564	313	6	152404937	1	1	2099	ESR1	intron	ESR1/intron	1	0.411	0.295	0.443	0.453	(null)	A5,A6,I300D,I370,I550,I610Q,I650Y,I660WQ,I1M,IOMNI	A5,A6,I300D,I370,I550,I610Q,I650Y,I660WQ,I1M,IOMNI	(null)	I610Q,I660WQ,I1M,IOMNI
6557189	0	0	2.5925	42	6	152402973	1	1	2099	ESR1	intron	ESR1/intron	1	0.067	0.458	0.233	0.356	A6	A5,A6,I300D,I370,I550,I610Q,I650Y,I660WQ,I1M,IOMNI	A5,A6,I300D,I370,I550,I610Q,I650Y,I660WQ,I1M,IOMNI	(null)	A6	1	1	0.79	0.5925	0	0		0.00255564	314	6	152402973	1	1	2099	ESR1	intron	ESR1/intron	1	0.067	0.458	0.233	0.356	A6	A5,A6,I300D,I370,I550,I610Q,I650Y,I660WQ,I1M,IOMNI	A5,A6,I300D,I370,I550,I610Q,I650Y,I660WQ,I1M,IOMNI	(null)	A6
6806529	0	0	2.5925	8	3	124532628	1	1	111	ADCY5	intron	ADCY5/intron	1	0.414	0.259	0.033	0.037	I550,I610Q,I650Y,I660WQ,I1M,IOMNI	A5,A6,I550,I610Q,I650Y,I660WQ,I1M,IOMNI	I550,I610Q,I650Y,I660WQ,I1M,IOMNI	(null)	I550,I610Q,I650Y,I660WQ,I1M,IOMNI	1	1	0.79	0.5925	0	0		0.00255564	315	3	124532628	1	1	111	ADCY5	intron	ADCY5/intron	1	0.414	0.259	0.033	0.037	I550,I610Q,I650Y,I660WQ,I1M,IOMNI	A5,A6,I550,I610Q,I650Y,I660WQ,I1M,IOMNI	I550,I610Q,I650Y,I660WQ,I1M,IOMNI	(null)	I550,I610Q,I650Y,I660WQ,I1M,IOMNI
6832259	0	0	2.5925	35	4	87358796	1	1	5602	MAPK10	intron	MAPK10/intron	1	0.186	0.258	0.17	0.105	(null)	A5,A6,I300D,I370,I550,I610Q,I650Y,I660WQ,I1M,IOMNI	A5,A6,I300D,I370,I550,I610Q,I650Y,I660WQ,I1M,IOMNI	(null)	A5,A6,I300D,I370,I550,I610Q,I650Y,I660WQ,I1M,IOMNI	1	1	0.79	0.5925	0	0		0.00255564	316	4	87358796	1	1	5602	MAPK10	intron	MAPK10/intron	1	0.186	0.258	0.17	0.105	(null)	A5,A6,I300D,I370,I550,I610Q,I650Y,I660WQ,I1M,IOMNI	A5,A6,I300D,I370,I550,I610Q,I650Y,I660WQ,I1M,IOMNI	(null)	A5,A6,I300D,I370,I550,I610Q,I650Y,I660WQ,I1M,IOMNI
7841506	0	0	2.5925	7	8	27292036	1	1	2185	PTK2B	intron	PTK2B/intron	1	0.481	0.28	0.262	0.194	(null)	A6,I300D,I370,I550,I610Q,I650Y,I660WQ,I1M,IOMNI	A5,A6,I300D,I370,I550,I610Q,I650Y,I660WQ,I1M,IOMNI	(null)	A5,A6,IOMNI	1	1	0.79	0.5925	0	0		0.00255564	317	8	27292036	1	1	2185	PTK2B	intron	PTK2B/intron	1	0.481	0.28	0.262	0.194	(null)	A6,I300D,I370,I550,I610Q,I650Y,I660WQ,I1M,IOMNI	A5,A6,I300D,I370,I550,I610Q,I650Y,I660WQ,I1M,IOMNI	(null)	A5,A6,IOMNI
8028147	0	0	2.5925	4	15	65205287	1	1	4088	SMAD3	intron	SMAD3/intron	1	0.225	0.456	0.42	0.44	(null)	A6,I300D,I370,I550,I610Q,I650Y,I660WQ,I1M,IOMNI	A6,I300D,I370,I550,I610Q,I650Y,I660WQ,I1M,IOMNI	(null)	A6,I300D,I370,I550,I610Q,I650Y,I660WQ,I1M,IOMNI	1	1	0.79	0.5925	0	0		0.00255564	318	15	65205287	1	1	4088	SMAD3	intron	SMAD3/intron	1	0.225	0.456	0.42	0.44	(null)	A6,I300D,I370,I550,I610Q,I650Y,I660WQ,I1M,IOMNI	A6,I300D,I370,I550,I610Q,I650Y,I660WQ,I1M,IOMNI	(null)	A6,I300D,I370,I550,I610Q,I650Y,I660WQ,I1M,IOMNI
10010011	0	0	2.5925	1	4	87358738	1	1	5602	MAPK10	intron	MAPK10/intron	1	0.144	0.277	0.17	0.1	A6,I550,I610Q,I650Y,I1M,IOMNI	A6,I550,I610Q,I650Y,I1M,IOMNI	A5,A6,I300D,I370,I550,I610Q,I650Y,I660WQ,I1M,IOMNI	(null)	A6,I550,I610Q,I650Y,I660WQ,I1M,IOMNI	1	1	0.79	0.5925	0	0		0.00255564	319	4	87358738	1	1	5602	MAPK10	intron	MAPK10/intron	1	0.144	0.277	0.17	0.1	A6,I550,I610Q,I650Y,I1M,IOMNI	A6,I550,I610Q,I650Y,I1M,IOMNI	A5,A6,I300D,I370,I550,I610Q,I650Y,I660WQ,I1M,IOMNI	(null)	A6,I550,I610Q,I650Y,I660WQ,I1M,IOMNI
11636161	0	0	2.5925	15	15	65205158	1	1	4088	SMAD3	intron	SMAD3/intron	1	0.333	0.008	0.2	0.222	(null)	A5,A6,I300D,I370,I550,I610Q,I650Y,I660WQ,I1M,IOMNI	A6,I550,I610Q,I650Y,I660WQ,I1M,IOMNI	(null)		1	1	0.79	0.5925	0	0		0.00255564	320	15	65205158	1	1	4088	SMAD3	intron	SMAD3/intron	1	0.333	0.008	0.2	0.222	(null)	A5,A6,I300D,I370,I550,I610Q,I650Y,I660WQ,I1M,IOMNI	A6,I550,I610Q,I650Y,I660WQ,I1M,IOMNI	(null)
12465045	0	0	2.5925	2	2	45941409	1	1	5581	PRKCE	intron	PRKCE/intron	1	0.2	0.008	0.1	0.089	A6,IOMNI	A6,I300D,I370,I550,I610Q,I650Y,I660WQ,I1M,IOMNI	A5,A6,I300D,I370,I550,I610Q,I650Y,I660WQ,I1M,IOMNI	(null)	A6,IOMNI	1	1	0.79	0.5925	0	0		0.00255564	321	2	45941409	1	1	5581	PRKCE	intron	PRKCE/intron	1	0.2	0.008	0.1	0.089	A6,IOMNI	A6,I300D,I370,I550,I610Q,I650Y,I660WQ,I1M,IOMNI	A5,A6,I300D,I370,I550,I610Q,I650Y,I660WQ,I1M,IOMNI	(null)	A6,IOMNI
12645809	0	0	2.5925	2	4	81167694	1	1	118429	ANTXR2	intron	ANTXR2/intron	1	0.11	0.169	0.182	0.318	I550,I610Q,I650Y,I660WQ,I1M,IOMNI	I550,I610Q,I650Y,I660WQ,I1M,IOMNI	A5,A6,I300D,I370,I550,I610Q,I650Y,I660WQ,I1M,IOMNI	(null)	I550,I610Q,I650Y,I660WQ,I1M,IOMNI	1	1	0.79	0.5925	0	0		0.00255564	322	4	81167694	1	1	118429	ANTXR2	intron	ANTXR2/intron	1	0.11	0.169	0.182	0.318	I550,I610Q,I650Y,I660WQ,I1M,IOMNI	I550,I610Q,I650Y,I660WQ,I1M,IOMNI	A5,A6,I300D,I370,I550,I610Q,I650Y,I660WQ,I1M,IOMNI	(null)	I550,I610Q,I650Y,I660WQ,I1M,IOMNI
16950635	0	0	2.5925	2	15	65205259	1	1	4088	SMAD3	intron	SMAD3/intron	0	0.05	0.092	0.174	0.244	A6,I1M,IOMNI	A6,I1M,IOMNI	A6,I1M,IOMNI	(null)	A6,I1M,IOMNI	1	1	0.79	0.5925	0	0		0.00255564	323	15	65205259	1	1	4088	SMAD3	intron	SMAD3/intron	0	0.05	0.092	0.174	0.244	A6,I1M,IOMNI	A6,I1M,IOMNI	A6,I1M,IOMNI	(null)	A6,I1M,IOMNI
17209769	0	0	2.5925	85	6	45429183	1	1	860	RUNX2	intron	RUNX2/intron,SUPT3H/intron	1	0.28	0.112	0.022	0.044	I1M,IOMNI	A5,A6,I300D,I370,I550,I610Q,I650Y,I660WQ,I1M,IOMNI	I1M,IOMNI	(null)	A5,A6,I300D,I370,I550,I610Q,I650Y,I660WQ,I1M,IOMNI	1	1	0.79	0.5925	0	0		0.00255564	324	6	45429183	1	1	860	RUNX2	intron	RUNX2/intron,SUPT3H/intron	1	0.28	0.112	0.022	0.044	I1M,IOMNI	A5,A6,I300D,I370,I550,I610Q,I650Y,I660WQ,I1M,IOMNI	I1M,IOMNI	(null)	A5,A6,I300D,I370,I550,I610Q,I650Y,I660WQ,I1M,IOMNI
17737768	0	0	2.5925	3	2	46210637	1	1	5581	PRKCE	intron	PRKCE/intron	0	0.1	0	0	0	A6	A6,I300D,I370,I550,I610Q,I650Y,I660WQ,I1M,IOMNI	A6	(null)	A6	1	1	0.79	0.5925	0	0		0.00255564	325	2	46210637	1	1	5581	PRKCE	intron	PRKCE/intron	0	0.1	0	0	0	A6	A6,I300D,I370,I550,I610Q,I650Y,I660WQ,I1M,IOMNI	A6	(null)	A6
4423583	3752895	0.966	2.5919	103	2	227595017	1	1	1286	COL4A4	missense	COL4A4/missense	1	0.425	0.275	0.318	0.443	I300D,I370,I550,I610Q,I650Y,I660WQ,I1M,IOMNI	A5,A6,I300D,I370,I550,I610Q,I650Y,I660WQ,I1M,IOMNI	A5,A6,I300D,I370,I550,I610Q,I650Y,I660WQ,I1M,IOMNI	(null)	A6,I300D,I370,I550,I610Q,I650Y,I660WQ,I1M,IOMNI	2	1	0.77	0.5775	0	0		0.00255918	326	2	227583201	1	1	1286	COL4A4	intron	COL4A4/intron	1	0.417	0.333	0.311	0.444	A5,A6	A5,A6,I300D,I370,I550,I610Q,I650Y,I660WQ,I1M,IOMNI	A5,A6,I300D,I370,I550,I610Q,I650Y,I660WQ,I1M,IOMNI	(null)	A5,A6,I550,I610Q,I650Y,I660WQ,I1M,IOMNI
9288618	3752895	0.965	2.58922	103	2	227595017	1	1	1286	COL4A4	missense	COL4A4/missense	1	0.425	0.275	0.318	0.443	I300D,I370,I550,I610Q,I650Y,I660WQ,I1M,IOMNI	A5,A6,I300D,I370,I550,I610Q,I650Y,I660WQ,I1M,IOMNI	A5,A6,I300D,I370,I550,I610Q,I650Y,I660WQ,I1M,IOMNI	(null)	A6,I300D,I370,I550,I610Q,I650Y,I660WQ,I1M,IOMNI	2	1	0.77	0.5775	0	0		0.00257504	327	2	227580861	1	1	1286	COL4A4	intron	COL4A4/intron	1	0.422	0.203	0.311	0.442	I550,I610Q,I650Y,I660WQ,I1M,IOMNI	A5,A6,I300D,I370,I550,I610Q,I650Y,I660WQ,I1M,IOMNI	A5,A6,I300D,I370,I550,I610Q,I650Y,I660WQ,I1M,IOMNI	(null)	A5,A6,I550,I610Q,I650Y,I660WQ,I1M,IOMNI
10182307	3752895	0.965	2.58922	103	2	227595017	1	1	1286	COL4A4	missense	COL4A4/missense	1	0.425	0.275	0.318	0.443	I300D,I370,I550,I610Q,I650Y,I660WQ,I1M,IOMNI	A5,A6,I300D,I370,I550,I610Q,I650Y,I660WQ,I1M,IOMNI	A5,A6,I300D,I370,I550,I610Q,I650Y,I660WQ,I1M,IOMNI	(null)	A6,I300D,I370,I550,I610Q,I650Y,I660WQ,I1M,IOMNI	2	1	0.77	0.5775	0	0		0.00257504	328	2	227583604	1	1	1286	COL4A4	intron	COL4A4/intron	1	0.422	0.333	0.311	0.444	A6	A5,A6,I300D,I370,I550,I610Q,I650Y,I660WQ,I1M,IOMNI	A5,A6,I300D,I370,I550,I610Q,I650Y,I660WQ,I1M,IOMNI	(null)	A5,A6,I550,I610Q,I650Y,I660WQ,I1M,IOMNI
12470666	3752895	0.965	2.58922	84	2	227595017	1	1	1286	COL4A4	missense	COL4A4/missense	1	0.425	0.275	0.318	0.443	I300D,I370,I550,I610Q,I650Y,I660WQ,I1M,IOMNI	A5,A6,I300D,I370,I550,I610Q,I650Y,I660WQ,I1M,IOMNI	A5,A6,I300D,I370,I550,I610Q,I650Y,I660WQ,I1M,IOMNI	(null)	A6,I300D,I370,I550,I610Q,I650Y,I660WQ,I1M,IOMNI	2	1	0.77	0.5775	0	0		0.00257504	329	2	227584769	1	1	1286	COL4A4	intron	COL4A4/intron	1	0.422	0.092	0.182	0.267	(null)	A5,A6,I300D,I370,I550,I610Q,I650Y,I660WQ,I1M,IOMNI	A5,A6,I300D,I370,I550,I610Q,I650Y,I660WQ,I1M,IOMNI	(null)	IOMNI
1320407	3752895	0.964	2.58653	102	2	227595017	1	1	1286	COL4A4	missense	COL4A4/missense	1	0.425	0.275	0.318	0.443	I300D,I370,I550,I610Q,I650Y,I660WQ,I1M,IOMNI	A5,A6,I300D,I370,I550,I610Q,I650Y,I660WQ,I1M,IOMNI	A5,A6,I300D,I370,I550,I610Q,I650Y,I660WQ,I1M,IOMNI	(null)	A6,I300D,I370,I550,I610Q,I650Y,I660WQ,I1M,IOMNI	2	1	0.77	0.5775	0	0		0.002591	330	2	227575629	1	1	1286	COL4A4	nearGene-3	COL4A4/nearGene-3	1	0.42	0.45	0.311	0.43	IOMNI	A5,A6,I300D,I370,I550,I610Q,I650Y,I660WQ,I1M,IOMNI	A5,A6,I300D,I370,I550,I610Q,I650Y,I660WQ,I1M,IOMNI	(null)	A5,A6,I300D,I370,I550,I610Q,I650Y,I660WQ,I1M,IOMNI
585156	0	0	2.585	1	2	45755259	1	1	5581	PRKCE	intron	PRKCE/intron	1	0.467	0.458	0.489	0.467	I300D,I370,I550,I610Q,I650Y,I660WQ,I1M,IOMNI	I300D,I370,I550,I610Q,I650Y,I660WQ,I1M,IOMNI	I300D,I370,I550,I610Q,I650Y,I660WQ,I1M,IOMNI	(null)	I300D,I370,I550,I610Q,I650Y,I660WQ,I1M,IOMNI	1	1	0.78	0.585	0	0		0.00260016	331	2	45755259	1	1	5581	PRKCE	intron	PRKCE/intron	1	0.467	0.458	0.489	0.467	I300D,I370,I550,I610Q,I650Y,I660WQ,I1M,IOMNI	I300D,I370,I550,I610Q,I650Y,I660WQ,I1M,IOMNI	I300D,I370,I550,I610Q,I650Y,I660WQ,I1M,IOMNI	(null)	I300D,I370,I550,I610Q,I650Y,I660WQ,I1M,IOMNI
899236	0	0	2.585	1	16	54910406	1	1	2775	GNAO1	intron	GNAO1/intron	1	0.233	0.009	0.453	0.45	I550,I610Q,I650Y,I660WQ,I1M,IOMNI	I550,I610Q,I650Y,I660WQ,I1M,IOMNI	I550,I610Q,I650Y,I660WQ,I1M,IOMNI	(null)	I550,I610Q,I650Y,I660WQ,I1M,IOMNI	1	1	0.78	0.585	0	0		0.00260016	332	16	54910406	1	1	2775	GNAO1	intron	GNAO1/intron	1	0.233	0.009	0.453	0.45	I550,I610Q,I650Y,I660WQ,I1M,IOMNI	I550,I610Q,I650Y,I660WQ,I1M,IOMNI	I550,I610Q,I650Y,I660WQ,I1M,IOMNI	(null)	I550,I610Q,I650Y,I660WQ,I1M,IOMNI
1460753	0	0	2.585	14	4	87442492	1	1	5602	MAPK10	intron	MAPK10/intron	1	0.3	0.375	0.477	0.456	A6	A5,A6,I300D,I370,I550,I610Q,I650Y,I660WQ,I1M,IOMNI	A6,I550,I610Q,I650Y,I660WQ,I1M,IOMNI	(null)	A6,I1M,IOMNI	1	1	0.78	0.585	0	0		0.00260016	333	4	87442492	1	1	5602	MAPK10	intron	MAPK10/intron	1	0.3	0.375	0.477	0.456	A6	A5,A6,I300D,I370,I550,I610Q,I650Y,I660WQ,I1M,IOMNI	A6,I550,I610Q,I650Y,I660WQ,I1M,IOMNI	(null)	A6,I1M,IOMNI
2028762	0	0	2.585	44	15	65269057	1	1	4088	SMAD3	intron	SMAD3/intron	1	0.283	0.224	0.25	0.311	(null)	A5,A6,I300D,I370,I550,I610Q,I650Y,I660WQ,I1M,IOMNI	I1M,IOMNI	(null)		1	1	0.78	0.585	0	0		0.00260016	334	15	65269057	1	1	4088	SMAD3	intron	SMAD3/intron	1	0.283	0.224	0.25	0.311	(null)	A5,A6,I300D,I370,I550,I610Q,I650Y,I660WQ,I1M,IOMNI	I1M,IOMNI	(null)
2239309	0	0	2.585	1	16	3983293	1	1	115	ADCY9	intron	ADCY9/intron	1	0.167	0.433	0.378	0.322	(null)			(null)		1	1	0.78	0.585	0	0		0.00260016	335	16	3983293	1	1	115	ADCY9	intron	ADCY9/intron	1	0.167	0.433	0.378	0.322	(null)			(null)
2244621	0	0	2.585	4	11	63782795	1	1	5331	PLCB3	intron	PLCB3/intron	1	0.192	0.3	0.433	0.444	I300D,I370,I550,I610Q,I650Y,I660WQ,I1M,IOMNI	A6,I300D,I370,I550,I610Q,I650Y,I660WQ,I1M,IOMNI	A6,I300D,I370,I550,I610Q,I650Y,I660WQ,I1M,IOMNI	(null)	I300D,I370,I550,I610Q,I650Y,I660WQ,I1M,IOMNI	1	1	0.78	0.585	0	0		0.00260016	336	11	63782795	1	1	5331	PLCB3	intron	PLCB3/intron	1	0.192	0.3	0.433	0.444	I300D,I370,I550,I610Q,I650Y,I660WQ,I1M,IOMNI	A6,I300D,I370,I550,I610Q,I650Y,I660WQ,I1M,IOMNI	A6,I300D,I370,I550,I610Q,I650Y,I660WQ,I1M,IOMNI	(null)	I300D,I370,I550,I610Q,I650Y,I660WQ,I1M,IOMNI
2280497	0	0	2.585	12	7	45714458	1	1	107	ADCY1	intron	ADCY1/intron	1	0.114	0.2	0.081	0.102	A6	A5,A6,I300D,I370,I550,I610Q,I650Y,I660WQ,I1M,IOMNI	A5,A6,I300D,I370,I550,I610Q,I650Y,I660WQ,I1M,IOMNI	(null)	A6	1	1	0.78	0.585	0	0		0.00260016	337	7	45714458	1	1	107	ADCY1	intron	ADCY1/intron	1	0.114	0.2	0.081	0.102	A6	A5,A6,I300D,I370,I550,I610Q,I650Y,I660WQ,I1M,IOMNI	A5,A6,I300D,I370,I550,I610Q,I650Y,I660WQ,I1M,IOMNI	(null)	A6
2293158	0	0	2.585	15	17	37701084	1	1	6776	STAT5A	intron	STAT5A/intron	1	0.267	0.35	0.284	0.233	I650Y,I1M,IOMNI	A5,A6,I300D,I370,I550,I610Q,I650Y,I660WQ,I1M,IOMNI	A5,A6,I650Y,I1M,IOMNI	(null)	A6,I650Y,I1M,IOMNI	1	1	0.78	0.585	0	0		0.00260016	338	17	37701084	1	1	6776	STAT5A	intron	STAT5A/intron	1	0.267	0.35	0.284	0.233	I650Y,I1M,IOMNI	A5,A6,I300D,I370,I550,I610Q,I650Y,I660WQ,I1M,IOMNI	A5,A6,I650Y,I1M,IOMNI	(null)	A6,I650Y,I1M,IOMNI
2398144	0	0	2.585	3	16	54910355	1	1	2775	GNAO1	intron	GNAO1/intron	1	0.358	0.375	0.211	0.256	I300D,I370,I550,I610Q,I650Y,I660WQ,I1M	A5,A6,I300D,I370,I550,I610Q,I650Y,I660WQ,I1M,IOMNI	A5,A6,I300D,I370,I550,I610Q,I650Y,I660WQ,I1M,IOMNI	(null)	I300D,I370,I550,I610Q,I650Y,I660WQ,I1M	1	1	0.78	0.585	0	0		0.00260016	339	16	54910355	1	1	2775	GNAO1	intron	GNAO1/intron	1	0.358	0.375	0.211	0.256	I300D,I370,I550,I610Q,I650Y,I660WQ,I1M	A5,A6,I300D,I370,I550,I610Q,I650Y,I660WQ,I1M,IOMNI	A5,A6,I300D,I370,I550,I610Q,I650Y,I660WQ,I1M,IOMNI	(null)	I300D,I370,I550,I610Q,I650Y,I660WQ,I1M
2461106	0	0	2.585	1	7	45691221	1	1	107	ADCY1	intron	ADCY1/intron	0	0.178	0	0.307	0.148	I300D,I370,I550,I610Q,I650Y,I660WQ,I1M,IOMNI	I300D,I370,I550,I610Q,I650Y,I660WQ,I1M,IOMNI	A6,I300D,I370,I550,I610Q,I650Y,I660WQ,I1M,IOMNI	(null)	I300D,I370,I550,I610Q,I650Y,I660WQ,I1M,IOMNI	1	1	0.78	0.585	0	0		0.00260016	340	7	45691221	1	1	107	ADCY1	intron	ADCY1/intron	0	0.178	0	0.307	0.148	I300D,I370,I550,I610Q,I650Y,I660WQ,I1M,IOMNI	I300D,I370,I550,I610Q,I650Y,I660WQ,I1M,IOMNI	A6,I300D,I370,I550,I610Q,I650Y,I660WQ,I1M,IOMNI	(null)	I300D,I370,I550,I610Q,I650Y,I660WQ,I1M,IOMNI
2790100	0	0	2.585	36	6	45538314	1	1	860	RUNX2	intron	RUNX2/intron	1	0.317	0.111	0.034	0.044	(null)	A5,A6,I300D,I370,I550,I610Q,I650Y,I660WQ,I1M,IOMNI		(null)	A5,A6,I300D,I370,I550,I610Q,I650Y,I660WQ,I1M,IOMNI	1	1	0.78	0.585	0	0		0.00260016	341	6	45538314	1	1	860	RUNX2	intron	RUNX2/intron	1	0.317	0.111	0.034	0.044	(null)	A5,A6,I300D,I370,I550,I610Q,I650Y,I660WQ,I1M,IOMNI		(null)	A5,A6,I300D,I370,I550,I610Q,I650Y,I660WQ,I1M,IOMNI
3025000	0	0	2.585	5	6	43854147	1	1	7422	VEGFA	intron	VEGFA/intron	0	0.309	0.009	0.39	0.474	I1M	A6,I300D,I370,I550,I610Q,I650Y,I660WQ,I1M,IOMNI	A6,I300D,I370,I550,I610Q,I650Y,I660WQ,I1M,IOMNI	(null)	I1M	1	1	0.78	0.585	0	0		0.00260016	342	6	43854147	1	1	7422	VEGFA	intron	VEGFA/intron	0	0.309	0.009	0.39	0.474	I1M	A6,I300D,I370,I550,I610Q,I650Y,I660WQ,I1M,IOMNI	A6,I300D,I370,I550,I610Q,I650Y,I660WQ,I1M,IOMNI	(null)	I1M
3730069	0	0	2.585	5	12	47455529	1	1	112	ADCY6	intron	ADCY6/intron	1	0.125	0.45	0	0.011	(null)			(null)	I550,I610Q,I650Y,I660WQ,I1M	1	1	0.78	0.585	0	0		0.00260016	343	12	47455529	1	1	112	ADCY6	intron	ADCY6/intron	1	0.125	0.45	0	0.011	(null)			(null)	I550,I610Q,I650Y,I660WQ,I1M
3741983	0	0	2.585	12	12	111424236	1	1	5781	PTPN11	intron	PTPN11/intron	1	0.225	0.15	0.136	0.1	(null)	A5,A6,I300D,I370,I550,I610Q,I650Y,I660WQ,I1M,IOMNI	A5,A6,I300D,I370,I550,I610Q,I650Y,I660WQ,I1M,IOMNI	(null)	A6,I300D,I370,I550,I610Q,I650Y,I660WQ,I1M,IOMNI	1	1	0.78	0.585	0	0		0.00260016	344	12	111424236	1	1	5781	PTPN11	intron	PTPN11/intron	1	0.225	0.15	0.136	0.1	(null)	A5,A6,I300D,I370,I550,I610Q,I650Y,I660WQ,I1M,IOMNI	A5,A6,I300D,I370,I550,I610Q,I650Y,I660WQ,I1M,IOMNI	(null)	A6,I300D,I370,I550,I610Q,I650Y,I660WQ,I1M,IOMNI
3786047	0	0	2.585	9	17	4561847	1	1	409	ARRB2	intron	ARRB2/intron	1	0.283	0.375	0.078	0.133	A6,I300D,I370,I550,I610Q,I650Y,I660WQ,I1M	A6,I300D,I370,I550,I610Q,I650Y,I660WQ,I1M,IOMNI	A6,I300D,I370,I550,I610Q,I650Y,I660WQ,I1M,IOMNI	(null)	A6,I300D,I370,I550,I610Q,I650Y,I660WQ,I1M,IOMNI	1	1	0.78	0.585	0	0		0.00260016	345	17	4561847	1	1	409	ARRB2	intron	ARRB2/intron	1	0.283	0.375	0.078	0.133	A6,I300D,I370,I550,I610Q,I650Y,I660WQ,I1M	A6,I300D,I370,I550,I610Q,I650Y,I660WQ,I1M,IOMNI	A6,I300D,I370,I550,I610Q,I650Y,I660WQ,I1M,IOMNI	(null)	A6,I300D,I370,I550,I610Q,I650Y,I660WQ,I1M,IOMNI
3804454	0	0	2.585	1	6	36114976	1	1	1432	MAPK14	intron	MAPK14/intron	1	0.225	0.283	0.178	0.222	I550,I610Q,I650Y,I660WQ,I1M,IOMNI	I550,I610Q,I650Y,I660WQ,I1M,IOMNI	I550,I610Q,I650Y,I660WQ,I1M,IOMNI	(null)	A5,A6,I550,I610Q,I650Y,I660WQ,I1M,IOMNI	1	1	0.78	0.585	0	0		0.00260016	346	6	36114976	1	1	1432	MAPK14	intron	MAPK14/intron	1	0.225	0.283	0.178	0.222	I550,I610Q,I650Y,I660WQ,I1M,IOMNI	I550,I610Q,I650Y,I660WQ,I1M,IOMNI	I550,I610Q,I650Y,I660WQ,I1M,IOMNI	(null)	A5,A6,I550,I610Q,I650Y,I660WQ,I1M,IOMNI
4333130	0	0	2.585	4	4	81168853	1	1	118429	ANTXR2	intron	ANTXR2/intron	1	0.45	0.263	0.044	0.044	I300D,I370,I550,I610Q,I650Y,I660WQ,I1M	I300D,I370,I550,I610Q,I650Y,I660WQ,I1M,IOMNI	I300D,I370,I550,I610Q,I650Y,I660WQ,I1M	(null)	I300D,I370,I550,I610Q,I650Y,I660WQ,I1M,IOMNI	1	1	0.78	0.585	0	0		0.00260016	347	4	81168853	1	1	118429	ANTXR2	intron	ANTXR2/intron	1	0.45	0.263	0.044	0.044	I300D,I370,I550,I610Q,I650Y,I660WQ,I1M	I300D,I370,I550,I610Q,I650Y,I660WQ,I1M,IOMNI	I300D,I370,I550,I610Q,I650Y,I660WQ,I1M	(null)	I300D,I370,I550,I610Q,I650Y,I660WQ,I1M,IOMNI
4482616	0	0	2.585	56	3	124501653	1	1	111	ADCY5	intron	ADCY5/intron	1	0.192	0.241	0.122	0.089	I1M,IOMNI	A5,A6,I300D,I370,I550,I610Q,I650Y,I660WQ,I1M,IOMNI	A5,A6,I300D,I370,I550,I610Q,I650Y,I660WQ,I1M,IOMNI	(null)	I1M,IOMNI	1	1	0.78	0.585	0	0		0.00260016	348	3	124501653	1	1	111	ADCY5	intron	ADCY5/intron	1	0.192	0.241	0.122	0.089	I1M,IOMNI	A5,A6,I300D,I370,I550,I610Q,I650Y,I660WQ,I1M,IOMNI	A5,A6,I300D,I370,I550,I610Q,I650Y,I660WQ,I1M,IOMNI	(null)	I1M,IOMNI
4714854	0	0	2.585	36	6	45555912	1	1	860	RUNX2	intron	RUNX2/intron	1	0.317	0.117	0.044	0.044	A5,A6	A5,A6,I300D,I370,I550,I610Q,I650Y,I660WQ,I1M,IOMNI	A5,A6	(null)	A5,A6,I610Q,I660WQ,IOMNI	1	1	0.78	0.585	0	0		0.00260016	349	6	45555912	1	1	860	RUNX2	intron	RUNX2/intron	1	0.317	0.117	0.044	0.044	A5,A6	A5,A6,I300D,I370,I550,I610Q,I650Y,I660WQ,I1M,IOMNI	A5,A6	(null)	A5,A6,I610Q,I660WQ,IOMNI
6443625	0	0	2.585	32	3	180421441	1	1	5290	PIK3CA	intron	PIK3CA/intron	1	0.192	0.417	0	0	(null)	A5,A6,I300D,I370,I550,I610Q,I650Y,I660WQ,I1M,IOMNI		(null)	A5,A6,I300D,I370,I550,I610Q,I650Y,I660WQ,I1M,IOMNI	1	1	0.78	0.585	0	0		0.00260016	350	3	180421441	1	1	5290	PIK3CA	intron	PIK3CA/intron	1	0.192	0.417	0	0	(null)	A5,A6,I300D,I370,I550,I610Q,I650Y,I660WQ,I1M,IOMNI		(null)	A5,A6,I300D,I370,I550,I610Q,I650Y,I660WQ,I1M,IOMNI
7594333	0	0	2.585	14	2	174536338	1	1	6670	SP3	intron	SP3/intron	1	0.275	0.233	0.011	0.022	(null)	A5,A6,I300D,I370,I550,I610Q,I650Y,I660WQ,I1M,IOMNI		(null)	A6,I550,I610Q,I650Y,I660WQ,I1M	1	1	0.78	0.585	0	0		0.00260016	351	2	174536338	1	1	6670	SP3	intron	SP3/intron	1	0.275	0.233	0.011	0.022	(null)	A5,A6,I300D,I370,I550,I610Q,I650Y,I660WQ,I1M,IOMNI		(null)	A6,I550,I610Q,I650Y,I660WQ,I1M
7748231	0	0	2.585	6	6	45609530	1	1	860	RUNX2	intron	RUNX2/intron	1	0.398	0.283	0.045	0.033	I300D,I370,I550,I610Q,I650Y,I660WQ,I1M,IOMNI	A6,I300D,I370,I550,I610Q,I650Y,I660WQ,I1M,IOMNI	I300D,I370,I550,I610Q,I650Y,I660WQ,I1M,IOMNI	(null)	A5,A6,I300D,I370,I550,I610Q,I650Y,I660WQ,I1M,IOMNI	1	1	0.78	0.585	0	0		0.00260016	352	6	45609530	1	1	860	RUNX2	intron	RUNX2/intron	1	0.398	0.283	0.045	0.033	I300D,I370,I550,I610Q,I650Y,I660WQ,I1M,IOMNI	A6,I300D,I370,I550,I610Q,I650Y,I660WQ,I1M,IOMNI	I300D,I370,I550,I610Q,I650Y,I660WQ,I1M,IOMNI	(null)	A5,A6,I300D,I370,I550,I610Q,I650Y,I660WQ,I1M,IOMNI
9426672	0	0	2.585	1	1	21809496	1	1	5909	RAP1GAP	intron	RAP1GAP/intron	0	0.117	0	0	0	A6	A6	A6	(null)	A6	1	1	0.78	0.585	0	0		0.00260016	353	1	21809496	1	1	5909	RAP1GAP	intron	RAP1GAP/intron	0	0.117	0	0	0	A6	A6	A6	(null)	A6
9844212	0	0	2.585	4	3	124504560	1	1	111	ADCY5	intron	ADCY5/intron	1	0.342	0.375	0.227	0.267	(null)	A6,I300D,I370,I550,I610Q,I650Y,I660WQ,I1M	A5,A6,I300D,I370,I550,I610Q,I650Y,I660WQ,I1M,IOMNI	(null)		1	1	0.78	0.585	0	0		0.00260016	354	3	124504560	1	1	111	ADCY5	intron	ADCY5/intron	1	0.342	0.375	0.227	0.267	(null)	A6,I300D,I370,I550,I610Q,I650Y,I660WQ,I1M	A5,A6,I300D,I370,I550,I610Q,I650Y,I660WQ,I1M,IOMNI	(null)
10495929	0	0	2.585	4	2	46225678	1	1	5581	PRKCE	intron	PRKCE/intron	1	0.15	0.195	0.056	0.033	A5,A6,I300D,I370,I550,I610Q,I650Y,I660WQ,I1M	A5,A6,I300D,I370,I550,I610Q,I650Y,I660WQ,I1M,IOMNI	A5,A6,I300D,I370,I550,I610Q,I650Y,I660WQ,I1M	(null)	A5,A6,I300D,I370,I550,I610Q,I650Y,I660WQ,I1M,IOMNI	1	1	0.78	0.585	0	0		0.00260016	355	2	46225678	1	1	5581	PRKCE	intron	PRKCE/intron	1	0.15	0.195	0.056	0.033	A5,A6,I300D,I370,I550,I610Q,I650Y,I660WQ,I1M	A5,A6,I300D,I370,I550,I610Q,I650Y,I660WQ,I1M,IOMNI	A5,A6,I300D,I370,I550,I610Q,I650Y,I660WQ,I1M	(null)	A5,A6,I300D,I370,I550,I610Q,I650Y,I660WQ,I1M,IOMNI
10521336	0	0	2.585	51	16	54813457	1	1	2775	GNAO1	intron	GNAO1/intron	0	0.117	0.358	0.144	0.133	A5,A6,I1M	A5,A6,I300D,I370,I550,I610Q,I650Y,I660WQ,I1M,IOMNI	A5,A6,I300D,I370,I550,I610Q,I650Y,I660WQ,I1M	(null)	A5,A6,I300D,I370,I550,I610Q,I650Y,I660WQ,I1M,IOMNI	1	1	0.78	0.585	0	0		0.00260016	356	16	54813457	1	1	2775	GNAO1	intron	GNAO1/intron	0	0.117	0.358	0.144	0.133	A5,A6,I1M	A5,A6,I300D,I370,I550,I610Q,I650Y,I660WQ,I1M,IOMNI	A5,A6,I300D,I370,I550,I610Q,I650Y,I660WQ,I1M	(null)	A5,A6,I300D,I370,I550,I610Q,I650Y,I660WQ,I1M,IOMNI
11708067	0	0	2.585	4	3	124548468	1	1	111	ADCY5	intron	ADCY5/intron	0	0.217	0.083	0	0.011	A6,IOMNI	A6,I300D,I370,I550,I610Q,I650Y,I660WQ,I1M,IOMNI	A6,IOMNI	(null)	A6,IOMNI	1	1	0.78	0.585	0	0		0.00260016	357	3	124548468	1	1	111	ADCY5	intron	ADCY5/intron	0	0.217	0.083	0	0.011	A6,IOMNI	A6,I300D,I370,I550,I610Q,I650Y,I660WQ,I1M,IOMNI	A6,IOMNI	(null)	A6,IOMNI
11820062	0	0	2.585	11	11	65186512	1	1	5970	RELA	intron	RELA/intron	1	0.5	0.483	0.443	0.378	I1M,IOMNI	A6,I300D,I370,I550,I610Q,I650Y,I660WQ,I1M,IOMNI	A6,I300D,I370,I550,I610Q,I650Y,I660WQ,I1M,IOMNI	(null)	I1M,IOMNI	1	1	0.78	0.585	0	0		0.00260016	358	11	65186512	1	1	5970	RELA	intron	RELA/intron	1	0.5	0.483	0.443	0.378	I1M,IOMNI	A6,I300D,I370,I550,I610Q,I650Y,I660WQ,I1M,IOMNI	A6,I300D,I370,I550,I610Q,I650Y,I660WQ,I1M,IOMNI	(null)	I1M,IOMNI
11971997	0	0	2.585	12	7	55111079	1	1	1956	EGFR	intron	EGFR/intron	1	0.219	0.025	0.022	0.011	(null)	A5,A6,I300D,I370,I550,I610Q,I650Y,I660WQ,I1M,IOMNI		(null)		1	1	0.78	0.585	0	0		0.00260016	359	7	55111079	1	1	1956	EGFR	intron	EGFR/intron	1	0.219	0.025	0.022	0.011	(null)	A5,A6,I300D,I370,I550,I610Q,I650Y,I660WQ,I1M,IOMNI		(null)
12136394	0	0	2.585	28	1	27343470	1	1	6548	SLC9A1	intron	SLC9A1/intron	1	0.336	0.375	0.17	0.067	I1M	A5,A6,I300D,I370,I550,I610Q,I650Y,I660WQ,I1M,IOMNI	A5,A6,I300D,I370,I550,I610Q,I650Y,I660WQ,I1M,IOMNI	(null)	I1M	1	1	0.78	0.585	0	0		0.00260016	360	1	27343470	1	1	6548	SLC9A1	intron	SLC9A1/intron	1	0.336	0.375	0.17	0.067	I1M	A5,A6,I300D,I370,I550,I610Q,I650Y,I660WQ,I1M,IOMNI	A5,A6,I300D,I370,I550,I610Q,I650Y,I660WQ,I1M,IOMNI	(null)	I1M
12509837	0	0	2.585	19	4	81168838	1	1	118429	ANTXR2	intron	ANTXR2/intron	1	0.44	0.05	0.148	0.25	(null)	A5,A6,I300D,I370,I550,I610Q,I650Y,I660WQ,I1M,IOMNI	A5,A6,I1M,IOMNI	(null)		1	1	0.78	0.585	0	0		0.00260016	361	4	81168838	1	1	118429	ANTXR2	intron	ANTXR2/intron	1	0.44	0.05	0.148	0.25	(null)	A5,A6,I300D,I370,I550,I610Q,I650Y,I660WQ,I1M,IOMNI	A5,A6,I1M,IOMNI	(null)
12990867	0	0	2.585	4	2	46225915	1	1	5581	PRKCE	intron	PRKCE/intron	1	0.158	0.223	0.056	0.033	I1M	A5,A6,I300D,I370,I550,I610Q,I650Y,I660WQ,I1M,IOMNI	I1M	(null)	A5,A6,I300D,I370,I550,I610Q,I650Y,I660WQ,I1M,IOMNI	1	1	0.78	0.585	0	0		0.00260016	362	2	46225915	1	1	5581	PRKCE	intron	PRKCE/intron	1	0.158	0.223	0.056	0.033	I1M	A5,A6,I300D,I370,I550,I610Q,I650Y,I660WQ,I1M,IOMNI	I1M	(null)	A5,A6,I300D,I370,I550,I610Q,I650Y,I660WQ,I1M,IOMNI
16949924	0	0	2.585	20	15	64514651	1	1	5604	MAP2K1	intron	MAP2K1/intron	1	0.342	0.05	0.278	0.356	A5,A6	A5,A6,I300D,I370,I550,I610Q,I650Y,I660WQ,I1M,IOMNI	A5,A6,I300D,I370,I550,I610Q,I650Y,I660WQ,I1M,IOMNI	(null)	A5,A6,I300D,I370,I550,I610Q,I650Y,I660WQ,I1M,IOMNI	1	1	0.78	0.585	0	0		0.00260016	363	15	64514651	1	1	5604	MAP2K1	intron	MAP2K1/intron	1	0.342	0.05	0.278	0.356	A5,A6	A5,A6,I300D,I370,I550,I610Q,I650Y,I660WQ,I1M,IOMNI	A5,A6,I300D,I370,I550,I610Q,I650Y,I660WQ,I1M,IOMNI	(null)	A5,A6,I300D,I370,I550,I610Q,I650Y,I660WQ,I1M,IOMNI
17228058	0	0	2.585	9	15	65237359	1	1	4088	SMAD3	intron	SMAD3/intron	1	0.275	0.017	0.033	0.056	(null)	A5,A6,I300D,I370,I550,I610Q,I650Y,I660WQ,I1M,IOMNI	I1M	(null)		1	1	0.78	0.585	0	0		0.00260016	364	15	65237359	1	1	4088	SMAD3	intron	SMAD3/intron	1	0.275	0.017	0.033	0.056	(null)	A5,A6,I300D,I370,I550,I610Q,I650Y,I660WQ,I1M,IOMNI	I1M	(null)
363230	0	0	2.5775	7	10	119019505	1	1	6571	SLC18A2	intron	SLC18A2/intron	1	0.467	0.317	0.364	0.456	I610Q,I660WQ,I1M	I300D,I370,I550,I610Q,I650Y,I660WQ,I1M,IOMNI	A5,A6,I300D,I370,I550,I610Q,I650Y,I660WQ,I1M,IOMNI	(null)	I610Q,I660WQ,I1M	1	1	0.77	0.5775	0	0		0.00264545	365	10	119019505	1	1	6571	SLC18A2	intron	SLC18A2/intron	1	0.467	0.317	0.364	0.456	I610Q,I660WQ,I1M	I300D,I370,I550,I610Q,I650Y,I660WQ,I1M,IOMNI	A5,A6,I300D,I370,I550,I610Q,I650Y,I660WQ,I1M,IOMNI	(null)	I610Q,I660WQ,I1M
363272	0	0	2.5775	62	10	119019734	1	1	6571	SLC18A2	intron	SLC18A2/intron	1	0.112	0.314	0.295	0.356	I1M	A5,A6,I300D,I370,I550,I610Q,I650Y,I660WQ,I1M,IOMNI	A5,A6,I300D,I370,I550,I610Q,I650Y,I660WQ,I1M,IOMNI	(null)	A5,A6,I300D,I370,I550,I610Q,I650Y,I660WQ,I1M,IOMNI	1	1	0.77	0.5775	0	0		0.00264545	366	10	119019734	1	1	6571	SLC18A2	intron	SLC18A2/intron	1	0.112	0.314	0.295	0.356	I1M	A5,A6,I300D,I370,I550,I610Q,I650Y,I660WQ,I1M,IOMNI	A5,A6,I300D,I370,I550,I610Q,I650Y,I660WQ,I1M,IOMNI	(null)	A5,A6,I300D,I370,I550,I610Q,I650Y,I660WQ,I1M,IOMNI
506070	0	0	2.5775	26	1	112035591	1	1	5906	RAP1A	intron	RAP1A/intron	0	0.117	0	0.261	0.222	(null)	A5,A6,I300D,I370,I550,I610Q,I650Y,I660WQ,I1M,IOMNI	A5,A6,I300D,I370,I550,I610Q,I650Y,I660WQ,I1M,IOMNI	(null)		1	1	0.77	0.5775	0	0		0.00264545	367	1	112035591	1	1	5906	RAP1A	intron	RAP1A/intron	0	0.117	0	0.261	0.222	(null)	A5,A6,I300D,I370,I550,I610Q,I650Y,I660WQ,I1M,IOMNI	A5,A6,I300D,I370,I550,I610Q,I650Y,I660WQ,I1M,IOMNI	(null)
666214	0	0	2.5775	9	2	45741435	1	1	5581	PRKCE	intron	PRKCE/intron	1	0.208	0.008	0.122	0.144	A6,I300D,I370,I550,I610Q,I650Y,I660WQ,I1M,IOMNI	A5,A6,I300D,I370,I550,I610Q,I650Y,I660WQ,I1M,IOMNI	A5,A6,I300D,I370,I550,I610Q,I650Y,I660WQ,I1M,IOMNI	(null)	A6,I300D,I370,I550,I610Q,I650Y,I660WQ,I1M,IOMNI	1	1	0.77	0.5775	0	0		0.00264545	368	2	45741435	1	1	5581	PRKCE	intron	PRKCE/intron	1	0.208	0.008	0.122	0.144	A6,I300D,I370,I550,I610Q,I650Y,I660WQ,I1M,IOMNI	A5,A6,I300D,I370,I550,I610Q,I650Y,I660WQ,I1M,IOMNI	A5,A6,I300D,I370,I550,I610Q,I650Y,I660WQ,I1M,IOMNI	(null)	A6,I300D,I370,I550,I610Q,I650Y,I660WQ,I1M,IOMNI
959935	0	0	2.5775	41	16	54787079	1	1	2775	GNAO1	intron	GNAO1/intron	1	0.371	0.2	0.307	0.273	(null)	A5,A6,I300D,I370,I550,I610Q,I650Y,I660WQ,I1M,IOMNI	A5,A6,I300D,I370,I550,I610Q,I650Y,I660WQ,I1M,IOMNI	(null)	A5,A6,I300D,I370,I550,I610Q,I650Y,I660WQ,I1M,IOMNI	1	1	0.77	0.5775	0	0		0.00264545	369	16	54787079	1	1	2775	GNAO1	intron	GNAO1/intron	1	0.371	0.2	0.307	0.273	(null)	A5,A6,I300D,I370,I550,I610Q,I650Y,I660WQ,I1M,IOMNI	A5,A6,I300D,I370,I550,I610Q,I650Y,I660WQ,I1M,IOMNI	(null)	A5,A6,I300D,I370,I550,I610Q,I650Y,I660WQ,I1M,IOMNI
1190763	0	0	2.5775	52	16	54786668	1	1	2775	GNAO1	intron	GNAO1/intron	0	0.137	0.142	0.105	0.029	(null)	A5,A6,I300D,I370,I550,I610Q,I650Y,I660WQ,I1M,IOMNI		(null)	A5,A6,I300D,I370,I550,I610Q,I650Y,I660WQ,I1M,IOMNI	1	1	0.77	0.5775	0	0		0.00264545	370	16	54786668	1	1	2775	GNAO1	intron	GNAO1/intron	0	0.137	0.142	0.105	0.029	(null)	A5,A6,I300D,I370,I550,I610Q,I650Y,I660WQ,I1M,IOMNI		(null)	A5,A6,I300D,I370,I550,I610Q,I650Y,I660WQ,I1M,IOMNI
1406846	0	0	2.5775	5	6	45508918	1	1	860	RUNX2	intron	RUNX2/intron	1	0.467	0.442	0.455	0.5	IOMNI	A5,A6,I300D,I370,I550,I610Q,I650Y,I660WQ,I1M,IOMNI	A5,A6,I550,I650Y,I1M,IOMNI	(null)	IOMNI	1	1	0.77	0.5775	0	0		0.00264545	371	6	45508918	1	1	860	RUNX2	intron	RUNX2/intron	1	0.467	0.442	0.455	0.5	IOMNI	A5,A6,I300D,I370,I550,I610Q,I650Y,I660WQ,I1M,IOMNI	A5,A6,I550,I650Y,I1M,IOMNI	(null)	IOMNI
1470914	0	0	2.5775	43	2	39099260	1	1	6654	SOS1	intron	SOS1/intron	1	0.083	0.433	0.273	0.189	(null)	A5,A6,I300D,I370,I550,I610Q,I650Y,I660WQ,I1M,IOMNI	A5,A6,I300D,I370,I550,I610Q,I650Y,I660WQ,I1M,IOMNI	(null)	A6,I610Q,I660WQ,I1M,IOMNI	1	1	0.77	0.5775	0	0		0.00264545	372	2	39099260	1	1	6654	SOS1	intron	SOS1/intron	1	0.083	0.433	0.273	0.189	(null)	A5,A6,I300D,I370,I550,I610Q,I650Y,I660WQ,I1M,IOMNI	A5,A6,I300D,I370,I550,I610Q,I650Y,I660WQ,I1M,IOMNI	(null)	A6,I610Q,I660WQ,I1M,IOMNI
2075559	0	0	2.5775	1	17	45622290	1	1	1277	COL1A1	intron	COL1A1/intron	1	0.46	0.397	0.438	0.444	(null)		I550,I610Q,I650Y,I660WQ,I1M,IOMNI	(null)		1	1	0.77	0.5775	0	0		0.00264545	373	17	45622290	1	1	1277	COL1A1	intron	COL1A1/intron	1	0.46	0.397	0.438	0.444	(null)		I550,I610Q,I650Y,I660WQ,I1M,IOMNI	(null)
2234693	0	0	2.5775	11	6	152205028	1	1	2099	ESR1	intron	ESR1/intron	1	0.408	0.474	0.409	0.4	A6,IOMNI	A6,I300D,I370,I550,I610Q,I650Y,I660WQ,I1M,IOMNI	A6,I300D,I370,I550,I610Q,I650Y,I660WQ,I1M,IOMNI	(null)	A6,I300D,I370,I550,I610Q,I650Y,I660WQ,I1M,IOMNI	1	1	0.77	0.5775	0	0		0.00264545	374	6	152205028	1	1	2099	ESR1	intron	ESR1/intron	1	0.408	0.474	0.409	0.4	A6,IOMNI	A6,I300D,I370,I550,I610Q,I650Y,I660WQ,I1M,IOMNI	A6,I300D,I370,I550,I610Q,I650Y,I660WQ,I1M,IOMNI	(null)	A6,I300D,I370,I550,I610Q,I650Y,I660WQ,I1M,IOMNI
2275364	0	0	2.5775	1	1	21810962	1	1	5909	RAP1GAP	intron	RAP1GAP/intron	1	0.325	0.346	0.156	0.083	I550,I610Q,I650Y,I660WQ,I1M,IOMNI	I550,I610Q,I650Y,I660WQ,I1M,IOMNI	I550,I610Q,I650Y,I660WQ,I1M,IOMNI	(null)	I550,I610Q,I650Y,I660WQ,I1M,IOMNI	1	1	0.77	0.5775	0	0		0.00264545	375	1	21810962	1	1	5909	RAP1GAP	intron	RAP1GAP/intron	1	0.325	0.346	0.156	0.083	I550,I610Q,I650Y,I660WQ,I1M,IOMNI	I550,I610Q,I650Y,I660WQ,I1M,IOMNI	I550,I610Q,I650Y,I660WQ,I1M,IOMNI	(null)	I550,I610Q,I650Y,I660WQ,I1M,IOMNI
2290445	0	0	2.5775	65	2	39068325	1	1	6654	SOS1	intron	SOS1/intron	1	0.067	0.025	0.193	0.144	A6	A5,A6,I300D,I370,I550,I610Q,I650Y,I660WQ,I1M,IOMNI	A5,A6,I300D,I370,I550,I610Q,I650Y,I660WQ,I1M,IOMNI	(null)	A6	1	1	0.77	0.5775	0	0		0.00264545	376	2	39068325	1	1	6654	SOS1	intron	SOS1/intron	1	0.067	0.025	0.193	0.144	A6	A5,A6,I300D,I370,I550,I610Q,I650Y,I660WQ,I1M,IOMNI	A5,A6,I300D,I370,I550,I610Q,I650Y,I660WQ,I1M,IOMNI	(null)	A6
2345626	0	0	2.5775	6	2	45920944	1	1	5581	PRKCE	intron	PRKCE/intron	1	0.3	0.212	0.14	0.232	(null)	A5,A6,I300D,I370,I550,I610Q,I650Y,I660WQ,I1M,IOMNI	A5,A6,I300D,I370,I550,I610Q,I650Y,I660WQ,I1M,IOMNI	(null)	A5,A6,I300D,I370,I550,I610Q,I650Y,I660WQ,I1M,IOMNI	1	1	0.77	0.5775	0	0		0.00264545	377	2	45920944	1	1	5581	PRKCE	intron	PRKCE/intron	1	0.3	0.212	0.14	0.232	(null)	A5,A6,I300D,I370,I550,I610Q,I650Y,I660WQ,I1M,IOMNI	A5,A6,I300D,I370,I550,I610Q,I650Y,I660WQ,I1M,IOMNI	(null)	A5,A6,I300D,I370,I550,I610Q,I650Y,I660WQ,I1M,IOMNI
2551923	0	0	2.5775	37	2	208150021	1	1	1385	CREB1	intron	CREB1/intron	1	0.202	0.133	0.013	0.012	I1M	A5,A6,I300D,I370,I550,I610Q,I650Y,I660WQ,I1M,IOMNI	I1M	(null)	A5,A6,I300D,I370,I550,I610Q,I650Y,I660WQ,I1M,IOMNI	1	1	0.77	0.5775	0	0		0.00264545	378	2	208150021	1	1	1385	CREB1	intron	CREB1/intron	1	0.202	0.133	0.013	0.012	I1M	A5,A6,I300D,I370,I550,I610Q,I650Y,I660WQ,I1M,IOMNI	I1M	(null)	A5,A6,I300D,I370,I550,I610Q,I650Y,I660WQ,I1M,IOMNI
2601828	0	0	2.5775	2	16	4043872	1	1	115	ADCY9	intron	ADCY9/intron	1	0.217	0.167	0.422	0.489	I300D,I370,I550,I610Q,I650Y,I660WQ,I1M,IOMNI	I300D,I370,I550,I610Q,I650Y,I660WQ,I1M,IOMNI	I300D,I370,I550,I610Q,I650Y,I660WQ,I1M,IOMNI	(null)	A5,A6,I300D,I370,I550,I610Q,I650Y,I660WQ,I1M,IOMNI	1	1	0.77	0.5775	0	0		0.00264545	379	16	4043872	1	1	115	ADCY9	intron	ADCY9/intron	1	0.217	0.167	0.422	0.489	I300D,I370,I550,I610Q,I650Y,I660WQ,I1M,IOMNI	I300D,I370,I550,I610Q,I650Y,I660WQ,I1M,IOMNI	I300D,I370,I550,I610Q,I650Y,I660WQ,I1M,IOMNI	(null)	A5,A6,I300D,I370,I550,I610Q,I650Y,I660WQ,I1M,IOMNI
2677099	0	0	2.5775	36	6	45527900	1	1	860	RUNX2	intron	RUNX2/intron	1	0.317	0.102	0.034	0.056	I300D,I370,I550,I610Q,I650Y,I660WQ,I1M	A5,A6,I300D,I370,I550,I610Q,I650Y,I660WQ,I1M,IOMNI	A5,A6,I300D,I370,I550,I610Q,I650Y,I660WQ,I1M,IOMNI	(null)	A5,A6,I300D,I370,I550,I610Q,I650Y,I660WQ,I1M,IOMNI	1	1	0.77	0.5775	0	0		0.00264545	380	6	45527900	1	1	860	RUNX2	intron	RUNX2/intron	1	0.317	0.102	0.034	0.056	I300D,I370,I550,I610Q,I650Y,I660WQ,I1M	A5,A6,I300D,I370,I550,I610Q,I650Y,I660WQ,I1M,IOMNI	A5,A6,I300D,I370,I550,I610Q,I650Y,I660WQ,I1M,IOMNI	(null)	A5,A6,I300D,I370,I550,I610Q,I650Y,I660WQ,I1M,IOMNI
2780896	0	0	2.5775	13	1	65083705	1	1	3716	JAK1	intron	JAK1/intron	0	0.233	0.25	0.295	0.333	I1M	A5,A6,I300D,I370,I550,I610Q,I650Y,I660WQ,I1M,IOMNI	A5,A6,I300D,I370,I550,I610Q,I650Y,I660WQ,I1M,IOMNI	(null)	A5,A6,I300D,I370,I550,I610Q,I650Y,I660WQ,I1M,IOMNI	1	1	0.77	0.5775	0	0		0.00264545	381	1	65083705	1	1	3716	JAK1	intron	JAK1/intron	0	0.233	0.25	0.295	0.333	I1M	A5,A6,I300D,I370,I550,I610Q,I650Y,I660WQ,I1M,IOMNI	A5,A6,I300D,I370,I550,I610Q,I650Y,I660WQ,I1M,IOMNI	(null)	A5,A6,I300D,I370,I550,I610Q,I650Y,I660WQ,I1M,IOMNI
2819867	0	0	2.5775	36	6	45527406	1	1	860	RUNX2	intron	RUNX2/intron	1	0.317	0.092	0.033	0.033	(null)	A5,A6,I300D,I370,I550,I610Q,I650Y,I660WQ,I1M,IOMNI		(null)	A5,A6,I300D,I370,I550,I610Q,I650Y,I660WQ,I1M,IOMNI	1	1	0.77	0.5775	0	0		0.00264545	382	6	45527406	1	1	860	RUNX2	intron	RUNX2/intron	1	0.317	0.092	0.033	0.033	(null)	A5,A6,I300D,I370,I550,I610Q,I650Y,I660WQ,I1M,IOMNI		(null)	A5,A6,I300D,I370,I550,I610Q,I650Y,I660WQ,I1M,IOMNI
2820339	0	0	2.5775	36	6	45527088	1	1	860	RUNX2	intron	RUNX2/intron	1	0.317	0.417	0.25	0.311	A6	A5,A6,I300D,I370,I550,I610Q,I650Y,I660WQ,I1M,IOMNI	A6,I550,I610Q,I650Y,I660WQ,I1M,IOMNI	(null)	A6,I550,I610Q,I650Y,I660WQ,I1M,IOMNI	1	1	0.77	0.5775	0	0		0.00264545	383	6	45527088	1	1	860	RUNX2	intron	RUNX2/intron	1	0.317	0.417	0.25	0.311	A6	A5,A6,I300D,I370,I550,I610Q,I650Y,I660WQ,I1M,IOMNI	A6,I550,I610Q,I650Y,I660WQ,I1M,IOMNI	(null)	A6,I550,I610Q,I650Y,I660WQ,I1M,IOMNI
2857396	0	0	2.5775	1	17	45624301	1	1	1277	COL1A1	intron	COL1A1/intron	1	0.167	0.095	0.011	0.056	A6,I1M,IOMNI	A6,I1M,IOMNI	A6,I1M,IOMNI	(null)	A6,I1M,IOMNI	1	1	0.77	0.5775	0	0		0.00264545	384	17	45624301	1	1	1277	COL1A1	intron	COL1A1/intron	1	0.167	0.095	0.011	0.056	A6,I1M,IOMNI	A6,I1M,IOMNI	A6,I1M,IOMNI	(null)	A6,I1M,IOMNI
3020371	0	0	2.5775	31	6	152425513	1	1	2099	ESR1	intron	ESR1/intron	1	0.392	0.367	0.4	0.489	(null)	A5,A6,I300D,I370,I550,I610Q,I650Y,I660WQ,I1M,IOMNI	A5,A6,I300D,I370,I550,I610Q,I650Y,I660WQ,I1M,IOMNI	(null)		1	1	0.77	0.5775	0	0		0.00264545	385	6	152425513	1	1	2099	ESR1	intron	ESR1/intron	1	0.392	0.367	0.4	0.489	(null)	A5,A6,I300D,I370,I550,I610Q,I650Y,I660WQ,I1M,IOMNI	A5,A6,I300D,I370,I550,I610Q,I650Y,I660WQ,I1M,IOMNI	(null)
3134883	0	0	2.5775	4	10	6140731	1	1	3559	IL2RA	intron	IL2RA/intron	1	0.275	0.033	0.25	0.3	I300D,I370,I550,I610Q,I650Y,I660WQ,I1M	A6,I300D,I370,I550,I610Q,I650Y,I660WQ,I1M,IOMNI	A6,I300D,I370,I550,I610Q,I650Y,I660WQ,I1M,IOMNI	(null)	I300D,I370,I550,I610Q,I650Y,I660WQ,I1M	1	1	0.77	0.5775	0	0		0.00264545	386	10	6140731	1	1	3559	IL2RA	intron	IL2RA/intron	1	0.275	0.033	0.25	0.3	I300D,I370,I550,I610Q,I650Y,I660WQ,I1M	A6,I300D,I370,I550,I610Q,I650Y,I660WQ,I1M,IOMNI	A6,I300D,I370,I550,I610Q,I650Y,I660WQ,I1M,IOMNI	(null)	I300D,I370,I550,I610Q,I650Y,I660WQ,I1M
3730074	0	0	2.5775	9	12	47453950	1	1	112	ADCY6	intron	ADCY6/intron	0	0.118	0.16	0	0.011	(null)	I550,I610Q,I650Y,I660WQ,I1M,IOMNI		(null)	I300D,I370,I550,I610Q,I650Y,I660WQ,I1M,IOMNI	1	1	0.77	0.5775	0	0		0.00264545	387	12	47453950	1	1	112	ADCY6	intron	ADCY6/intron	0	0.118	0.16	0	0.011	(null)	I550,I610Q,I650Y,I660WQ,I1M,IOMNI		(null)	I300D,I370,I550,I610Q,I650Y,I660WQ,I1M,IOMNI
3768743	0	0	2.5775	10	2	46213611	1	1	5581	PRKCE	intron	PRKCE/intron	0	0.067	0	0.102	0.144	(null)	A5,A6,I300D,I370,I550,I610Q,I650Y,I660WQ,I1M,IOMNI	A5,A6,I300D,I370,I550,I610Q,I650Y,I660WQ,I1M,IOMNI	(null)		1	1	0.77	0.5775	0	0		0.00264545	388	2	46213611	1	1	5581	PRKCE	intron	PRKCE/intron	0	0.067	0	0.102	0.144	(null)	A5,A6,I300D,I370,I550,I610Q,I650Y,I660WQ,I1M,IOMNI	A5,A6,I300D,I370,I550,I610Q,I650Y,I660WQ,I1M,IOMNI	(null)
4143882	0	0	2.5775	3	5	7717364	1	1	108	ADCY2	intron	ADCY2/intron	1	0.35	0.153	0.367	0.367	(null)	A6,I300D,I370,I550,I610Q,I650Y,I660WQ,I1M,IOMNI	A6,I300D,I370,I550,I610Q,I650Y,I660WQ,I1M,IOMNI	(null)		1	1	0.77	0.5775	0	0		0.00264545	389	5	7717364	1	1	108	ADCY2	intron	ADCY2/intron	1	0.35	0.153	0.367	0.367	(null)	A6,I300D,I370,I550,I610Q,I650Y,I660WQ,I1M,IOMNI	A6,I300D,I370,I550,I610Q,I650Y,I660WQ,I1M,IOMNI	(null)
4656376	0	0	2.5775	5	1	160907273	1	1	4921	DDR2	intron	DDR2/intron	1	0.367	0.22	0.42	0.352	A6,IOMNI	A6,I300D,I370,I550,I610Q,I650Y,I660WQ,I1M,IOMNI	A5,A6,IOMNI	(null)	A6,IOMNI	1	1	0.77	0.5775	0	0		0.00264545	390	1	160907273	1	1	4921	DDR2	intron	DDR2/intron	1	0.367	0.22	0.42	0.352	A6,IOMNI	A6,I300D,I370,I550,I610Q,I650Y,I660WQ,I1M,IOMNI	A5,A6,IOMNI	(null)	A6,IOMNI
4953294	0	0	2.5775	3	2	46065162	1	1	5581	PRKCE	intron	PRKCE/intron	1	0.31	0.051	0.089	0.068	A6,I1M,IOMNI	A6,I300D,I370,I550,I610Q,I650Y,I660WQ,I1M,IOMNI	A6,I550,I610Q,I650Y,I660WQ,I1M,IOMNI	(null)	A6,I1M,IOMNI	1	1	0.77	0.5775	0	0		0.00264545	391	2	46065162	1	1	5581	PRKCE	intron	PRKCE/intron	1	0.31	0.051	0.089	0.068	A6,I1M,IOMNI	A6,I300D,I370,I550,I610Q,I650Y,I660WQ,I1M,IOMNI	A6,I550,I610Q,I650Y,I660WQ,I1M,IOMNI	(null)	A6,I1M,IOMNI
6775397	0	0	2.5775	1	3	121144063	1	1	2932	GSK3B	intron	GSK3B/intron	1	0.288	0.427	0	0	(null)			(null)	A5,A6,I300D,I370,I550,I610Q,I650Y,I660WQ,I1M,IOMNI	1	1	0.77	0.5775	0	0		0.00264545	392	3	121144063	1	1	2932	GSK3B	intron	GSK3B/intron	1	0.288	0.427	0	0	(null)			(null)	A5,A6,I300D,I370,I550,I610Q,I650Y,I660WQ,I1M,IOMNI
7162912	0	0	2.5775	5	15	65148362	1	1	4088	SMAD3	intron	SMAD3/intron	1	0.325	0.4	0.433	0.389	I300D,I370,I550,I610Q,I650Y,I660WQ,I1M,IOMNI	A5,A6,I300D,I370,I550,I610Q,I650Y,I660WQ,I1M,IOMNI	A5,A6,I300D,I370,I550,I610Q,I650Y,I660WQ,I1M,IOMNI	(null)	A5,A6,I300D,I370,I550,I610Q,I650Y,I660WQ,I1M,IOMNI	1	1	0.77	0.5775	0	0		0.00264545	393	15	65148362	1	1	4088	SMAD3	intron	SMAD3/intron	1	0.325	0.4	0.433	0.389	I300D,I370,I550,I610Q,I650Y,I660WQ,I1M,IOMNI	A5,A6,I300D,I370,I550,I610Q,I650Y,I660WQ,I1M,IOMNI	A5,A6,I300D,I370,I550,I610Q,I650Y,I660WQ,I1M,IOMNI	(null)	A5,A6,I300D,I370,I550,I610Q,I650Y,I660WQ,I1M,IOMNI
7217852	0	0	2.5775	19	17	35723547	1	1	5914	RARA	intron	RARA/intron	1	0.169	0.4	0.42	0.311	I1M	A5,A6,I300D,I370,I550,I610Q,I650Y,I660WQ,I1M,IOMNI	A5,A6,I300D,I370,I550,I610Q,I650Y,I660WQ,I1M,IOMNI	(null)	A5,A6,I300D,I370,I550,I610Q,I650Y,I660WQ,I1M,IOMNI	1	1	0.77	0.5775	0	0		0.00264545	394	17	35723547	1	1	5914	RARA	intron	RARA/intron	1	0.169	0.4	0.42	0.311	I1M	A5,A6,I300D,I370,I550,I610Q,I650Y,I660WQ,I1M,IOMNI	A5,A6,I300D,I370,I550,I610Q,I650Y,I660WQ,I1M,IOMNI	(null)	A5,A6,I300D,I370,I550,I610Q,I650Y,I660WQ,I1M,IOMNI
7692932	0	0	2.5775	25	4	81138202	1	1	118429	ANTXR2	intron	ANTXR2/intron	1	0.317	0.325	0.034	0.045	I1M	A5,A6,I300D,I370,I550,I610Q,I650Y,I660WQ,I1M,IOMNI	I1M	(null)	A6,I300D,I370,I550,I610Q,I650Y,I660WQ,I1M,IOMNI	1	1	0.77	0.5775	0	0		0.00264545	395	4	81138202	1	1	118429	ANTXR2	intron	ANTXR2/intron	1	0.317	0.325	0.034	0.045	I1M	A5,A6,I300D,I370,I550,I610Q,I650Y,I660WQ,I1M,IOMNI	I1M	(null)	A6,I300D,I370,I550,I610Q,I650Y,I660WQ,I1M,IOMNI
9340799	0	0	2.5775	6	6	152205074	1	1	2099	ESR1	intron	ESR1/intron	1	0.306	0.187	0.167	0.225	(null)	A6,I550,I610Q,I650Y,I660WQ,I1M,IOMNI		(null)		1	1	0.77	0.5775	0	0		0.00264545	396	6	152205074	1	1	2099	ESR1	intron	ESR1/intron	1	0.306	0.187	0.167	0.225	(null)	A6,I550,I610Q,I650Y,I660WQ,I1M,IOMNI		(null)
9642393	0	0	2.5775	8	7	55213141	1	1	1956	EGFR	intron	EGFR/intron	0	0.298	0.067	0.4	0.489	(null)	A5,A6,I300D,I370,I550,I610Q,I650Y,I660WQ,I1M,IOMNI	A6,I300D,I370,I550,I610Q,I650Y,I660WQ,I1M,IOMNI	(null)	A6,I300D,I370,I550,I610Q,I650Y,I660WQ,I1M,IOMNI	1	1	0.77	0.5775	0	0		0.00264545	397	7	55213141	1	1	1956	EGFR	intron	EGFR/intron	0	0.298	0.067	0.4	0.489	(null)	A5,A6,I300D,I370,I550,I610Q,I650Y,I660WQ,I1M,IOMNI	A6,I300D,I370,I550,I610Q,I650Y,I660WQ,I1M,IOMNI	(null)	A6,I300D,I370,I550,I610Q,I650Y,I660WQ,I1M,IOMNI
10489469	0	0	2.5775	9	1	112035607	1	1	5906	RAP1A	intron	RAP1A/intron	1	0.092	0	0.133	0.133	I300D,I370,I550,I610Q,I650Y,I660WQ,I1M,IOMNI	A5,A6,I300D,I370,I550,I610Q,I650Y,I660WQ,I1M,IOMNI	A5,A6,I300D,I370,I550,I610Q,I650Y,I660WQ,I1M,IOMNI	(null)	I300D,I370,I550,I610Q,I650Y,I660WQ,I1M,IOMNI	1	1	0.77	0.5775	0	0		0.00264545	398	1	112035607	1	1	5906	RAP1A	intron	RAP1A/intron	1	0.092	0	0.133	0.133	I300D,I370,I550,I610Q,I650Y,I660WQ,I1M,IOMNI	A5,A6,I300D,I370,I550,I610Q,I650Y,I660WQ,I1M,IOMNI	A5,A6,I300D,I370,I550,I610Q,I650Y,I660WQ,I1M,IOMNI	(null)	I300D,I370,I550,I610Q,I650Y,I660WQ,I1M,IOMNI
10926264	0	0	2.5775	2	1	233845760	1	1	2786	GNG4	intron	GNG4/intron	1	0.058	0.381	0.432	0.322	I300D,I370,I550,I610Q,I650Y,I660WQ,I1M,IOMNI	I300D,I370,I550,I610Q,I650Y,I660WQ,I1M,IOMNI	I300D,I370,I550,I610Q,I650Y,I660WQ,I1M,IOMNI	(null)	I300D,I370,I550,I610Q,I650Y,I660WQ,I1M,IOMNI	1	1	0.77	0.5775	0	0		0.00264545	399	1	233845760	1	1	2786	GNG4	intron	GNG4/intron	1	0.058	0.381	0.432	0.322	I300D,I370,I550,I610Q,I650Y,I660WQ,I1M,IOMNI	I300D,I370,I550,I610Q,I650Y,I660WQ,I1M,IOMNI	I300D,I370,I550,I610Q,I650Y,I660WQ,I1M,IOMNI	(null)	I300D,I370,I550,I610Q,I650Y,I660WQ,I1M,IOMNI
11247613	0	0	2.5775	30	1	27348372	1	1	6548	SLC9A1	intron	SLC9A1/intron	1	0.333	0.242	0.178	0.067	A5,A6,I550,I610Q,I650Y,I660WQ,I1M,IOMNI	A5,A6,I300D,I370,I550,I610Q,I650Y,I660WQ,I1M,IOMNI	A5,A6,I300D,I370,I550,I610Q,I650Y,I660WQ,I1M,IOMNI	(null)	A5,A6,I550,I610Q,I650Y,I660WQ,I1M,IOMNI	1	1	0.77	0.5775	0	0		0.00264545	400	1	27348372	1	1	6548	SLC9A1	intron	SLC9A1/intron	1	0.333	0.242	0.178	0.067	A5,A6,I550,I610Q,I650Y,I660WQ,I1M,IOMNI	A5,A6,I300D,I370,I550,I610Q,I650Y,I660WQ,I1M,IOMNI	A5,A6,I300D,I370,I550,I610Q,I650Y,I660WQ,I1M,IOMNI	(null)	A5,A6,I550,I610Q,I650Y,I660WQ,I1M,IOMNI
11632754	0	0	2.5775	44	15	65268023	1	1	4088	SMAD3	intron	SMAD3/intron	1	0.278	0.389	0.365	0.345	(null)	A5,A6,I300D,I370,I550,I610Q,I650Y,I660WQ,I1M,IOMNI	I1M,IOMNI	(null)	I650Y,I1M,IOMNI	1	1	0.77	0.5775	0	0		0.00264545	401	15	65268023	1	1	4088	SMAD3	intron	SMAD3/intron	1	0.278	0.389	0.365	0.345	(null)	A5,A6,I300D,I370,I550,I610Q,I650Y,I660WQ,I1M,IOMNI	I1M,IOMNI	(null)	I650Y,I1M,IOMNI
12314663	0	0	2.5775	8	12	47460938	1	1	112	ADCY6	intron	ADCY6/intron	0	0.167	0.232	0	0.011	(null)	I550,I610Q,I650Y,I660WQ,I1M,IOMNI		(null)		1	1	0.77	0.5775	0	0		0.00264545	402	12	47460938	1	1	112	ADCY6	intron	ADCY6/intron	0	0.167	0.232	0	0.011	(null)	I550,I610Q,I650Y,I660WQ,I1M,IOMNI		(null)
12496583	0	0	2.5775	8	3	124603976	1	1	111	ADCY5	intron	ADCY5/intron	1	0.254	0	0.395	0.25	A6,I1M,IOMNI	A5,A6,I300D,I370,I550,I610Q,I650Y,I660WQ,I1M,IOMNI	A6,I1M,IOMNI	(null)	A6,I1M,IOMNI	1	1	0.77	0.5775	0	0		0.00264545	403	3	124603976	1	1	111	ADCY5	intron	ADCY5/intron	1	0.254	0	0.395	0.25	A6,I1M,IOMNI	A5,A6,I300D,I370,I550,I610Q,I650Y,I660WQ,I1M,IOMNI	A6,I1M,IOMNI	(null)	A6,I1M,IOMNI
12535226	0	0	2.5775	1	7	55123913	1	1	1956	EGFR	intron	EGFR/intron	1	0.492	0.356	0.067	0.067	A6	A6	A5,A6,I300D,I370,I550,I610Q,I650Y,I660WQ,I1M,IOMNI	(null)	A6	1	1	0.77	0.5775	0	0		0.00264545	404	7	55123913	1	1	1956	EGFR	intron	EGFR/intron	1	0.492	0.356	0.067	0.067	A6	A6	A5,A6,I300D,I370,I550,I610Q,I650Y,I660WQ,I1M,IOMNI	(null)	A6
16830683	0	0	2.5775	69	3	121242858	1	1	2932	GSK3B	intron	GSK3B/intron	0	0.068	0.217	0.011	0.067	A5,A6	A5,A6,I300D,I370,I550,I610Q,I650Y,I660WQ,I1M,IOMNI	A5,A6,I300D,I370,I550,I610Q,I650Y,I660WQ,I1M,IOMNI	(null)	A5,A6,I300D,I370,I550,I610Q,I650Y,I660WQ,I1M,IOMNI	1	1	0.77	0.5775	0	0		0.00264545	405	3	121242858	1	1	2932	GSK3B	intron	GSK3B/intron	0	0.068	0.217	0.011	0.067	A5,A6	A5,A6,I300D,I370,I550,I610Q,I650Y,I660WQ,I1M,IOMNI	A5,A6,I300D,I370,I550,I610Q,I650Y,I660WQ,I1M,IOMNI	(null)	A5,A6,I300D,I370,I550,I610Q,I650Y,I660WQ,I1M,IOMNI
17019442	0	0	2.5775	1	1	210840963	1	1	467	ATF3	intron	ATF3/intron	0	0.158	0.067	0	0.011	A5,A6,I550,I610Q,I650Y,I660WQ,I1M,IOMNI	A5,A6,I550,I610Q,I650Y,I660WQ,I1M,IOMNI	A5,A6,I550,I610Q,I650Y,I660WQ,I1M,IOMNI	(null)	A5,A6,I550,I610Q,I650Y,I660WQ,I1M,IOMNI	1	1	0.77	0.5775	0	0		0.00264545	406	1	210840963	1	1	467	ATF3	intron	ATF3/intron	0	0.158	0.067	0	0.011	A5,A6,I550,I610Q,I650Y,I660WQ,I1M,IOMNI	A5,A6,I550,I610Q,I650Y,I660WQ,I1M,IOMNI	A5,A6,I550,I610Q,I650Y,I660WQ,I1M,IOMNI	(null)	A5,A6,I550,I610Q,I650Y,I660WQ,I1M,IOMNI
17509802	0	0	2.5775	1	4	81210449	1	1	118429	ANTXR2	intron	ANTXR2/intron	1	0.483	0.1	0.222	0.111	A5,A6,I1M	A5,A6,I1M	A5,A6,I1M	(null)	A5,A6,I1M	1	1	0.77	0.5775	0	0		0.00264545	407	4	81210449	1	1	118429	ANTXR2	intron	ANTXR2/intron	1	0.483	0.1	0.222	0.111	A5,A6,I1M	A5,A6,I1M	A5,A6,I1M	(null)	A5,A6,I1M
17827116	0	0	2.5775	15	5	7580982	1	1	108	ADCY2	intron	ADCY2/intron	0	0.121	0	0	0	A6	A5,A6,I300D,I370,I550,I610Q,I650Y,I660WQ,I1M,IOMNI	A6	(null)	A6	1	1	0.77	0.5775	0	0		0.00264545	408	5	7580982	1	1	108	ADCY2	intron	ADCY2/intron	0	0.121	0	0	0	A6	A5,A6,I300D,I370,I550,I610Q,I650Y,I660WQ,I1M,IOMNI	A6	(null)	A6
310220	0	0	2.57	12	1	65087154	1	1	3716	JAK1	intron	JAK1/intron	1	0.288	0.25	0.289	0.364	(null)	A5,A6,I300D,I370,I550,I610Q,I650Y,I660WQ,I1M,IOMNI	A5,A6,I300D,I370,I550,I610Q,I650Y,I660WQ,I1M,IOMNI	(null)	A5,A6,I300D,I370,I550,I610Q,I650Y,I660WQ,I1M,IOMNI	1	1	0.76	0.57	0	0		0.00269153	409	1	65087154	1	1	3716	JAK1	intron	JAK1/intron	1	0.288	0.25	0.289	0.364	(null)	A5,A6,I300D,I370,I550,I610Q,I650Y,I660WQ,I1M,IOMNI	A5,A6,I300D,I370,I550,I610Q,I650Y,I660WQ,I1M,IOMNI	(null)	A5,A6,I300D,I370,I550,I610Q,I650Y,I660WQ,I1M,IOMNI
310250	0	0	2.57	16	1	65129969	1	1	3716	JAK1	intron	JAK1/intron	1	0.117	0.492	0.295	0.311	(null)	A5,A6,I300D,I370,I550,I610Q,I650Y,I660WQ,I1M,IOMNI	A5,A6,I300D,I370,I550,I610Q,I650Y,I660WQ,I1M	(null)	A5,A6,I300D,I370,I550,I610Q,I650Y,I660WQ,I1M	1	1	0.76	0.57	0	0		0.00269153	410	1	65129969	1	1	3716	JAK1	intron	JAK1/intron	1	0.117	0.492	0.295	0.311	(null)	A5,A6,I300D,I370,I550,I610Q,I650Y,I660WQ,I1M,IOMNI	A5,A6,I300D,I370,I550,I610Q,I650Y,I660WQ,I1M	(null)	A5,A6,I300D,I370,I550,I610Q,I650Y,I660WQ,I1M
363337	0	0	2.57	11	10	118998475	1	1	6571	SLC18A2	intron	SLC18A2/intron	1	0.267	0.092	0.456	0.456	A5,A6	A5,A6,I300D,I370,I550,I610Q,I650Y,I660WQ,I1M,IOMNI	A5,A6,I300D,I370,I550,I610Q,I650Y,I660WQ,I1M,IOMNI	(null)	A5,A6	1	1	0.76	0.57	0	0		0.00269153	411	10	118998475	1	1	6571	SLC18A2	intron	SLC18A2/intron	1	0.267	0.092	0.456	0.456	A5,A6	A5,A6,I300D,I370,I550,I610Q,I650Y,I660WQ,I1M,IOMNI	A5,A6,I300D,I370,I550,I610Q,I650Y,I660WQ,I1M,IOMNI	(null)	A5,A6
363393	0	0	2.57	1	10	118995757	1	1	6571	SLC18A2	intron	SLC18A2/intron	1	0.167	0	0	0.011	A6	A6	A6	(null)	A6	1	1	0.76	0.57	0	0		0.00269153	412	10	118995757	1	1	6571	SLC18A2	intron	SLC18A2/intron	1	0.167	0	0	0.011	A6	A6	A6	(null)	A6
573575	0	0	2.57	5	2	45786102	1	1	5581	PRKCE	intron	PRKCE/intron	1	0.181	0.008	0.056	0.034	(null)	A5,A6,I300D,I370,I550,I610Q,I650Y,I660WQ,I1M,IOMNI		(null)		1	1	0.76	0.57	0	0		0.00269153	413	2	45786102	1	1	5581	PRKCE	intron	PRKCE/intron	1	0.181	0.008	0.056	0.034	(null)	A5,A6,I300D,I370,I550,I610Q,I650Y,I660WQ,I1M,IOMNI		(null)
642200	0	0	2.57	4	2	45786353	1	1	5581	PRKCE	intron	PRKCE/intron	1	0.367	0.317	0.193	0.167	A6,I300D,I370,I550,I610Q,I650Y,I660WQ,I1M,IOMNI	A5,A6,I300D,I370,I550,I610Q,I650Y,I660WQ,I1M,IOMNI	A5,A6,I300D,I370,I550,I610Q,I650Y,I660WQ,I1M,IOMNI	(null)	A6,I300D,I370,I550,I610Q,I650Y,I660WQ,I1M,IOMNI	1	1	0.76	0.57	0	0		0.00269153	414	2	45786353	1	1	5581	PRKCE	intron	PRKCE/intron	1	0.367	0.317	0.193	0.167	A6,I300D,I370,I550,I610Q,I650Y,I660WQ,I1M,IOMNI	A5,A6,I300D,I370,I550,I610Q,I650Y,I660WQ,I1M,IOMNI	A5,A6,I300D,I370,I550,I610Q,I650Y,I660WQ,I1M,IOMNI	(null)	A6,I300D,I370,I550,I610Q,I650Y,I660WQ,I1M,IOMNI
730688	0	0	2.57	10	5	179637509	1	1	5601	MAPK9	intron	MAPK9/intron	1	0.275	0.075	0.045	0.111	A6,I550,I610Q,I650Y,I660WQ,I1M	A5,A6,I300D,I370,I550,I610Q,I650Y,I660WQ,I1M,IOMNI	A6,I300D,I370,I550,I610Q,I650Y,I660WQ,I1M,IOMNI	(null)	A6,I550,I610Q,I650Y,I660WQ,I1M	1	1	0.76	0.57	0	0		0.00269153	415	5	179637509	1	1	5601	MAPK9	intron	MAPK9/intron	1	0.275	0.075	0.045	0.111	A6,I550,I610Q,I650Y,I660WQ,I1M	A5,A6,I300D,I370,I550,I610Q,I650Y,I660WQ,I1M,IOMNI	A6,I300D,I370,I550,I610Q,I650Y,I660WQ,I1M,IOMNI	(null)	A6,I550,I610Q,I650Y,I660WQ,I1M
765724	0	0	2.57	36	6	45525096	1	1	860	RUNX2	intron	RUNX2/intron	1	0.325	0.15	0.034	0.056	IOMNI	A5,A6,I300D,I370,I550,I610Q,I650Y,I660WQ,I1M,IOMNI	A5,A6,I300D,I370,I550,I610Q,I650Y,I660WQ,I1M,IOMNI	(null)	A5,A6,IOMNI	1	1	0.76	0.57	0	0		0.00269153	416	6	45525096	1	1	860	RUNX2	intron	RUNX2/intron	1	0.325	0.15	0.034	0.056	IOMNI	A5,A6,I300D,I370,I550,I610Q,I650Y,I660WQ,I1M,IOMNI	A5,A6,I300D,I370,I550,I610Q,I650Y,I660WQ,I1M,IOMNI	(null)	A5,A6,IOMNI
904453	0	0	2.57	9	3	12679894	1	1	5894	RAF1	intron	RAF1/intron	1	0.417	0.4	0.125	0.111	I550,I610Q,I650Y,I660WQ,I1M	A5,A6,I300D,I370,I550,I610Q,I650Y,I660WQ,I1M,IOMNI	A5,A6,I300D,I370,I550,I610Q,I650Y,I660WQ,I1M,IOMNI	(null)	A6,I550,I610Q,I650Y,I660WQ,I1M,IOMNI	1	1	0.76	0.57	0	0		0.00269153	417	3	12679894	1	1	5894	RAF1	intron	RAF1/intron	1	0.417	0.4	0.125	0.111	I550,I610Q,I650Y,I660WQ,I1M	A5,A6,I300D,I370,I550,I610Q,I650Y,I660WQ,I1M,IOMNI	A5,A6,I300D,I370,I550,I610Q,I650Y,I660WQ,I1M,IOMNI	(null)	A6,I550,I610Q,I650Y,I660WQ,I1M,IOMNI
980483	0	0	2.57	20	5	7594212	1	1	108	ADCY2	intron	ADCY2/intron	1	0.117	0.167	0	0	A5,A6,IOMNI	A5,A6,I300D,I370,I550,I610Q,I650Y,I660WQ,I1M,IOMNI	A5,A6,IOMNI	(null)	A5,A6,IOMNI	1	1	0.76	0.57	0	0		0.00269153	418	5	7594212	1	1	108	ADCY2	intron	ADCY2/intron	1	0.117	0.167	0	0	A5,A6,IOMNI	A5,A6,I300D,I370,I550,I610Q,I650Y,I660WQ,I1M,IOMNI	A5,A6,IOMNI	(null)	A5,A6,IOMNI
980484	0	0	2.57	20	5	7594129	1	1	108	ADCY2	intron	ADCY2/intron	1	0.098	0.17	0	0	(null)	A5,A6,I300D,I370,I550,I610Q,I650Y,I660WQ,I1M,IOMNI		(null)		1	1	0.76	0.57	0	0		0.00269153	419	5	7594129	1	1	108	ADCY2	intron	ADCY2/intron	1	0.098	0.17	0	0	(null)	A5,A6,I300D,I370,I550,I610Q,I650Y,I660WQ,I1M,IOMNI		(null)
980485	0	0	2.57	4	5	7594117	1	1	108	ADCY2	intron	ADCY2/intron	0	0.108	0	0	0	(null)	A5,A6,I300D,I370,I550,I610Q,I650Y,I660WQ,I1M,IOMNI		(null)		1	1	0.76	0.57	0	0		0.00269153	420	5	7594117	1	1	108	ADCY2	intron	ADCY2/intron	0	0.108	0	0	0	(null)	A5,A6,I300D,I370,I550,I610Q,I650Y,I660WQ,I1M,IOMNI		(null)
1031739	0	0	2.57	12	4	87448701	1	1	5602	MAPK10	intron	MAPK10/intron	1	0.345	0.237	0.386	0.278	I1M	A5,A6,I300D,I370,I550,I610Q,I650Y,I660WQ,I1M,IOMNI	A5,A6,I300D,I370,I550,I610Q,I650Y,I660WQ,I1M,IOMNI	(null)	I1M	1	1	0.76	0.57	0	0		0.00269153	421	4	87448701	1	1	5602	MAPK10	intron	MAPK10/intron	1	0.345	0.237	0.386	0.278	I1M	A5,A6,I300D,I370,I550,I610Q,I650Y,I660WQ,I1M,IOMNI	A5,A6,I300D,I370,I550,I610Q,I650Y,I660WQ,I1M,IOMNI	(null)	I1M
1460754	0	0	2.57	14	4	87448738	1	1	5602	MAPK10	intron	MAPK10/intron	1	0.28	0.405	0.477	0.456	(null)	A5,A6,I300D,I370,I550,I610Q,I650Y,I660WQ,I1M,IOMNI	A6,I550,I610Q,I650Y,I660WQ,I1M,IOMNI	(null)	A6,I550,I610Q,I650Y,I660WQ,I1M,IOMNI	1	1	0.76	0.57	0	0		0.00269153	422	4	87448738	1	1	5602	MAPK10	intron	MAPK10/intron	1	0.28	0.405	0.477	0.456	(null)	A5,A6,I300D,I370,I550,I610Q,I650Y,I660WQ,I1M,IOMNI	A6,I550,I610Q,I650Y,I660WQ,I1M,IOMNI	(null)	A6,I550,I610Q,I650Y,I660WQ,I1M,IOMNI
1558544	0	0	2.57	3	7	55195547	1	1	1956	EGFR	intron	EGFR/intron	1	0.298	0.5	0	0	A6	A5,A6,I300D,I370,I550,I610Q,I650Y,I660WQ,I1M,IOMNI	A6	(null)	A6	1	1	0.76	0.57	0	0		0.00269153	423	7	55195547	1	1	1956	EGFR	intron	EGFR/intron	1	0.298	0.5	0	0	A6	A5,A6,I300D,I370,I550,I610Q,I650Y,I660WQ,I1M,IOMNI	A6	(null)	A6
1722845	0	0	2.57	33	3	41217371	1	1	1499	CTNNB1	intron	CTNNB1/intron	1	0.417	0.109	0.244	0.317	(null)	A5,A6,I300D,I370,I550,I610Q,I650Y,I660WQ,I1M,IOMNI	A5,A6,I300D,I370,I550,I610Q,I650Y,I660WQ,I1M,IOMNI	(null)	A5,A6,I1M,IOMNI	1	1	0.76	0.57	0	0		0.00269153	424	3	41217371	1	1	1499	CTNNB1	intron	CTNNB1/intron	1	0.417	0.109	0.244	0.317	(null)	A5,A6,I300D,I370,I550,I610Q,I650Y,I660WQ,I1M,IOMNI	A5,A6,I300D,I370,I550,I610Q,I650Y,I660WQ,I1M,IOMNI	(null)	A5,A6,I1M,IOMNI
1800543	0	0	2.57	3	6	12402123	1	1	1906	EDN1	intron	EDN1/intron	0	0.25	0.246	0.295	0.311	I1M	A6,I300D,I370,I550,I610Q,I650Y,I660WQ,I1M,IOMNI	A6,I300D,I370,I550,I610Q,I650Y,I660WQ,I1M,IOMNI	(null)	I1M	1	1	0.76	0.57	0	0		0.00269153	425	6	12402123	1	1	1906	EDN1	intron	EDN1/intron	0	0.25	0.246	0.295	0.311	I1M	A6,I300D,I370,I550,I610Q,I650Y,I660WQ,I1M,IOMNI	A6,I300D,I370,I550,I610Q,I650Y,I660WQ,I1M,IOMNI	(null)	I1M
1914408	0	0	2.57	18	2	191548221	1	1	6772	STAT1	intron	STAT1/nearGene-5,STAT1/intron	0	0.225	0.133	0.33	0.289	A5,A6,I1M	A5,A6,I300D,I370,I550,I610Q,I650Y,I660WQ,I1M,IOMNI	A5,A6,I1M	(null)	A5,A6,I300D,I370,I550,I610Q,I650Y,I660WQ,I1M,IOMNI	1	1	0.76	0.57	0	0		0.00269153	426	2	191548221	1	1	6772	STAT1	intron	STAT1/nearGene-5,STAT1/intron	0	0.225	0.133	0.33	0.289	A5,A6,I1M	A5,A6,I300D,I370,I550,I610Q,I650Y,I660WQ,I1M,IOMNI	A5,A6,I1M	(null)	A5,A6,I300D,I370,I550,I610Q,I650Y,I660WQ,I1M,IOMNI
2272087	0	0	2.57	11	17	37713088	1	1	6776	STAT5A	intron	STAT5A/intron	0	0.142	0.297	0.432	0.278	(null)	A5,A6,I300D,I370,I550,I610Q,I650Y,I660WQ,I1M,IOMNI	A5,A6,I300D,I370,I550,I610Q,I650Y,I660WQ,I1M,IOMNI	(null)	A6,I550,I610Q,I650Y,I660WQ,I1M,IOMNI	1	1	0.76	0.57	0	0		0.00269153	427	17	37713088	1	1	6776	STAT5A	intron	STAT5A/intron	0	0.142	0.297	0.432	0.278	(null)	A5,A6,I300D,I370,I550,I610Q,I650Y,I660WQ,I1M,IOMNI	A5,A6,I300D,I370,I550,I610Q,I650Y,I660WQ,I1M,IOMNI	(null)	A6,I550,I610Q,I650Y,I660WQ,I1M,IOMNI
2272200	0	0	2.57	22	2	227620575	1	1	1286	COL4A4	intron	COL4A4/intron	1	0.5	0.308	0.467	0.367	(null)	A5,A6,I300D,I370,I550,I610Q,I650Y,I660WQ,I1M,IOMNI	A5,A6,I300D,I370,I550,I610Q,I650Y,I660WQ,I1M,IOMNI	(null)	A5,A6,I300D,I370,I550,I610Q,I650Y,I660WQ,I1M,IOMNI	1	1	0.76	0.57	0	0		0.00269153	428	2	227620575	1	1	1286	COL4A4	intron	COL4A4/intron	1	0.5	0.308	0.467	0.367	(null)	A5,A6,I300D,I370,I550,I610Q,I650Y,I660WQ,I1M,IOMNI	A5,A6,I300D,I370,I550,I610Q,I650Y,I660WQ,I1M,IOMNI	(null)	A5,A6,I300D,I370,I550,I610Q,I650Y,I660WQ,I1M,IOMNI
2273206	0	0	2.57	1	6	152424004	1	1	2099	ESR1	intron	ESR1/intron	1	0.141	0.473	0.276	0.364	A5,A6,I1M,IOMNI	A5,A6,I1M,IOMNI	A5,A6,I300D,I370,I550,I610Q,I650Y,I660WQ,I1M,IOMNI	(null)	A5,A6,I550,I610Q,I650Y,I660WQ,I1M,IOMNI	1	1	0.76	0.57	0	0		0.00269153	429	6	152424004	1	1	2099	ESR1	intron	ESR1/intron	1	0.141	0.473	0.276	0.364	A5,A6,I1M,IOMNI	A5,A6,I1M,IOMNI	A5,A6,I300D,I370,I550,I610Q,I650Y,I660WQ,I1M,IOMNI	(null)	A5,A6,I550,I610Q,I650Y,I660WQ,I1M,IOMNI
2302263	0	0	2.57	1	11	63778397	1	1	5331	PLCB3	intron	PLCB3/intron	1	0.142	0.314	0.432	0.444	IOMNI	IOMNI	A6,I300D,I370,I550,I610Q,I650Y,I660WQ,I1M,IOMNI	(null)	I300D,I370,I550,I610Q,I650Y,I660WQ,I1M,IOMNI	1	1	0.76	0.57	0	0		0.00269153	430	11	63778397	1	1	5331	PLCB3	intron	PLCB3/intron	1	0.142	0.314	0.432	0.444	IOMNI	IOMNI	A6,I300D,I370,I550,I610Q,I650Y,I660WQ,I1M,IOMNI	(null)	I300D,I370,I550,I610Q,I650Y,I660WQ,I1M,IOMNI
3020432	0	0	2.57	31	6	152399620	1	1	2099	ESR1	intron	ESR1/intron	1	0.392	0.258	0.433	0.467	I550,I610Q,I650Y,I660WQ,I1M	A5,A6,I300D,I370,I550,I610Q,I650Y,I660WQ,I1M,IOMNI	A5,A6,I300D,I370,I550,I610Q,I650Y,I660WQ,I1M,IOMNI	(null)	A6,I300D,I370,I550,I610Q,I650Y,I660WQ,I1M,IOMNI	1	1	0.76	0.57	0	0		0.00269153	431	6	152399620	1	1	2099	ESR1	intron	ESR1/intron	1	0.392	0.258	0.433	0.467	I550,I610Q,I650Y,I660WQ,I1M	A5,A6,I300D,I370,I550,I610Q,I650Y,I660WQ,I1M,IOMNI	A5,A6,I300D,I370,I550,I610Q,I650Y,I660WQ,I1M,IOMNI	(null)	A6,I300D,I370,I550,I610Q,I650Y,I660WQ,I1M,IOMNI
3729931	0	0	2.57	5	3	12601516	1	1	5894	RAF1	intron	RAF1/intron	1	0.333	0.217	0.044	0.056	A5,A6,I1M,IOMNI	A5,A6,I300D,I370,I550,I610Q,I650Y,I660WQ,I1M,IOMNI	A5,A6,I1M,IOMNI	(null)	A5,A6,I1M,IOMNI	1	1	0.76	0.57	0	0		0.00269153	432	3	12601516	1	1	5894	RAF1	intron	RAF1/intron	1	0.333	0.217	0.044	0.056	A5,A6,I1M,IOMNI	A5,A6,I300D,I370,I550,I610Q,I650Y,I660WQ,I1M,IOMNI	A5,A6,I1M,IOMNI	(null)	A5,A6,I1M,IOMNI
3816769	0	0	2.57	6	17	37751799	1	1	6774	STAT3	intron	STAT3/intron	1	0.35	0.417	0.433	0.344	A5,A6,I1M,IOMNI	A5,A6,I300D,I370,I550,I610Q,I650Y,I660WQ,I1M,IOMNI	A5,A6,I300D,I370,I550,I610Q,I650Y,I660WQ,I1M,IOMNI	(null)	A5,A6,I300D,I370,I550,I610Q,I650Y,I660WQ,I1M,IOMNI	1	1	0.76	0.57	0	0		0.00269153	433	17	37751799	1	1	6774	STAT3	intron	STAT3/intron	1	0.35	0.417	0.433	0.344	A5,A6,I1M,IOMNI	A5,A6,I300D,I370,I550,I610Q,I650Y,I660WQ,I1M,IOMNI	A5,A6,I300D,I370,I550,I610Q,I650Y,I660WQ,I1M,IOMNI	(null)	A5,A6,I300D,I370,I550,I610Q,I650Y,I660WQ,I1M,IOMNI
4334746	0	0	2.57	7	4	87291488	1	1	5602	MAPK10	intron	MAPK10/intron	1	0.358	0.259	0.25	0.357	A6	A5,A6,I300D,I370,I550,I610Q,I650Y,I660WQ,I1M,IOMNI	A5,A6,I550,I610Q,I650Y,I660WQ,I1M,IOMNI	(null)	A5,A6,I300D,I370,I550,I610Q,I650Y,I660WQ,I1M,IOMNI	1	1	0.76	0.57	0	0		0.00269153	434	4	87291488	1	1	5602	MAPK10	intron	MAPK10/intron	1	0.358	0.259	0.25	0.357	A6	A5,A6,I300D,I370,I550,I610Q,I650Y,I660WQ,I1M,IOMNI	A5,A6,I550,I610Q,I650Y,I660WQ,I1M,IOMNI	(null)	A5,A6,I300D,I370,I550,I610Q,I650Y,I660WQ,I1M,IOMNI
4533622	0	0	2.57	34	3	41217342	1	1	1499	CTNNB1	intron	CTNNB1/intron	1	0.483	0.267	0.159	0.256	(null)	A5,A6,I300D,I370,I550,I610Q,I650Y,I660WQ,I1M,IOMNI	A5,A6,I550,I610Q,I650Y,I660WQ,I1M,IOMNI	(null)	A5,A6,I550,I610Q,I650Y,I660WQ,I1M,IOMNI	1	1	0.76	0.57	0	0		0.00269153	435	3	41217342	1	1	1499	CTNNB1	intron	CTNNB1/intron	1	0.483	0.267	0.159	0.256	(null)	A5,A6,I300D,I370,I550,I610Q,I650Y,I660WQ,I1M,IOMNI	A5,A6,I550,I610Q,I650Y,I660WQ,I1M,IOMNI	(null)	A5,A6,I550,I610Q,I650Y,I660WQ,I1M,IOMNI
4784646	0	0	2.57	33	16	54821643	1	1	2775	GNAO1	intron	GNAO1/intron	1	0.392	0.195	0.314	0.273	(null)	A5,A6,I300D,I370,I550,I610Q,I650Y,I660WQ,I1M,IOMNI	A5,A6,I300D,I370,I550,I610Q,I650Y,I660WQ,I1M,IOMNI	(null)	A5,A6,I300D,I370,I550,I610Q,I650Y,I660WQ,I1M,IOMNI	1	1	0.76	0.57	0	0		0.00269153	436	16	54821643	1	1	2775	GNAO1	intron	GNAO1/intron	1	0.392	0.195	0.314	0.273	(null)	A5,A6,I300D,I370,I550,I610Q,I650Y,I660WQ,I1M,IOMNI	A5,A6,I300D,I370,I550,I610Q,I650Y,I660WQ,I1M,IOMNI	(null)	A5,A6,I300D,I370,I550,I610Q,I650Y,I660WQ,I1M,IOMNI
4812042	0	0	2.57	4	20	56895310	1	1	2778	GNAS	intron	GNAS/intron	1	0.353	0.475	0.33	0.3	I1M,IOMNI	A5,A6,I300D,I370,I550,I610Q,I650Y,I660WQ,I1M,IOMNI	A5,A6,I300D,I370,I550,I610Q,I650Y,I660WQ,I1M,IOMNI	(null)	I1M,IOMNI	1	1	0.76	0.57	0	0		0.00269153	437	20	56895310	1	1	2778	GNAS	intron	GNAS/intron	1	0.353	0.475	0.33	0.3	I1M,IOMNI	A5,A6,I300D,I370,I550,I610Q,I650Y,I660WQ,I1M,IOMNI	A5,A6,I300D,I370,I550,I610Q,I650Y,I660WQ,I1M,IOMNI	(null)	I1M,IOMNI
4947963	0	0	2.57	2	7	55055909	1	1	1956	EGFR	intron	EGFR/intron	1	0.381	0.033	0.273	0.311	A6,I300D,I370,I550,I610Q,I650Y,I660WQ,I1M	A6,I300D,I370,I550,I610Q,I650Y,I660WQ,I1M,IOMNI	A6,I300D,I370,I550,I610Q,I650Y,I660WQ,I1M,IOMNI	(null)	A6,I300D,I370,I550,I610Q,I650Y,I660WQ,I1M	1	1	0.76	0.57	0	0		0.00269153	438	7	55055909	1	1	1956	EGFR	intron	EGFR/intron	1	0.381	0.033	0.273	0.311	A6,I300D,I370,I550,I610Q,I650Y,I660WQ,I1M	A6,I300D,I370,I550,I610Q,I650Y,I660WQ,I1M,IOMNI	A6,I300D,I370,I550,I610Q,I650Y,I660WQ,I1M,IOMNI	(null)	A6,I300D,I370,I550,I610Q,I650Y,I660WQ,I1M
4986593	0	0	2.57	11	5	142674039	1	1	2908	NR3C1	intron	NR3C1/intron	1	0.225	0.008	0.105	0.17	I1M,IOMNI	A5,A6,I300D,I370,I550,I610Q,I650Y,I660WQ,I1M,IOMNI	A5,A6,I300D,I370,I550,I610Q,I650Y,I660WQ,I1M,IOMNI	(null)	I1M,IOMNI	1	1	0.76	0.57	0	0		0.00269153	439	5	142674039	1	1	2908	NR3C1	intron	NR3C1/intron	1	0.225	0.008	0.105	0.17	I1M,IOMNI	A5,A6,I300D,I370,I550,I610Q,I650Y,I660WQ,I1M,IOMNI	A5,A6,I300D,I370,I550,I610Q,I650Y,I660WQ,I1M,IOMNI	(null)	I1M,IOMNI
5746154	0	0	2.57	13	3	12680048	1	1	5894	RAF1	intron	RAF1/intron	1	0.102	0	0	0	I300D,I370,I550,I650Y,I1M	A5,A6,I300D,I370,I550,I610Q,I650Y,I660WQ,I1M,IOMNI	I300D,I370,I550,I650Y,I1M	(null)	I300D,I370,I550,I650Y,I1M	1	1	0.76	0.57	0	0		0.00269153	440	3	12680048	1	1	5894	RAF1	intron	RAF1/intron	1	0.102	0	0	0	I300D,I370,I550,I650Y,I1M	A5,A6,I300D,I370,I550,I610Q,I650Y,I660WQ,I1M,IOMNI	I300D,I370,I550,I650Y,I1M	(null)	I300D,I370,I550,I650Y,I1M
6503692	0	0	2.57	15	17	37675039	1	1	6777	STAT5B	intron	STAT5B/intron	1	0.263	0.408	0.364	0.261	I1M	A5,A6,I300D,I370,I550,I610Q,I650Y,I660WQ,I1M,IOMNI	A5,A6,I300D,I370,I550,I610Q,I650Y,I660WQ,I1M,IOMNI	(null)	A5,A6,I300D,I370,I550,I610Q,I650Y,I660WQ,I1M,IOMNI	1	1	0.76	0.57	0	0		0.00269153	441	17	37675039	1	1	6777	STAT5B	intron	STAT5B/intron	1	0.263	0.408	0.364	0.261	I1M	A5,A6,I300D,I370,I550,I610Q,I650Y,I660WQ,I1M,IOMNI	A5,A6,I300D,I370,I550,I610Q,I650Y,I660WQ,I1M,IOMNI	(null)	A5,A6,I300D,I370,I550,I610Q,I650Y,I660WQ,I1M,IOMNI
7546453	0	0	2.57	30	1	27351829	1	1	6548	SLC9A1	intron	SLC9A1/intron	1	0.333	0.283	0.178	0.067	A5,A6	A5,A6,I300D,I370,I550,I610Q,I650Y,I660WQ,I1M,IOMNI	A5,A6,I300D,I370,I550,I610Q,I650Y,I660WQ,I1M,IOMNI	(null)	A5,A6,I550,I610Q,I650Y,I660WQ,I1M,IOMNI	1	1	0.76	0.57	0	0		0.00269153	442	1	27351829	1	1	6548	SLC9A1	intron	SLC9A1/intron	1	0.333	0.283	0.178	0.067	A5,A6	A5,A6,I300D,I370,I550,I610Q,I650Y,I660WQ,I1M,IOMNI	A5,A6,I300D,I370,I550,I610Q,I650Y,I660WQ,I1M,IOMNI	(null)	A5,A6,I550,I610Q,I650Y,I660WQ,I1M,IOMNI
7553831	0	0	2.57	14	1	160927635	1	1	4921	DDR2	intron	DDR2/intron	1	0.195	0.492	0.193	0.322	I300D,I370,I550,I610Q,I650Y,I660WQ,I1M,IOMNI	A5,A6,I300D,I370,I550,I610Q,I650Y,I660WQ,I1M,IOMNI	A6,I300D,I370,I550,I610Q,I650Y,I660WQ,I1M,IOMNI	(null)	A6,I300D,I370,I550,I610Q,I650Y,I660WQ,I1M,IOMNI	1	1	0.76	0.57	0	0		0.00269153	443	1	160927635	1	1	4921	DDR2	intron	DDR2/intron	1	0.195	0.492	0.193	0.322	I300D,I370,I550,I610Q,I650Y,I660WQ,I1M,IOMNI	A5,A6,I300D,I370,I550,I610Q,I650Y,I660WQ,I1M,IOMNI	A6,I300D,I370,I550,I610Q,I650Y,I660WQ,I1M,IOMNI	(null)	A6,I300D,I370,I550,I610Q,I650Y,I660WQ,I1M,IOMNI
7654129	0	0	2.57	6	4	81098852	1	1	118429	ANTXR2	intron	ANTXR2/intron	1	0.068	0.467	0	0	I300D,I370,I550,I610Q,I650Y,I660WQ,I1M	I300D,I370,I550,I610Q,I650Y,I660WQ,I1M,IOMNI	I300D,I370,I550,I610Q,I650Y,I660WQ,I1M	(null)	I300D,I370,I550,I610Q,I650Y,I660WQ,I1M	1	1	0.76	0.57	0	0		0.00269153	444	4	81098852	1	1	118429	ANTXR2	intron	ANTXR2/intron	1	0.068	0.467	0	0	I300D,I370,I550,I610Q,I650Y,I660WQ,I1M	I300D,I370,I550,I610Q,I650Y,I660WQ,I1M,IOMNI	I300D,I370,I550,I610Q,I650Y,I660WQ,I1M	(null)	I300D,I370,I550,I610Q,I650Y,I660WQ,I1M
7655441	0	0	2.57	25	4	81098827	1	1	118429	ANTXR2	intron	ANTXR2/intron	1	0.31	0.339	0.023	0.033	I1M	A5,A6,I300D,I370,I550,I610Q,I650Y,I660WQ,I1M,IOMNI	I1M	(null)	A6,I300D,I370,I550,I610Q,I650Y,I660WQ,I1M,IOMNI	1	1	0.76	0.57	0	0		0.00269153	445	4	81098827	1	1	118429	ANTXR2	intron	ANTXR2/intron	1	0.31	0.339	0.023	0.033	I1M	A5,A6,I300D,I370,I550,I610Q,I650Y,I660WQ,I1M,IOMNI	I1M	(null)	A6,I300D,I370,I550,I610Q,I650Y,I660WQ,I1M,IOMNI
8125112	0	0	2.57	1	20	56864560	1	1	2778	GNAS	intron	GNAS/intron	1	0.142	0.383	0	0.011	I300D,I370,I550,I610Q,I650Y,I660WQ,I1M,IOMNI	I300D,I370,I550,I610Q,I650Y,I660WQ,I1M,IOMNI	I300D,I370,I550,I610Q,I650Y,I660WQ,I1M,IOMNI	(null)	I300D,I370,I550,I610Q,I650Y,I660WQ,I1M,IOMNI	1	1	0.76	0.57	0	0		0.00269153	446	20	56864560	1	1	2778	GNAS	intron	GNAS/intron	1	0.142	0.383	0	0.011	I300D,I370,I550,I610Q,I650Y,I660WQ,I1M,IOMNI	I300D,I370,I550,I610Q,I650Y,I660WQ,I1M,IOMNI	I300D,I370,I550,I610Q,I650Y,I660WQ,I1M,IOMNI	(null)	I300D,I370,I550,I610Q,I650Y,I660WQ,I1M,IOMNI
9804777	0	0	2.57	9	12	47451092	1	1	112	ADCY6	intron	ADCY6/intron	0	0.152	0.212	0	0.012	I1M,IOMNI	A6,I300D,I370,I550,I610Q,I650Y,I660WQ,I1M,IOMNI	I1M,IOMNI	(null)	I300D,I370,I550,I610Q,I650Y,I660WQ,I1M,IOMNI	1	1	0.76	0.57	0	0		0.00269153	447	12	47451092	1	1	112	ADCY6	intron	ADCY6/intron	0	0.152	0.212	0	0.012	I1M,IOMNI	A6,I300D,I370,I550,I610Q,I650Y,I660WQ,I1M,IOMNI	I1M,IOMNI	(null)	I300D,I370,I550,I610Q,I650Y,I660WQ,I1M,IOMNI
9904270	0	0	2.57	21	17	35733357	1	1	5914	RARA	intron	RARA/intron	1	0.142	0.076	0.42	0.311	I1M,IOMNI	A5,A6,I300D,I370,I550,I610Q,I650Y,I660WQ,I1M,IOMNI	A5,A6,I300D,I370,I550,I610Q,I650Y,I660WQ,I1M,IOMNI	(null)	A5,A6,I550,I610Q,I650Y,I660WQ,I1M,IOMNI	1	1	0.76	0.57	0	0		0.00269153	448	17	35733357	1	1	5914	RARA	intron	RARA/intron	1	0.142	0.076	0.42	0.311	I1M,IOMNI	A5,A6,I300D,I370,I550,I610Q,I650Y,I660WQ,I1M,IOMNI	A5,A6,I300D,I370,I550,I610Q,I650Y,I660WQ,I1M,IOMNI	(null)	A5,A6,I550,I610Q,I650Y,I660WQ,I1M,IOMNI
10166801	0	0	2.57	65	2	39104275	1	1	6654	SOS1	intron	SOS1/intron	1	0.067	0	0.211	0.159	(null)	A5,A6,I300D,I370,I550,I610Q,I650Y,I660WQ,I1M,IOMNI	A5,A6,I300D,I370,I550,I610Q,I650Y,I660WQ,I1M,IOMNI	(null)		1	1	0.76	0.57	0	0		0.00269153	449	2	39104275	1	1	6654	SOS1	intron	SOS1/intron	1	0.067	0	0.211	0.159	(null)	A5,A6,I300D,I370,I550,I610Q,I650Y,I660WQ,I1M,IOMNI	A5,A6,I300D,I370,I550,I610Q,I650Y,I660WQ,I1M,IOMNI	(null)
10190377	0	0	2.57	43	2	39104177	1	1	6654	SOS1	intron	SOS1/intron	1	0.083	0.417	0.284	0.189	(null)	A5,A6,I300D,I370,I550,I610Q,I650Y,I660WQ,I1M,IOMNI	A5,A6,I300D,I370,I550,I610Q,I650Y,I660WQ,I1M,IOMNI	(null)	A6,I610Q,I660WQ,I1M,IOMNI	1	1	0.76	0.57	0	0		0.00269153	450	2	39104177	1	1	6654	SOS1	intron	SOS1/intron	1	0.083	0.417	0.284	0.189	(null)	A5,A6,I300D,I370,I550,I610Q,I650Y,I660WQ,I1M,IOMNI	A5,A6,I300D,I370,I550,I610Q,I650Y,I660WQ,I1M,IOMNI	(null)	A6,I610Q,I660WQ,I1M,IOMNI
10238438	0	0	2.57	1	7	79679890	1	1	2770	GNAI1	intron	GNAI1/intron	1	0.292	0.054	0.114	0.136	I550,I610Q,I650Y,I660WQ,I1M,IOMNI	I550,I610Q,I650Y,I660WQ,I1M,IOMNI	A5,A6,I300D,I370,I550,I610Q,I650Y,I660WQ,I1M,IOMNI	(null)	I550,I610Q,I650Y,I660WQ,I1M,IOMNI	1	1	0.76	0.57	0	0		0.00269153	451	7	79679890	1	1	2770	GNAI1	intron	GNAI1/intron	1	0.292	0.054	0.114	0.136	I550,I610Q,I650Y,I660WQ,I1M,IOMNI	I550,I610Q,I650Y,I660WQ,I1M,IOMNI	A5,A6,I300D,I370,I550,I610Q,I650Y,I660WQ,I1M,IOMNI	(null)	I550,I610Q,I650Y,I660WQ,I1M,IOMNI
10516770	0	0	2.57	2	4	87391122	1	1	5602	MAPK10	intron	MAPK10/intron	0	0.083	0.358	0	0.022	A6,I300D,I370,I550,I610Q,I650Y,I660WQ,I1M,IOMNI	A6,I300D,I370,I550,I610Q,I650Y,I660WQ,I1M,IOMNI	A6,I300D,I370,I550,I610Q,I650Y,I660WQ,I1M,IOMNI	(null)	A6,I300D,I370,I550,I610Q,I650Y,I660WQ,I1M,IOMNI	1	1	0.76	0.57	0	0		0.00269153	452	4	87391122	1	1	5602	MAPK10	intron	MAPK10/intron	0	0.083	0.358	0	0.022	A6,I300D,I370,I550,I610Q,I650Y,I660WQ,I1M,IOMNI	A6,I300D,I370,I550,I610Q,I650Y,I660WQ,I1M,IOMNI	A6,I300D,I370,I550,I610Q,I650Y,I660WQ,I1M,IOMNI	(null)	A6,I300D,I370,I550,I610Q,I650Y,I660WQ,I1M,IOMNI
10737487	0	0	2.57	16	1	160933955	1	1	4921	DDR2	intron	DDR2/intron	1	0.246	0.242	0.465	0.43	(null)	A5,A6,I300D,I370,I550,I610Q,I650Y,I660WQ,I1M,IOMNI	A5,A6,I300D,I370,I550,I610Q,I650Y,I660WQ,I1M,IOMNI	(null)	A5,A6,I300D,I370,I550,I610Q,I650Y,I660WQ,I1M,IOMNI	1	1	0.76	0.57	0	0		0.00269153	453	1	160933955	1	1	4921	DDR2	intron	DDR2/intron	1	0.246	0.242	0.465	0.43	(null)	A5,A6,I300D,I370,I550,I610Q,I650Y,I660WQ,I1M,IOMNI	A5,A6,I300D,I370,I550,I610Q,I650Y,I660WQ,I1M,IOMNI	(null)	A5,A6,I300D,I370,I550,I610Q,I650Y,I660WQ,I1M,IOMNI
10754706	0	0	2.57	2	1	233848430	1	1	2786	GNG4	intron	GNG4/intron	1	0.45	0.225	0.289	0.211	(null)	I300D,I370,I550,I610Q,I650Y,I660WQ,I1M,IOMNI		(null)		1	1	0.76	0.57	0	0		0.00269153	454	1	233848430	1	1	2786	GNG4	intron	GNG4/intron	1	0.45	0.225	0.289	0.211	(null)	I300D,I370,I550,I610Q,I650Y,I660WQ,I1M,IOMNI		(null)
11097103	0	0	2.57	36	4	87391149	1	1	5602	MAPK10	intron	MAPK10/intron	1	0.195	0.258	0.182	0.111	(null)	A5,A6,I300D,I370,I550,I610Q,I650Y,I660WQ,I1M,IOMNI	A5,A6,I300D,I370,I550,I610Q,I650Y,I660WQ,I1M,IOMNI	(null)	A5,A6,I300D,I370,I550,I610Q,I650Y,I660WQ,I1M,IOMNI	1	1	0.76	0.57	0	0		0.00269153	455	4	87391149	1	1	5602	MAPK10	intron	MAPK10/intron	1	0.195	0.258	0.182	0.111	(null)	A5,A6,I300D,I370,I550,I610Q,I650Y,I660WQ,I1M,IOMNI	A5,A6,I300D,I370,I550,I610Q,I650Y,I660WQ,I1M,IOMNI	(null)	A5,A6,I300D,I370,I550,I610Q,I650Y,I660WQ,I1M,IOMNI
11684352	0	0	2.57	16	2	46188136	1	1	5581	PRKCE	intron	PRKCE/intron	1	0.45	0.059	0.456	0.456	A6	A5,A6,I300D,I370,I550,I610Q,I650Y,I660WQ,I1M,IOMNI	A5,A6,I300D,I370,I550,I610Q,I650Y,I660WQ,I1M,IOMNI	(null)	A5,A6,I300D,I370,I550,I610Q,I650Y,I660WQ,I1M	1	1	0.76	0.57	0	0		0.00269153	456	2	46188136	1	1	5581	PRKCE	intron	PRKCE/intron	1	0.45	0.059	0.456	0.456	A6	A5,A6,I300D,I370,I550,I610Q,I650Y,I660WQ,I1M,IOMNI	A5,A6,I300D,I370,I550,I610Q,I650Y,I660WQ,I1M,IOMNI	(null)	A5,A6,I300D,I370,I550,I610Q,I650Y,I660WQ,I1M
11742602	0	0	2.57	3	5	7493607	1	1	108	ADCY2	intron	ADCY2/intron	1	0.342	0.375	0.489	0.433	A5,A6,I1M	A5,A6,I300D,I370,I550,I610Q,I650Y,I660WQ,I1M,IOMNI	A5,A6,I300D,I370,I550,I610Q,I650Y,I660WQ,I1M,IOMNI	(null)	A5,A6,I300D,I370,I550,I610Q,I650Y,I660WQ,I1M,IOMNI	1	1	0.76	0.57	0	0		0.00269153	457	5	7493607	1	1	108	ADCY2	intron	ADCY2/intron	1	0.342	0.375	0.489	0.433	A5,A6,I1M	A5,A6,I300D,I370,I550,I610Q,I650Y,I660WQ,I1M,IOMNI	A5,A6,I300D,I370,I550,I610Q,I650Y,I660WQ,I1M,IOMNI	(null)	A5,A6,I300D,I370,I550,I610Q,I650Y,I660WQ,I1M,IOMNI
11766798	0	0	2.57	10	7	55091813	1	1	1956	EGFR	intron	EGFR/intron	1	0.312	0	0.116	0.079	(null)	A6,I300D,I370,I550,I610Q,I650Y,I660WQ,I1M,IOMNI	A5,A6,I300D,I370,I550,I610Q,I650Y,I660WQ,I1M,IOMNI	(null)		1	1	0.76	0.57	0	0		0.00269153	458	7	55091813	1	1	1956	EGFR	intron	EGFR/intron	1	0.312	0	0.116	0.079	(null)	A6,I300D,I370,I550,I610Q,I650Y,I660WQ,I1M,IOMNI	A5,A6,I300D,I370,I550,I610Q,I650Y,I660WQ,I1M,IOMNI	(null)
11895514	0	0	2.57	8	2	45925107	1	1	5581	PRKCE	intron	PRKCE/intron	1	0.345	0.302	0.156	0.256	(null)	A5,A6,I300D,I370,I550,I610Q,I650Y,I660WQ,I1M,IOMNI	A5,A6,I300D,I370,I550,I610Q,I650Y,I660WQ,I1M,IOMNI	(null)		1	1	0.76	0.57	0	0		0.00269153	459	2	45925107	1	1	5581	PRKCE	intron	PRKCE/intron	1	0.345	0.302	0.156	0.256	(null)	A5,A6,I300D,I370,I550,I610Q,I650Y,I660WQ,I1M,IOMNI	A5,A6,I300D,I370,I550,I610Q,I650Y,I660WQ,I1M,IOMNI	(null)
11982719	0	0	2.57	10	7	45704326	1	1	107	ADCY1	intron	ADCY1/intron	1	0.117	0.322	0.045	0.078	A6	A5,A6,I300D,I370,I550,I610Q,I650Y,I660WQ,I1M,IOMNI	A6,I550,I610Q,I650Y,I660WQ,I1M,IOMNI	(null)	A6,I550,I610Q,I650Y,I660WQ,I1M,IOMNI	1	1	0.76	0.57	0	0		0.00269153	460	7	45704326	1	1	107	ADCY1	intron	ADCY1/intron	1	0.117	0.322	0.045	0.078	A6	A5,A6,I300D,I370,I550,I610Q,I650Y,I660WQ,I1M,IOMNI	A6,I550,I610Q,I650Y,I660WQ,I1M,IOMNI	(null)	A6,I550,I610Q,I650Y,I660WQ,I1M,IOMNI
12216308	0	0	2.57	78	6	45450283	1	1	860	RUNX2	intron	RUNX2/intron,SUPT3H/intron	1	0.283	0.025	0.022	0.044	(null)	A5,A6,I300D,I370,I550,I610Q,I650Y,I660WQ,I1M,IOMNI		(null)		1	1	0.76	0.57	0	0		0.00269153	461	6	45450283	1	1	860	RUNX2	intron	RUNX2/intron,SUPT3H/intron	1	0.283	0.025	0.022	0.044	(null)	A5,A6,I300D,I370,I550,I610Q,I650Y,I660WQ,I1M,IOMNI		(null)
12901071	0	0	2.57	1	15	65157443	1	1	4088	SMAD3	intron	SMAD3/intron	1	0.358	0.008	0.167	0.261	A6,IOMNI	A6,IOMNI	A6,IOMNI	(null)	A6,IOMNI	1	1	0.76	0.57	0	0		0.00269153	462	15	65157443	1	1	4088	SMAD3	intron	SMAD3/intron	1	0.358	0.008	0.167	0.261	A6,IOMNI	A6,IOMNI	A6,IOMNI	(null)	A6,IOMNI
12901081	0	0	2.57	9	15	65157422	1	1	4088	SMAD3	intron	SMAD3/intron	1	0.455	0.267	0.464	0.429	A6	A5,A6,I300D,I370,I550,I610Q,I650Y,I660WQ,I1M,IOMNI	A5,A6,I300D,I370,I550,I610Q,I650Y,I660WQ,I1M,IOMNI	(null)	A5,A6,I300D,I370,I550,I610Q,I650Y,I660WQ,I1M,IOMNI	1	1	0.76	0.57	0	0		0.00269153	463	15	65157422	1	1	4088	SMAD3	intron	SMAD3/intron	1	0.455	0.267	0.464	0.429	A6	A5,A6,I300D,I370,I550,I610Q,I650Y,I660WQ,I1M,IOMNI	A5,A6,I300D,I370,I550,I610Q,I650Y,I660WQ,I1M,IOMNI	(null)	A5,A6,I300D,I370,I550,I610Q,I650Y,I660WQ,I1M,IOMNI
12901499	0	0	2.57	10	15	65157499	1	1	4088	SMAD3	intron	SMAD3/intron	1	0.458	0.308	0.467	0.444	I550,I610Q,I650Y,I660WQ,I1M	A5,A6,I300D,I370,I550,I610Q,I650Y,I660WQ,I1M,IOMNI	A5,A6,I300D,I370,I550,I610Q,I650Y,I660WQ,I1M,IOMNI	(null)	A5,A6,I300D,I370,I550,I610Q,I650Y,I660WQ,I1M,IOMNI	1	1	0.76	0.57	0	0		0.00269153	464	15	65157499	1	1	4088	SMAD3	intron	SMAD3/intron	1	0.458	0.308	0.467	0.444	I550,I610Q,I650Y,I660WQ,I1M	A5,A6,I300D,I370,I550,I610Q,I650Y,I660WQ,I1M,IOMNI	A5,A6,I300D,I370,I550,I610Q,I650Y,I660WQ,I1M,IOMNI	(null)	A5,A6,I300D,I370,I550,I610Q,I650Y,I660WQ,I1M,IOMNI
16830689	0	0	2.57	26	3	121253961	1	1	2932	GSK3B	intron	GSK3B/intron	1	0.25	0.4	0.033	0.067	(null)	A5,A6,I300D,I370,I550,I610Q,I650Y,I660WQ,I1M,IOMNI	A5,A6,I300D,I370,I550,I610Q,I650Y,I660WQ,I1M,IOMNI	(null)	A5,A6,I300D,I370,I550,I610Q,I650Y,I660WQ,I1M,IOMNI	1	1	0.76	0.57	0	0		0.00269153	465	3	121253961	1	1	2932	GSK3B	intron	GSK3B/intron	1	0.25	0.4	0.033	0.067	(null)	A5,A6,I300D,I370,I550,I610Q,I650Y,I660WQ,I1M,IOMNI	A5,A6,I300D,I370,I550,I610Q,I650Y,I660WQ,I1M,IOMNI	(null)	A5,A6,I300D,I370,I550,I610Q,I650Y,I660WQ,I1M,IOMNI
17827533	0	0	2.57	1	5	7594566	1	1	108	ADCY2	intron	ADCY2/intron	0	0.083	0	0	0	A5,A6	A5,A6	A5,A6	(null)	A5,A6	1	1	0.76	0.57	0	0		0.00269153	466	5	7594566	1	1	108	ADCY2	intron	ADCY2/intron	0	0.083	0	0	0	A5,A6	A5,A6	A5,A6	(null)	A5,A6
13831	0	0	2.5625	1	20	56908586	1	1	2778	GNAS	intron	GNAS/intron	1	0.258	0.042	0.333	0.314	I1M,IOMNI	I1M,IOMNI	A5,A6,I300D,I370,I550,I610Q,I650Y,I660WQ,I1M,IOMNI	(null)	I1M,IOMNI	1	1	0.75	0.5625	0	0		0.00273842	467	20	56908586	1	1	2778	GNAS	intron	GNAS/intron	1	0.258	0.042	0.333	0.314	I1M,IOMNI	I1M,IOMNI	A5,A6,I300D,I370,I550,I610Q,I650Y,I660WQ,I1M,IOMNI	(null)	I1M,IOMNI
363338	0	0	2.5625	13	10	118999379	1	1	6571	SLC18A2	intron	SLC18A2/intron	1	0.308	0.317	0.239	0.178	A6,IOMNI	A5,A6,I300D,I370,I550,I610Q,I650Y,I660WQ,I1M,IOMNI	A6,IOMNI	(null)	A6,IOMNI	1	1	0.75	0.5625	0	0		0.00273842	468	10	118999379	1	1	6571	SLC18A2	intron	SLC18A2/intron	1	0.308	0.317	0.239	0.178	A6,IOMNI	A5,A6,I300D,I370,I550,I610Q,I650Y,I660WQ,I1M,IOMNI	A6,IOMNI	(null)	A6,IOMNI
445746	0	0	2.5625	4	16	4089768	1	1	115	ADCY9	intron	ADCY9/intron	1	0.075	0.167	0	0	A5,A6	A5,A6,I550,I610Q,I650Y,I660WQ,I1M,IOMNI	A5,A6	(null)	A5,A6,I300D,I370,I550,I610Q,I650Y,I660WQ,I1M,IOMNI	1	1	0.75	0.5625	0	0		0.00273842	469	16	4089768	1	1	115	ADCY9	intron	ADCY9/intron	1	0.075	0.167	0	0	A5,A6	A5,A6,I550,I610Q,I650Y,I660WQ,I1M,IOMNI	A5,A6	(null)	A5,A6,I300D,I370,I550,I610Q,I650Y,I660WQ,I1M,IOMNI
524164	0	0	2.5625	80	3	139888287	1	1	5291	PIK3CB	intron	PIK3CB/intron	1	0.425	0.358	0.022	0.022	I650Y,I1M,IOMNI	A5,A6,I300D,I370,I550,I610Q,I650Y,I660WQ,I1M,IOMNI	I650Y,I1M,IOMNI	(null)	I650Y,I1M,IOMNI	1	1	0.75	0.5625	0	0		0.00273842	470	3	139888287	1	1	5291	PIK3CB	intron	PIK3CB/intron	1	0.425	0.358	0.022	0.022	I650Y,I1M,IOMNI	A5,A6,I300D,I370,I550,I610Q,I650Y,I660WQ,I1M,IOMNI	I650Y,I1M,IOMNI	(null)	I650Y,I1M,IOMNI
756631	0	0	2.5625	30	22	21793183	1	1	2781	GNAZ	intron	GNAZ/intron,RTDR1/intron	1	0.333	0.3	0.33	0.378	I1M,IOMNI	A5,A6,I300D,I370,I550,I610Q,I650Y,I660WQ,I1M,IOMNI	A5,A6,I300D,I370,I550,I610Q,I650Y,I660WQ,I1M,IOMNI	(null)	A6,I610Q,I660WQ,I1M,IOMNI	1	1	0.75	0.5625	0	0		0.00273842	471	22	21793183	1	1	2781	GNAZ	intron	GNAZ/intron,RTDR1/intron	1	0.333	0.3	0.33	0.378	I1M,IOMNI	A5,A6,I300D,I370,I550,I610Q,I650Y,I660WQ,I1M,IOMNI	A5,A6,I300D,I370,I550,I610Q,I650Y,I660WQ,I1M,IOMNI	(null)	A6,I610Q,I660WQ,I1M,IOMNI
759169	0	0	2.5625	4	7	55122130	1	1	1956	EGFR	intron	EGFR/intron	1	0.175	0.033	0.023	0.011	A5,A6,I300D,I370,I550,I610Q,I650Y,I660WQ,I1M,IOMNI	A5,A6,I300D,I370,I550,I610Q,I650Y,I660WQ,I1M,IOMNI	A5,A6,I300D,I370,I550,I610Q,I650Y,I660WQ,I1M,IOMNI	(null)	A5,A6,I300D,I370,I550,I610Q,I650Y,I660WQ,I1M,IOMNI	1	1	0.75	0.5625	0	0		0.00273842	472	7	55122130	1	1	1956	EGFR	intron	EGFR/intron	1	0.175	0.033	0.023	0.011	A5,A6,I300D,I370,I550,I610Q,I650Y,I660WQ,I1M,IOMNI	A5,A6,I300D,I370,I550,I610Q,I650Y,I660WQ,I1M,IOMNI	A5,A6,I300D,I370,I550,I610Q,I650Y,I660WQ,I1M,IOMNI	(null)	A5,A6,I300D,I370,I550,I610Q,I650Y,I660WQ,I1M,IOMNI
887826	0	0	2.5625	4	7	55122222	1	1	1956	EGFR	intron	EGFR/intron	1	0.164	0.033	0.011	0.011	(null)	A5,A6,I300D,I370,I550,I610Q,I650Y,I660WQ,I1M,IOMNI		(null)		1	1	0.75	0.5625	0	0		0.00273842	473	7	55122222	1	1	1956	EGFR	intron	EGFR/intron	1	0.164	0.033	0.011	0.011	(null)	A5,A6,I300D,I370,I550,I610Q,I650Y,I660WQ,I1M,IOMNI		(null)
1470597	0	0	2.5625	10	2	46123882	1	1	5581	PRKCE	intron	PRKCE/intron	1	0.293	0.212	0.089	0.122	(null)	A5,A6,I300D,I370,I550,I610Q,I650Y,I660WQ,I1M,IOMNI	A5,A6,I300D,I370,I550,I610Q,I650Y,I660WQ,I1M,IOMNI	(null)	I300D,I370,I550,I610Q,I650Y,I660WQ,I1M,IOMNI	1	1	0.75	0.5625	0	0		0.00273842	474	2	46123882	1	1	5581	PRKCE	intron	PRKCE/intron	1	0.293	0.212	0.089	0.122	(null)	A5,A6,I300D,I370,I550,I610Q,I650Y,I660WQ,I1M,IOMNI	A5,A6,I300D,I370,I550,I610Q,I650Y,I660WQ,I1M,IOMNI	(null)	I300D,I370,I550,I610Q,I650Y,I660WQ,I1M,IOMNI
1554286	0	0	2.5625	2	1	205010856	1	1	3586	IL10	intron	IL10/intron	1	0.169	0.466	0.318	0.284	A5,A6,I550,I610Q,I650Y,I660WQ,I1M	A5,A6,I550,I610Q,I650Y,I660WQ,I1M,IOMNI	A5,A6,I300D,I370,I550,I610Q,I650Y,I660WQ,I1M,IOMNI	(null)	A5,A6,I300D,I370,I550,I610Q,I650Y,I660WQ,I1M,IOMNI	1	1	0.75	0.5625	0	0		0.00273842	475	1	205010856	1	1	3586	IL10	intron	IL10/intron	1	0.169	0.466	0.318	0.284	A5,A6,I550,I610Q,I650Y,I660WQ,I1M	A5,A6,I550,I610Q,I650Y,I660WQ,I1M,IOMNI	A5,A6,I300D,I370,I550,I610Q,I650Y,I660WQ,I1M,IOMNI	(null)	A5,A6,I300D,I370,I550,I610Q,I650Y,I660WQ,I1M,IOMNI
1573362	0	0	2.5625	62	18	43709639	1	1	4087	SMAD2	intron	SMAD2/intron	1	0.5	0.233	0.375	0.478	(null)	A5,A6,I300D,I370,I550,I610Q,I650Y,I660WQ,I1M,IOMNI	A5,A6,I300D,I370,I550,I610Q,I650Y,I660WQ,I1M,IOMNI	(null)	A5,A6,I300D,I370,I550,I610Q,I650Y,I660WQ,I1M,IOMNI	1	1	0.75	0.5625	0	0		0.00273842	476	18	43709639	1	1	4087	SMAD2	intron	SMAD2/intron	1	0.5	0.233	0.375	0.478	(null)	A5,A6,I300D,I370,I550,I610Q,I650Y,I660WQ,I1M,IOMNI	A5,A6,I300D,I370,I550,I610Q,I650Y,I660WQ,I1M,IOMNI	(null)	A5,A6,I300D,I370,I550,I610Q,I650Y,I660WQ,I1M,IOMNI
2070699	0	0	2.5625	2	6	12400758	1	1	1906	EDN1	intron	EDN1/intron	1	0.5	0.025	0.489	0.433	A5,A6,I1M,IOMNI	A5,A6,I1M,IOMNI	A5,A6,I1M,IOMNI	(null)	A5,A6,I1M,IOMNI	1	1	0.75	0.5625	0	0		0.00273842	477	6	12400758	1	1	1906	EDN1	intron	EDN1/intron	1	0.5	0.025	0.489	0.433	A5,A6,I1M,IOMNI	A5,A6,I1M,IOMNI	A5,A6,I1M,IOMNI	(null)	A5,A6,I1M,IOMNI
2141279	0	0	2.5625	1	17	45628463	1	1	1277	COL1A1	intron	COL1A1/intron	1	0.063	0	0.262	0.11	IOMNI	IOMNI	IOMNI	(null)	IOMNI	1	1	0.75	0.5625	0	0		0.00273842	478	17	45628463	1	1	1277	COL1A1	intron	COL1A1/intron	1	0.063	0	0.262	0.11	IOMNI	IOMNI	IOMNI	(null)	IOMNI
2195396	0	0	2.5625	13	5	7712781	1	1	108	ADCY2	intron	ADCY2/intron	0	0.125	0.075	0.433	0.444	(null)	A5,A6,I300D,I370,I550,I610Q,I650Y,I660WQ,I1M,IOMNI	A5,A6,I300D,I370,I550,I610Q,I650Y,I660WQ,I1M,IOMNI	(null)	A5,A6,I300D,I370,I550,I610Q,I650Y,I660WQ,I1M,IOMNI	1	1	0.75	0.5625	0	0		0.00273842	479	5	7712781	1	1	108	ADCY2	intron	ADCY2/intron	0	0.125	0.075	0.433	0.444	(null)	A5,A6,I300D,I370,I550,I610Q,I650Y,I660WQ,I1M,IOMNI	A5,A6,I300D,I370,I550,I610Q,I650Y,I660WQ,I1M,IOMNI	(null)	A5,A6,I300D,I370,I550,I610Q,I650Y,I660WQ,I1M,IOMNI
2293215	0	0	2.5625	11	17	44639682	1	1	2793	GNGT2	intron	GNGT2/intron	1	0.25	0.125	0.367	0.411	I300D,I370,I550,I610Q,I650Y,I660WQ,I1M,IOMNI	A5,A6,I300D,I370,I550,I610Q,I650Y,I660WQ,I1M,IOMNI	A5,A6,I300D,I370,I550,I610Q,I650Y,I660WQ,I1M,IOMNI	(null)	A5,A6,I300D,I370,I550,I610Q,I650Y,I660WQ,I1M,IOMNI	1	1	0.75	0.5625	0	0		0.00273842	480	17	44639682	1	1	2793	GNGT2	intron	GNGT2/intron	1	0.25	0.125	0.367	0.411	I300D,I370,I550,I610Q,I650Y,I660WQ,I1M,IOMNI	A5,A6,I300D,I370,I550,I610Q,I650Y,I660WQ,I1M,IOMNI	A5,A6,I300D,I370,I550,I610Q,I650Y,I660WQ,I1M,IOMNI	(null)	A5,A6,I300D,I370,I550,I610Q,I650Y,I660WQ,I1M,IOMNI
2293348	0	0	2.5625	3	7	55234251	1	1	1956	EGFR	intron	EGFR/intron	1	0.353	0.107	0.081	0.093	A5,A6,I300D,I370,I550,I610Q,I650Y,I660WQ,I1M,IOMNI	A5,A6,I300D,I370,I550,I610Q,I650Y,I660WQ,I1M,IOMNI	A5,A6,I300D,I370,I550,I610Q,I650Y,I660WQ,I1M,IOMNI	(null)	A5,A6,I300D,I370,I550,I610Q,I650Y,I660WQ,I1M,IOMNI	1	1	0.75	0.5625	0	0		0.00273842	481	7	55234251	1	1	1956	EGFR	intron	EGFR/intron	1	0.353	0.107	0.081	0.093	A5,A6,I300D,I370,I550,I610Q,I650Y,I660WQ,I1M,IOMNI	A5,A6,I300D,I370,I550,I610Q,I650Y,I660WQ,I1M,IOMNI	A5,A6,I300D,I370,I550,I610Q,I650Y,I660WQ,I1M,IOMNI	(null)	A5,A6,I300D,I370,I550,I610Q,I650Y,I660WQ,I1M,IOMNI
2302535	0	0	2.5625	3	7	55122182	1	1	1956	EGFR	intron	EGFR/intron	1	0.333	0.008	0.144	0.122	(null)	A6,I300D,I370,I550,I610Q,I650Y,I660WQ,I1M,IOMNI	A5,A6,I300D,I370,I550,I610Q,I650Y,I660WQ,I1M,IOMNI	(null)		1	1	0.75	0.5625	0	0		0.00273842	482	7	55122182	1	1	1956	EGFR	intron	EGFR/intron	1	0.333	0.008	0.144	0.122	(null)	A6,I300D,I370,I550,I610Q,I650Y,I660WQ,I1M,IOMNI	A5,A6,I300D,I370,I550,I610Q,I650Y,I660WQ,I1M,IOMNI	(null)
2586488	0	0	2.5625	2	17	45620425	1	1	1277	COL1A1	intron	COL1A1/intron	1	0.353	0.458	0.444	0.467	I550,I610Q,I650Y,I660WQ,I1M,IOMNI	I550,I610Q,I650Y,I660WQ,I1M,IOMNI	I550,I610Q,I650Y,I660WQ,I1M,IOMNI	(null)	I550,I610Q,I650Y,I660WQ,I1M,IOMNI	1	1	0.75	0.5625	0	0		0.00273842	483	17	45620425	1	1	1277	COL1A1	intron	COL1A1/intron	1	0.353	0.458	0.444	0.467	I550,I610Q,I650Y,I660WQ,I1M,IOMNI	I550,I610Q,I650Y,I660WQ,I1M,IOMNI	I550,I610Q,I650Y,I660WQ,I1M,IOMNI	(null)	I550,I610Q,I650Y,I660WQ,I1M,IOMNI
3024493	0	0	2.5625	3	1	205010591	1	1	3586	IL10	intron	IL10/intron	0	0.169	0.017	0.011	0.011	A6	A5,A6,I300D,I370,I550,I610Q,I650Y,I660WQ,I1M,IOMNI	A6	(null)	A6	1	1	0.75	0.5625	0	0		0.00273842	484	1	205010591	1	1	3586	IL10	intron	IL10/intron	0	0.169	0.017	0.011	0.011	A6	A5,A6,I300D,I370,I550,I610Q,I650Y,I660WQ,I1M,IOMNI	A6	(null)	A6
3769641	0	0	2.5625	2	2	227630565	1	1	1286	COL4A4	intron	COL4A4/intron	1	0.083	0.083	0.307	0.1	I300D,I370,I550,I610Q,I650Y,I660WQ,I1M,IOMNI	A6,I300D,I370,I550,I610Q,I650Y,I660WQ,I1M,IOMNI	A5,A6,I300D,I370,I550,I610Q,I650Y,I660WQ,I1M,IOMNI	(null)	A5,A6,I300D,I370,I550,I610Q,I650Y,I660WQ,I1M,IOMNI	1	1	0.75	0.5625	0	0		0.00273842	485	2	227630565	1	1	1286	COL4A4	intron	COL4A4/intron	1	0.083	0.083	0.307	0.1	I300D,I370,I550,I610Q,I650Y,I660WQ,I1M,IOMNI	A6,I300D,I370,I550,I610Q,I650Y,I660WQ,I1M,IOMNI	A5,A6,I300D,I370,I550,I610Q,I650Y,I660WQ,I1M,IOMNI	(null)	A5,A6,I300D,I370,I550,I610Q,I650Y,I660WQ,I1M,IOMNI
3788339	0	0	2.5625	2	22	21747677	1	1	2781	GNAZ	intron	GNAZ/intron,RTDR1/intron	1	0.192	0.483	0.364	0.267	A6,I300D,I370,I550,I610Q,I650Y,I660WQ,I1M,IOMNI	A6,I300D,I370,I550,I610Q,I650Y,I660WQ,I1M,IOMNI	A6,I300D,I370,I550,I610Q,I650Y,I660WQ,I1M,IOMNI	(null)	A6,I300D,I370,I550,I610Q,I650Y,I660WQ,I1M,IOMNI	1	1	0.75	0.5625	0	0		0.00273842	486	22	21747677	1	1	2781	GNAZ	intron	GNAZ/intron,RTDR1/intron	1	0.192	0.483	0.364	0.267	A6,I300D,I370,I550,I610Q,I650Y,I660WQ,I1M,IOMNI	A6,I300D,I370,I550,I610Q,I650Y,I660WQ,I1M,IOMNI	A6,I300D,I370,I550,I610Q,I650Y,I660WQ,I1M,IOMNI	(null)	A6,I300D,I370,I550,I610Q,I650Y,I660WQ,I1M,IOMNI
3788340	0	0	2.5625	2	22	21747712	1	1	2781	GNAZ	intron	GNAZ/intron,RTDR1/intron	1	0.319	0.366	0.42	0.337	A6	A5,A6,IOMNI	A5,A6,I300D,I370,I550,I610Q,I650Y,I660WQ,I1M,IOMNI	(null)	A5,A6,IOMNI	1	1	0.75	0.5625	0	0		0.00273842	487	22	21747712	1	1	2781	GNAZ	intron	GNAZ/intron,RTDR1/intron	1	0.319	0.366	0.42	0.337	A6	A5,A6,IOMNI	A5,A6,I300D,I370,I550,I610Q,I650Y,I660WQ,I1M,IOMNI	(null)	A5,A6,IOMNI
3788341	0	0	2.5625	1	22	21747758	1	1	2781	GNAZ	intron	GNAZ/intron,RTDR1/intron	1	0.4	0.192	0.443	0.356	I300D,I370,I550,I610Q,I650Y,I660WQ,I1M	I300D,I370,I550,I610Q,I650Y,I660WQ,I1M	A5,A6,I300D,I370,I550,I610Q,I650Y,I660WQ,I1M,IOMNI	(null)	I300D,I370,I550,I610Q,I650Y,I660WQ,I1M	1	1	0.75	0.5625	0	0		0.00273842	488	22	21747758	1	1	2781	GNAZ	intron	GNAZ/intron,RTDR1/intron	1	0.4	0.192	0.443	0.356	I300D,I370,I550,I610Q,I650Y,I660WQ,I1M	I300D,I370,I550,I610Q,I650Y,I660WQ,I1M	A5,A6,I300D,I370,I550,I610Q,I650Y,I660WQ,I1M,IOMNI	(null)	I300D,I370,I550,I610Q,I650Y,I660WQ,I1M
4776900	0	0	2.5625	6	15	65237528	1	1	4088	SMAD3	intron	SMAD3/intron	1	0.108	0.117	0.211	0.2	A6	A5,A6,I300D,I370,I550,I610Q,I650Y,I660WQ,I1M,IOMNI	A5,A6,I300D,I370,I550,I610Q,I650Y,I660WQ,I1M,IOMNI	(null)	A6,I550,I610Q,I650Y,I660WQ,I1M,IOMNI	1	1	0.75	0.5625	0	0		0.00273842	489	15	65237528	1	1	4088	SMAD3	intron	SMAD3/intron	1	0.108	0.117	0.211	0.2	A6	A5,A6,I300D,I370,I550,I610Q,I650Y,I660WQ,I1M,IOMNI	A5,A6,I300D,I370,I550,I610Q,I650Y,I660WQ,I1M,IOMNI	(null)	A6,I550,I610Q,I650Y,I660WQ,I1M,IOMNI
6557171	0	0	2.5625	7	6	152276286	1	1	2099	ESR1	intron	ESR1/intron	1	0.283	0.417	0.443	0.4	I300D,I370,I550,I610Q,I650Y,I660WQ,I1M,IOMNI	A6,I300D,I370,I550,I610Q,I650Y,I660WQ,I1M,IOMNI	A6,I300D,I370,I550,I610Q,I650Y,I660WQ,I1M,IOMNI	(null)	I300D,I370,I550,I610Q,I650Y,I660WQ,I1M,IOMNI	1	1	0.75	0.5625	0	0		0.00273842	490	6	152276286	1	1	2099	ESR1	intron	ESR1/intron	1	0.283	0.417	0.443	0.4	I300D,I370,I550,I610Q,I650Y,I660WQ,I1M,IOMNI	A6,I300D,I370,I550,I610Q,I650Y,I660WQ,I1M,IOMNI	A6,I300D,I370,I550,I610Q,I650Y,I660WQ,I1M,IOMNI	(null)	I300D,I370,I550,I610Q,I650Y,I660WQ,I1M,IOMNI
6598870	0	0	2.5625	17	1	27300908	1	1	6548	SLC9A1	intron	SLC9A1/intron	0	0.35	0.342	0.182	0.078	(null)	A5,A6,I550,I610Q,I650Y,I660WQ,I1M,IOMNI	A5,A6,I300D,I370,I550,I610Q,I650Y,I660WQ,I1M,IOMNI	(null)	A5,A6,I1M,IOMNI	1	1	0.75	0.5625	0	0		0.00273842	491	1	27300908	1	1	6548	SLC9A1	intron	SLC9A1/intron	0	0.35	0.342	0.182	0.078	(null)	A5,A6,I550,I610Q,I650Y,I660WQ,I1M,IOMNI	A5,A6,I300D,I370,I550,I610Q,I650Y,I660WQ,I1M,IOMNI	(null)	A5,A6,I1M,IOMNI
6762009	0	0	2.5625	1	3	124621724	1	1	111	ADCY5	intron	ADCY5/intron	1	0.117	0.292	0.443	0.422	A6	A6	A6	(null)	A6	1	1	0.75	0.5625	0	0		0.00273842	492	3	124621724	1	1	111	ADCY5	intron	ADCY5/intron	1	0.117	0.292	0.443	0.422	A6	A6	A6	(null)	A6
6795441	0	0	2.5625	8	3	12677562	1	1	5894	RAF1	intron	RAF1/intron	1	0.414	0.415	0.125	0.116	IOMNI	A5,A6,I300D,I370,I550,I610Q,I650Y,I660WQ,I1M,IOMNI	A5,A6,I300D,I370,I550,I610Q,I650Y,I660WQ,I1M,IOMNI	(null)	A6,I550,I610Q,I650Y,I660WQ,I1M,IOMNI	1	1	0.75	0.5625	0	0		0.00273842	493	3	12677562	1	1	5894	RAF1	intron	RAF1/intron	1	0.414	0.415	0.125	0.116	IOMNI	A5,A6,I300D,I370,I550,I610Q,I650Y,I660WQ,I1M,IOMNI	A5,A6,I300D,I370,I550,I610Q,I650Y,I660WQ,I1M,IOMNI	(null)	A6,I550,I610Q,I650Y,I660WQ,I1M,IOMNI
6895740	0	0	2.5625	1	5	179600539	1	1	5601	MAPK9	intron	MAPK9/intron	1	0.358	0.425	0.111	0.167	(null)		A6,I550,I610Q,I650Y,I660WQ,I1M,IOMNI	(null)	A5,A6,I300D,I370,I550,I610Q,I650Y,I660WQ,I1M,IOMNI	1	1	0.75	0.5625	0	0		0.00273842	494	5	179600539	1	1	5601	MAPK9	intron	MAPK9/intron	1	0.358	0.425	0.111	0.167	(null)		A6,I550,I610Q,I650Y,I660WQ,I1M,IOMNI	(null)	A5,A6,I300D,I370,I550,I610Q,I650Y,I660WQ,I1M,IOMNI
6930355	0	0	2.5625	42	6	152413084	1	1	2099	ESR1	intron	ESR1/intron	1	0.067	0.483	0.233	0.356	A5,A6	A5,A6,I300D,I370,I550,I610Q,I650Y,I660WQ,I1M,IOMNI	A5,A6,I300D,I370,I550,I610Q,I650Y,I660WQ,I1M,IOMNI	(null)	A5,A6,I550,I610Q,I650Y,I660WQ,I1M,IOMNI	1	1	0.75	0.5625	0	0		0.00273842	495	6	152413084	1	1	2099	ESR1	intron	ESR1/intron	1	0.067	0.483	0.233	0.356	A5,A6	A5,A6,I300D,I370,I550,I610Q,I650Y,I660WQ,I1M,IOMNI	A5,A6,I300D,I370,I550,I610Q,I650Y,I660WQ,I1M,IOMNI	(null)	A5,A6,I550,I610Q,I650Y,I660WQ,I1M,IOMNI
7005866	0	0	2.5625	3	8	27239711	1	1	2185	PTK2B	intron	PTK2B/intron	1	0.292	0.432	0.2	0.068	IOMNI	I300D,I370,I550,I610Q,I650Y,I660WQ,I1M,IOMNI	A6,I300D,I370,I550,I610Q,I650Y,I660WQ,I1M,IOMNI	(null)	IOMNI	1	1	0.75	0.5625	0	0		0.00273842	496	8	27239711	1	1	2185	PTK2B	intron	PTK2B/intron	1	0.292	0.432	0.2	0.068	IOMNI	I300D,I370,I550,I610Q,I650Y,I660WQ,I1M,IOMNI	A6,I300D,I370,I550,I610Q,I650Y,I660WQ,I1M,IOMNI	(null)	IOMNI
7005954	0	0	2.5625	15	8	27350523	1	1	2185	PTK2B	intron	PTK2B/intron	1	0.336	0.483	0.081	0.193	(null)	A5,A6,I300D,I370,I550,I610Q,I650Y,I660WQ,I1M,IOMNI	A5,A6,I300D,I370,I550,I610Q,I650Y,I660WQ,I1M,IOMNI	(null)	A5,A6,I300D,I370,I550,I610Q,I650Y,I660WQ,I1M,IOMNI	1	1	0.75	0.5625	0	0		0.00273842	497	8	27350523	1	1	2185	PTK2B	intron	PTK2B/intron	1	0.336	0.483	0.081	0.193	(null)	A5,A6,I300D,I370,I550,I610Q,I650Y,I660WQ,I1M,IOMNI	A5,A6,I300D,I370,I550,I610Q,I650Y,I660WQ,I1M,IOMNI	(null)	A5,A6,I300D,I370,I550,I610Q,I650Y,I660WQ,I1M,IOMNI
7542129	0	0	2.5625	4	1	160918579	1	1	4921	DDR2	intron	DDR2/intron	1	0.083	0.293	0.159	0.261	I650Y,I1M	A6,I300D,I370,I550,I610Q,I650Y,I660WQ,I1M,IOMNI	A5,A6,I300D,I370,I550,I610Q,I650Y,I660WQ,I1M,IOMNI	(null)	I650Y,I1M	1	1	0.75	0.5625	0	0		0.00273842	498	1	160918579	1	1	4921	DDR2	intron	DDR2/intron	1	0.083	0.293	0.159	0.261	I650Y,I1M	A6,I300D,I370,I550,I610Q,I650Y,I660WQ,I1M,IOMNI	A5,A6,I300D,I370,I550,I610Q,I650Y,I660WQ,I1M,IOMNI	(null)	I650Y,I1M
7546535	0	0	2.5625	6	1	65196508	1	1	3716	JAK1	intron	JAK1/intron	1	0.229	0.302	0.386	0.395	(null)	A5,A6,I300D,I370,I550,I610Q,I650Y,I660WQ,I1M,IOMNI	A5,A6,I300D,I370,I550,I610Q,I650Y,I660WQ,I1M,IOMNI	(null)	I550,I610Q,I650Y,I660WQ,I1M	1	1	0.75	0.5625	0	0		0.00273842	499	1	65196508	1	1	3716	JAK1	intron	JAK1/intron	1	0.229	0.302	0.386	0.395	(null)	A5,A6,I300D,I370,I550,I610Q,I650Y,I660WQ,I1M,IOMNI	A5,A6,I300D,I370,I550,I610Q,I650Y,I660WQ,I1M,IOMNI	(null)	I550,I610Q,I650Y,I660WQ,I1M
7567789	0	0	2.5625	20	2	227630348	1	1	1286	COL4A4	intron	COL4A4/intron	1	0.397	0.212	0.466	0.367	(null)	A5,A6,I300D,I370,I550,I610Q,I650Y,I660WQ,I1M,IOMNI	A5,A6,I300D,I370,I550,I610Q,I650Y,I660WQ,I1M,IOMNI	(null)	A5,A6,I300D,I370,I550,I610Q,I650Y,I660WQ,I1M	1	1	0.75	0.5625	0	0		0.00273842	500	2	227630348	1	1	1286	COL4A4	intron	COL4A4/intron	1	0.397	0.212	0.466	0.367	(null)	A5,A6,I300D,I370,I550,I610Q,I650Y,I660WQ,I1M,IOMNI	A5,A6,I300D,I370,I550,I610Q,I650Y,I660WQ,I1M,IOMNI	(null)	A5,A6,I300D,I370,I550,I610Q,I650Y,I660WQ,I1M
7808119	0	0	2.5625	10	7	79654274	1	1	2770	GNAI1	intron	GNAI1/intron	1	0.397	0.263	0.136	0.211	(null)	A5,A6,I300D,I370,I550,I610Q,I650Y,I660WQ,I1M,IOMNI	A6,I300D,I370,I550,I610Q,I650Y,I660WQ,I1M,IOMNI	(null)	A6,I300D,I370,I550,I610Q,I650Y,I660WQ,I1M,IOMNI	1	1	0.75	0.5625	0	0		0.00273842	501	7	79654274	1	1	2770	GNAI1	intron	GNAI1/intron	1	0.397	0.263	0.136	0.211	(null)	A5,A6,I300D,I370,I550,I610Q,I650Y,I660WQ,I1M,IOMNI	A6,I300D,I370,I550,I610Q,I650Y,I660WQ,I1M,IOMNI	(null)	A6,I300D,I370,I550,I610Q,I650Y,I660WQ,I1M,IOMNI
9322351	0	0	2.5625	42	6	152413155	1	1	2099	ESR1	intron	ESR1/intron	1	0.067	0.483	0.233	0.356	(null)	A5,A6,I300D,I370,I550,I610Q,I650Y,I660WQ,I1M,IOMNI	A5,A6,I300D,I370,I550,I610Q,I650Y,I660WQ,I1M,IOMNI	(null)	A5,A6,I550,I610Q,I650Y,I660WQ,I1M,IOMNI	1	1	0.75	0.5625	0	0		0.00273842	502	6	152413155	1	1	2099	ESR1	intron	ESR1/intron	1	0.067	0.483	0.233	0.356	(null)	A5,A6,I300D,I370,I550,I610Q,I650Y,I660WQ,I1M,IOMNI	A5,A6,I300D,I370,I550,I610Q,I650Y,I660WQ,I1M,IOMNI	(null)	A5,A6,I550,I610Q,I650Y,I660WQ,I1M,IOMNI
9322352	0	0	2.5625	42	6	152413336	1	1	2099	ESR1	intron	ESR1/intron	1	0.067	0.466	0.233	0.356	(null)	A5,A6,I300D,I370,I550,I610Q,I650Y,I660WQ,I1M,IOMNI	A5,A6,I300D,I370,I550,I610Q,I650Y,I660WQ,I1M,IOMNI	(null)	A5,A6,I550,I610Q,I650Y,I660WQ,I1M,IOMNI	1	1	0.75	0.5625	0	0		0.00273842	503	6	152413336	1	1	2099	ESR1	intron	ESR1/intron	1	0.067	0.466	0.233	0.356	(null)	A5,A6,I300D,I370,I550,I610Q,I650Y,I660WQ,I1M,IOMNI	A5,A6,I300D,I370,I550,I610Q,I650Y,I660WQ,I1M,IOMNI	(null)	A5,A6,I550,I610Q,I650Y,I660WQ,I1M,IOMNI
9645414	0	0	2.5625	7	1	65178402	1	1	3716	JAK1	intron	JAK1/intron	1	0.259	0.13	0.268	0.174	(null)	A5,A6,I300D,I370,I550,I610Q,I650Y,I660WQ,I1M,IOMNI	A5,A6,I550,I610Q,I650Y,I660WQ,I1M,IOMNI	(null)	A6,IOMNI	1	1	0.75	0.5625	0	0		0.00273842	504	1	65178402	1	1	3716	JAK1	intron	JAK1/intron	1	0.259	0.13	0.268	0.174	(null)	A5,A6,I300D,I370,I550,I610Q,I650Y,I660WQ,I1M,IOMNI	A5,A6,I550,I610Q,I650Y,I660WQ,I1M,IOMNI	(null)	A6,IOMNI
10170073	0	0	2.5625	2	2	45871106	1	1	5581	PRKCE	intron	PRKCE/intron	1	0.367	0.142	0.478	0.456	A6,I1M,IOMNI	A6,I550,I610Q,I650Y,I660WQ,I1M,IOMNI	A6,I1M,IOMNI	(null)	A6,I1M,IOMNI	1	1	0.75	0.5625	0	0		0.00273842	505	2	45871106	1	1	5581	PRKCE	intron	PRKCE/intron	1	0.367	0.142	0.478	0.456	A6,I1M,IOMNI	A6,I550,I610Q,I650Y,I660WQ,I1M,IOMNI	A6,I1M,IOMNI	(null)	A6,I1M,IOMNI
10799865	0	0	2.5625	17	1	160918448	1	1	4921	DDR2	intron	DDR2/intron	1	0.22	0.4	0.305	0.386	(null)	A5,A6,I300D,I370,I550,I610Q,I650Y,I660WQ,I1M,IOMNI	A5,A6,I300D,I370,I550,I610Q,I650Y,I660WQ,I1M,IOMNI	(null)	A5,A6,I300D,I370,I550,I610Q,I650Y,I660WQ,I1M,IOMNI	1	1	0.75	0.5625	0	0		0.00273842	506	1	160918448	1	1	4921	DDR2	intron	DDR2/intron	1	0.22	0.4	0.305	0.386	(null)	A5,A6,I300D,I370,I550,I610Q,I650Y,I660WQ,I1M,IOMNI	A5,A6,I300D,I370,I550,I610Q,I650Y,I660WQ,I1M,IOMNI	(null)	A5,A6,I300D,I370,I550,I610Q,I650Y,I660WQ,I1M,IOMNI
11775464	0	0	2.5625	30	8	27303564	1	1	2185	PTK2B	intron	PTK2B/intron	1	0.449	0.275	0.389	0.244	(null)	A5,A6,I300D,I370,I550,I610Q,I650Y,I660WQ,I1M,IOMNI	A5,A6,I300D,I370,I550,I610Q,I650Y,I660WQ,I1M,IOMNI	(null)	A5,A6,IOMNI	1	1	0.75	0.5625	0	0		0.00273842	507	8	27303564	1	1	2185	PTK2B	intron	PTK2B/intron	1	0.449	0.275	0.389	0.244	(null)	A5,A6,I300D,I370,I550,I610Q,I650Y,I660WQ,I1M,IOMNI	A5,A6,I300D,I370,I550,I610Q,I650Y,I660WQ,I1M,IOMNI	(null)	A5,A6,IOMNI
11776858	0	0	2.5625	30	8	27300217	1	1	2185	PTK2B	intron	PTK2B/intron	1	0.45	0.283	0.389	0.244	A5,A6,IOMNI	A5,A6,I300D,I370,I550,I610Q,I650Y,I660WQ,I1M,IOMNI	A5,A6,I300D,I370,I550,I610Q,I650Y,I660WQ,I1M,IOMNI	(null)	A5,A6,IOMNI	1	1	0.75	0.5625	0	0		0.00273842	508	8	27300217	1	1	2185	PTK2B	intron	PTK2B/intron	1	0.45	0.283	0.389	0.244	A5,A6,IOMNI	A5,A6,I300D,I370,I550,I610Q,I650Y,I660WQ,I1M,IOMNI	A5,A6,I300D,I370,I550,I610Q,I650Y,I660WQ,I1M,IOMNI	(null)	A5,A6,IOMNI
11777854	0	0	2.5625	30	8	27303579	1	1	2185	PTK2B	intron	PTK2B/intron	1	0.449	0.142	0.244	0.2	(null)	A5,A6,I300D,I370,I550,I610Q,I650Y,I660WQ,I1M,IOMNI	A5,A6,I300D,I370,I550,I610Q,I650Y,I660WQ,I1M,IOMNI	(null)	A5,A6,I550,I610Q,I650Y,I660WQ,I1M,IOMNI	1	1	0.75	0.5625	0	0		0.00273842	509	8	27303579	1	1	2185	PTK2B	intron	PTK2B/intron	1	0.449	0.142	0.244	0.2	(null)	A5,A6,I300D,I370,I550,I610Q,I650Y,I660WQ,I1M,IOMNI	A5,A6,I300D,I370,I550,I610Q,I650Y,I660WQ,I1M,IOMNI	(null)	A5,A6,I550,I610Q,I650Y,I660WQ,I1M,IOMNI
12147761	0	0	2.5625	1	14	51443103	1	1	54331	GNG2	intron	GNG2/intron	1	0.375	0.408	0.033	0.033	A6,I300D,I370,I550,I610Q,I650Y,I660WQ,I1M,IOMNI	A6,I300D,I370,I550,I610Q,I650Y,I660WQ,I1M,IOMNI	A6,I300D,I370,I550,I610Q,I650Y,I660WQ,I1M,IOMNI	(null)	A6,I300D,I370,I550,I610Q,I650Y,I660WQ,I1M,IOMNI	1	1	0.75	0.5625	0	0		0.00273842	510	14	51443103	1	1	54331	GNG2	intron	GNG2/intron	1	0.375	0.408	0.033	0.033	A6,I300D,I370,I550,I610Q,I650Y,I660WQ,I1M,IOMNI	A6,I300D,I370,I550,I610Q,I650Y,I660WQ,I1M,IOMNI	A6,I300D,I370,I550,I610Q,I650Y,I660WQ,I1M,IOMNI	(null)	A6,I300D,I370,I550,I610Q,I650Y,I660WQ,I1M,IOMNI
12199722	0	0	2.5625	2	6	152276593	1	1	2099	ESR1	intron	ESR1/intron	1	0.33	0	0.013	0.047	(null)	A5,A6,I550,I610Q,I650Y,I660WQ,I1M,IOMNI		(null)		1	1	0.75	0.5625	0	0		0.00273842	511	6	152276593	1	1	2099	ESR1	intron	ESR1/intron	1	0.33	0	0.013	0.047	(null)	A5,A6,I550,I610Q,I650Y,I660WQ,I1M,IOMNI		(null)
12204714	0	0	2.5625	6	6	152277032	1	1	2099	ESR1	intron	ESR1/intron	1	0.3	0.225	0.278	0.211	(null)	I300D,I370,I550,I610Q,I650Y,I660WQ,I1M,IOMNI	A5,A6,I300D,I370,I550,I610Q,I650Y,I660WQ,I1M,IOMNI	(null)	I300D,I370,I550,I610Q,I650Y,I660WQ,I1M,IOMNI	1	1	0.75	0.5625	0	0		0.00273842	512	6	152277032	1	1	2099	ESR1	intron	ESR1/intron	1	0.3	0.225	0.278	0.211	(null)	I300D,I370,I550,I610Q,I650Y,I660WQ,I1M,IOMNI	A5,A6,I300D,I370,I550,I610Q,I650Y,I660WQ,I1M,IOMNI	(null)	I300D,I370,I550,I610Q,I650Y,I660WQ,I1M,IOMNI
12471357	0	0	2.5625	2	2	46033166	1	1	5581	PRKCE	intron	PRKCE/intron	1	0.433	0.367	0.386	0.289	A6,I300D,I370,I550,I610Q,I650Y,I660WQ,I1M	A6,I300D,I370,I550,I610Q,I650Y,I660WQ,I1M,IOMNI	A5,A6,I300D,I370,I550,I610Q,I650Y,I660WQ,I1M,IOMNI	(null)	A6,I300D,I370,I550,I610Q,I650Y,I660WQ,I1M	1	1	0.75	0.5625	0	0		0.00273842	513	2	46033166	1	1	5581	PRKCE	intron	PRKCE/intron	1	0.433	0.367	0.386	0.289	A6,I300D,I370,I550,I610Q,I650Y,I660WQ,I1M	A6,I300D,I370,I550,I610Q,I650Y,I660WQ,I1M,IOMNI	A5,A6,I300D,I370,I550,I610Q,I650Y,I660WQ,I1M,IOMNI	(null)	A6,I300D,I370,I550,I610Q,I650Y,I660WQ,I1M
12600108	0	0	2.5625	9	16	54865932	1	1	2775	GNAO1	intron	GNAO1/intron	1	0.492	0.233	0.4	0.3	A5,A6,I550,I610Q,I650Y,I660WQ,I1M,IOMNI	A5,A6,I550,I610Q,I650Y,I660WQ,I1M,IOMNI	A5,A6,I300D,I370,I550,I610Q,I650Y,I660WQ,I1M,IOMNI	(null)	A5,A6,I550,I610Q,I650Y,I660WQ,I1M,IOMNI	1	1	0.75	0.5625	0	0		0.00273842	514	16	54865932	1	1	2775	GNAO1	intron	GNAO1/intron	1	0.492	0.233	0.4	0.3	A5,A6,I550,I610Q,I650Y,I660WQ,I1M,IOMNI	A5,A6,I550,I610Q,I650Y,I660WQ,I1M,IOMNI	A5,A6,I300D,I370,I550,I610Q,I650Y,I660WQ,I1M,IOMNI	(null)	A5,A6,I550,I610Q,I650Y,I660WQ,I1M,IOMNI
180274	0	0	2.555	16	7	93375094	1	1	2792	GNGT1	intron	GNGT1/intron	1	0.358	0.342	0.211	0.256	A6	A6,I300D,I370,I550,I610Q,I650Y,I660WQ,I1M,IOMNI	A6,I300D,I370,I550,I610Q,I650Y,I660WQ,I1M,IOMNI	(null)	A6,I550,I610Q,I650Y,I660WQ,I1M,IOMNI	1	1	0.74	0.555	0	0		0.00278612	515	7	93375094	1	1	2792	GNGT1	intron	GNGT1/intron	1	0.358	0.342	0.211	0.256	A6	A6,I300D,I370,I550,I610Q,I650Y,I660WQ,I1M,IOMNI	A6,I300D,I370,I550,I610Q,I650Y,I660WQ,I1M,IOMNI	(null)	A6,I550,I610Q,I650Y,I660WQ,I1M,IOMNI
363228	0	0	2.555	62	10	119017113	1	1	6571	SLC18A2	intron	SLC18A2/intron	1	0.112	0.31	0.295	0.356	(null)	A5,A6,I300D,I370,I550,I610Q,I650Y,I660WQ,I1M,IOMNI	A5,A6,I300D,I370,I550,I610Q,I650Y,I660WQ,I1M,IOMNI	(null)	A5,A6,I300D,I370,I550,I610Q,I650Y,I660WQ,I1M,IOMNI	1	1	0.74	0.555	0	0		0.00278612	516	10	119017113	1	1	6571	SLC18A2	intron	SLC18A2/intron	1	0.112	0.31	0.295	0.356	(null)	A5,A6,I300D,I370,I550,I610Q,I650Y,I660WQ,I1M,IOMNI	A5,A6,I300D,I370,I550,I610Q,I650Y,I660WQ,I1M,IOMNI	(null)	A5,A6,I300D,I370,I550,I610Q,I650Y,I660WQ,I1M,IOMNI
363343	0	0	2.555	4	10	119004938	1	1	6571	SLC18A2	intron	SLC18A2/intron	1	0.191	0.482	0.395	0.407	I1M,IOMNI	A5,A6,I300D,I370,I550,I610Q,I650Y,I660WQ,I1M,IOMNI	I1M,IOMNI	(null)	I1M,IOMNI	1	1	0.74	0.555	0	0		0.00278612	517	10	119004938	1	1	6571	SLC18A2	intron	SLC18A2/intron	1	0.191	0.482	0.395	0.407	I1M,IOMNI	A5,A6,I300D,I370,I550,I610Q,I650Y,I660WQ,I1M,IOMNI	I1M,IOMNI	(null)	I1M,IOMNI
400948	0	0	2.555	4	1	233782224	1	1	2786	GNG4	intron	GNG4/intron	1	0.491	0.432	0.216	0.178	(null)	A6,I300D,I370,I550,I610Q,I650Y,I660WQ,I1M,IOMNI	A6,I300D,I370,I550,I610Q,I650Y,I660WQ,I1M,IOMNI	(null)	I1M,IOMNI	1	1	0.74	0.555	0	0		0.00278612	518	1	233782224	1	1	2786	GNG4	intron	GNG4/intron	1	0.491	0.432	0.216	0.178	(null)	A6,I300D,I370,I550,I610Q,I650Y,I660WQ,I1M,IOMNI	A6,I300D,I370,I550,I610Q,I650Y,I660WQ,I1M,IOMNI	(null)	I1M,IOMNI
452950	0	0	2.555	4	1	233782240	1	1	2786	GNG4	intron	GNG4/intron	1	0.491	0.432	0.216	0.178	I1M	A6,I300D,I370,I550,I610Q,I650Y,I660WQ,I1M,IOMNI	A6,I300D,I370,I550,I610Q,I650Y,I660WQ,I1M,IOMNI	(null)	I1M,IOMNI	1	1	0.74	0.555	0	0		0.00278612	519	1	233782240	1	1	2786	GNG4	intron	GNG4/intron	1	0.491	0.432	0.216	0.178	I1M	A6,I300D,I370,I550,I610Q,I650Y,I660WQ,I1M,IOMNI	A6,I300D,I370,I550,I610Q,I650Y,I660WQ,I1M,IOMNI	(null)	I1M,IOMNI
891848	0	0	2.555	42	15	64485226	1	1	5604	MAP2K1	intron	MAP2K1/intron	1	0.2	0.017	0.125	0.078	(null)	A5,A6,I300D,I370,I550,I610Q,I650Y,I660WQ,I1M,IOMNI	A5,A6,I300D,I370,I550,I610Q,I650Y,I660WQ,I1M,IOMNI	(null)		1	1	0.74	0.555	0	0		0.00278612	520	15	64485226	1	1	5604	MAP2K1	intron	MAP2K1/intron	1	0.2	0.017	0.125	0.078	(null)	A5,A6,I300D,I370,I550,I610Q,I650Y,I660WQ,I1M,IOMNI	A5,A6,I300D,I370,I550,I610Q,I650Y,I660WQ,I1M,IOMNI	(null)
904452	0	0	2.555	20	3	12618013	1	1	5894	RAF1	intron	RAF1/intron	1	0.284	0.008	0.089	0.06	(null)	A5,A6,I300D,I370,I550,I610Q,I650Y,I660WQ,I1M,IOMNI	A5,A6,I300D,I370,I550,I610Q,I650Y,I660WQ,I1M,IOMNI	(null)		1	1	0.74	0.555	0	0		0.00278612	521	3	12618013	1	1	5894	RAF1	intron	RAF1/intron	1	0.284	0.008	0.089	0.06	(null)	A5,A6,I300D,I370,I550,I610Q,I650Y,I660WQ,I1M,IOMNI	A5,A6,I300D,I370,I550,I610Q,I650Y,I660WQ,I1M,IOMNI	(null)
938661	0	0	2.555	9	2	45835424	1	1	5581	PRKCE	intron	PRKCE/intron	1	0.475	0.233	0.489	0.478	A5,A6,I1M	A5,A6,I300D,I370,I550,I610Q,I650Y,I660WQ,I1M,IOMNI	A5,A6,I300D,I370,I550,I610Q,I650Y,I660WQ,I1M,IOMNI	(null)	A5,A6,I300D,I370,I550,I610Q,I650Y,I660WQ,I1M,IOMNI	1	1	0.74	0.555	0	0		0.00278612	522	2	45835424	1	1	5581	PRKCE	intron	PRKCE/intron	1	0.475	0.233	0.489	0.478	A5,A6,I1M	A5,A6,I300D,I370,I550,I610Q,I650Y,I660WQ,I1M,IOMNI	A5,A6,I300D,I370,I550,I610Q,I650Y,I660WQ,I1M,IOMNI	(null)	A5,A6,I300D,I370,I550,I610Q,I650Y,I660WQ,I1M,IOMNI
1364220	0	0	2.555	24	16	54828055	1	1	2775	GNAO1	intron	GNAO1/intron	1	0.475	0.442	0.455	0.4	(null)	A5,A6,I300D,I370,I550,I610Q,I650Y,I660WQ,I1M,IOMNI	A5,A6,I300D,I370,I550,I610Q,I650Y,I660WQ,I1M,IOMNI	(null)	A5,A6,I300D,I370,I550,I610Q,I650Y,I660WQ,I1M,IOMNI	1	1	0.74	0.555	0	0		0.00278612	523	16	54828055	1	1	2775	GNAO1	intron	GNAO1/intron	1	0.475	0.442	0.455	0.4	(null)	A5,A6,I300D,I370,I550,I610Q,I650Y,I660WQ,I1M,IOMNI	A5,A6,I300D,I370,I550,I610Q,I650Y,I660WQ,I1M,IOMNI	(null)	A5,A6,I300D,I370,I550,I610Q,I650Y,I660WQ,I1M,IOMNI
1382362	0	0	2.555	20	16	54831387	1	1	2775	GNAO1	intron	GNAO1/intron	1	0.35	0.117	0.307	0.222	A5,A6	A5,A6,I300D,I370,I550,I610Q,I650Y,I660WQ,I1M,IOMNI	A5,A6,I550,I610Q,I650Y,I660WQ,I1M,IOMNI	(null)	A5,A6	1	1	0.74	0.555	0	0		0.00278612	524	16	54831387	1	1	2775	GNAO1	intron	GNAO1/intron	1	0.35	0.117	0.307	0.222	A5,A6	A5,A6,I300D,I370,I550,I610Q,I650Y,I660WQ,I1M,IOMNI	A5,A6,I550,I610Q,I650Y,I660WQ,I1M,IOMNI	(null)	A5,A6
1917124	0	0	2.555	4	2	227645855	1	1	1286	COL4A4	intron	COL4A4/intron	0	0.333	0	0.182	0.244	IOMNI	A6,I300D,I370,I550,I610Q,I650Y,I660WQ,I1M,IOMNI	A5,A6,I300D,I370,I550,I610Q,I650Y,I660WQ,I1M,IOMNI	(null)	IOMNI	1	1	0.74	0.555	0	0		0.00278612	525	2	227645855	1	1	1286	COL4A4	intron	COL4A4/intron	0	0.333	0	0.182	0.244	IOMNI	A6,I300D,I370,I550,I610Q,I650Y,I660WQ,I1M,IOMNI	A5,A6,I300D,I370,I550,I610Q,I650Y,I660WQ,I1M,IOMNI	(null)	IOMNI
2072496	0	0	2.555	1	19	17807054	1	1	3718	JAK3	intron	JAK3/intron	0	0.067	0.1	0.3	0.211	A5,A6,I300D,I370,I550,I610Q,I650Y,I660WQ,I1M	A5,A6,I300D,I370,I550,I610Q,I650Y,I660WQ,I1M	A5,A6,I300D,I370,I550,I610Q,I650Y,I660WQ,I1M	(null)	A5,A6,I300D,I370,I550,I610Q,I650Y,I660WQ,I1M	1	1	0.74	0.555	0	0		0.00278612	526	19	17807054	1	1	3718	JAK3	intron	JAK3/intron	0	0.067	0.1	0.3	0.211	A5,A6,I300D,I370,I550,I610Q,I650Y,I660WQ,I1M	A5,A6,I300D,I370,I550,I610Q,I650Y,I660WQ,I1M	A5,A6,I300D,I370,I550,I610Q,I650Y,I660WQ,I1M	(null)	A5,A6,I300D,I370,I550,I610Q,I650Y,I660WQ,I1M
2072861	0	0	2.555	4	22	35858308	1	1	3560	IL2RB	intron	IL2RB/intron	1	0.383	0.317	0.333	0.411	I300D,I370,I550,I610Q,I650Y,I660WQ,I1M	I300D,I370,I550,I610Q,I650Y,I660WQ,I1M,IOMNI	I300D,I370,I550,I610Q,I650Y,I660WQ,I1M,IOMNI	(null)	I300D,I370,I550,I610Q,I650Y,I660WQ,I1M,IOMNI	1	1	0.74	0.555	0	0		0.00278612	527	22	35858308	1	1	3560	IL2RB	intron	IL2RB/intron	1	0.383	0.317	0.333	0.411	I300D,I370,I550,I610Q,I650Y,I660WQ,I1M	I300D,I370,I550,I610Q,I650Y,I660WQ,I1M,IOMNI	I300D,I370,I550,I610Q,I650Y,I660WQ,I1M,IOMNI	(null)	I300D,I370,I550,I610Q,I650Y,I660WQ,I1M,IOMNI
2141826	0	0	2.555	6	2	227710388	1	1	1286	COL4A4	intron	COL4A4/intron	1	0.45	0.267	0.193	0.233	(null)	A6,I550,I610Q,I650Y,I660WQ,I1M,IOMNI	A6,I300D,I370,I550,I610Q,I650Y,I660WQ,I1M,IOMNI	(null)	A6,I1M,IOMNI	1	1	0.74	0.555	0	0		0.00278612	528	2	227710388	1	1	1286	COL4A4	intron	COL4A4/intron	1	0.45	0.267	0.193	0.233	(null)	A6,I550,I610Q,I650Y,I660WQ,I1M,IOMNI	A6,I300D,I370,I550,I610Q,I650Y,I660WQ,I1M,IOMNI	(null)	A6,I1M,IOMNI
2164243	0	0	2.555	14	17	70845546	1	1	2885	GRB2	intron	GRB2/intron	0	0.183	0.042	0.067	0.111	(null)	A5,A6,I300D,I370,I550,I610Q,I650Y,I660WQ,I1M,IOMNI	A5,A6,I300D,I370,I550,I610Q,I650Y,I660WQ,I1M,IOMNI	(null)		1	1	0.74	0.555	0	0		0.00278612	529	17	70845546	1	1	2885	GRB2	intron	GRB2/intron	0	0.183	0.042	0.067	0.111	(null)	A5,A6,I300D,I370,I550,I610Q,I650Y,I660WQ,I1M,IOMNI	A5,A6,I300D,I370,I550,I610Q,I650Y,I660WQ,I1M,IOMNI	(null)
2271167	0	0	2.555	3	17	4569629	1	1	409	ARRB2	intron	ARRB2/intron	1	0.31	0.415	0.068	0.122	I1M	A6,I300D,I370,I550,I610Q,I650Y,I660WQ,I1M,IOMNI	A6,I300D,I370,I550,I610Q,I650Y,I660WQ,I1M,IOMNI	(null)	A6,I300D,I370,I550,I610Q,I650Y,I660WQ,I1M,IOMNI	1	1	0.74	0.555	0	0		0.00278612	530	17	4569629	1	1	409	ARRB2	intron	ARRB2/intron	1	0.31	0.415	0.068	0.122	I1M	A6,I300D,I370,I550,I610Q,I650Y,I660WQ,I1M,IOMNI	A6,I300D,I370,I550,I610Q,I650Y,I660WQ,I1M,IOMNI	(null)	A6,I300D,I370,I550,I610Q,I650Y,I660WQ,I1M,IOMNI
2278020	0	0	2.555	4	16	73828222	1	1	9564	BCAR1	intron	BCAR1/intron	1	0.288	0.392	0.182	0.189	(null)	A5,A6,I300D,I370,I550,I610Q,I650Y,I660WQ,I1M,IOMNI	A5,A6,I300D,I370,I550,I610Q,I650Y,I660WQ,I1M,IOMNI	(null)		1	1	0.74	0.555	0	0		0.00278612	531	16	73828222	1	1	9564	BCAR1	intron	BCAR1/intron	1	0.288	0.392	0.182	0.189	(null)	A5,A6,I300D,I370,I550,I610Q,I650Y,I660WQ,I1M,IOMNI	A5,A6,I300D,I370,I550,I610Q,I650Y,I660WQ,I1M,IOMNI	(null)
2293152	0	0	2.555	1	17	37735055	1	1	6774	STAT3	intron	STAT3/intron	1	0.388	0.085	0.318	0.422	(null)			(null)		1	1	0.74	0.555	0	0		0.00278612	532	17	37735055	1	1	6774	STAT3	intron	STAT3/intron	1	0.388	0.085	0.318	0.422	(null)			(null)
2551639	0	0	2.555	37	2	208104432	1	1	1385	CREB1	intron	CREB1/intron	1	0.183	0.108	0	0	I1M	A5,A6,I300D,I370,I550,I610Q,I650Y,I660WQ,I1M,IOMNI	I1M	(null)	A5,A6,I300D,I370,I550,I610Q,I650Y,I660WQ,I1M,IOMNI	1	1	0.74	0.555	0	0		0.00278612	533	2	208104432	1	1	1385	CREB1	intron	CREB1/intron	1	0.183	0.108	0	0	I1M	A5,A6,I300D,I370,I550,I610Q,I650Y,I660WQ,I1M,IOMNI	I1M	(null)	A5,A6,I300D,I370,I550,I610Q,I650Y,I660WQ,I1M,IOMNI
2790093	0	0	2.555	36	6	45545462	1	1	860	RUNX2	intron	RUNX2/intron	1	0.317	0.092	0.034	0.044	(null)	A5,A6,I300D,I370,I550,I610Q,I650Y,I660WQ,I1M,IOMNI		(null)	A5,A6,I300D,I370,I550,I610Q,I650Y,I660WQ,I1M,IOMNI	1	1	0.74	0.555	0	0		0.00278612	534	6	45545462	1	1	860	RUNX2	intron	RUNX2/intron	1	0.317	0.092	0.034	0.044	(null)	A5,A6,I300D,I370,I550,I610Q,I650Y,I660WQ,I1M,IOMNI		(null)	A5,A6,I300D,I370,I550,I610Q,I650Y,I660WQ,I1M,IOMNI
2870472	0	0	2.555	9	16	73836342	1	1	9564	BCAR1	intron	BCAR1/intron	1	0.164	0	0.011	0.011	A5,A6	A5,A6,I300D,I370,I550,I610Q,I650Y,I660WQ,I1M,IOMNI	A5,A6	(null)	A5,A6	1	1	0.74	0.555	0	0		0.00278612	535	16	73836342	1	1	9564	BCAR1	intron	BCAR1/intron	1	0.164	0	0.011	0.011	A5,A6	A5,A6,I300D,I370,I550,I610Q,I650Y,I660WQ,I1M,IOMNI	A5,A6	(null)	A5,A6
3024495	0	0	2.555	3	1	205009036	1	1	3586	IL10	intron	IL10/intron	1	0.175	0.017	0.011	0.011	(null)	A5,A6,I300D,I370,I550,I610Q,I650Y,I660WQ,I1M,IOMNI		(null)		1	1	0.74	0.555	0	0		0.00278612	536	1	205009036	1	1	3586	IL10	intron	IL10/intron	1	0.175	0.017	0.011	0.011	(null)	A5,A6,I300D,I370,I550,I610Q,I650Y,I660WQ,I1M,IOMNI		(null)
3025010	0	0	2.555	2	6	43855555	1	1	7422	VEGFA	intron	VEGFA/intron	1	0.35	0.375	0.341	0.278	I300D,I370,I550,I610Q,I650Y,I660WQ,I1M,IOMNI	I300D,I370,I550,I610Q,I650Y,I660WQ,I1M,IOMNI	I300D,I370,I550,I610Q,I650Y,I660WQ,I1M,IOMNI	(null)	I300D,I370,I550,I610Q,I650Y,I660WQ,I1M,IOMNI	1	1	0.74	0.555	0	0		0.00278612	537	6	43855555	1	1	7422	VEGFA	intron	VEGFA/intron	1	0.35	0.375	0.341	0.278	I300D,I370,I550,I610Q,I650Y,I660WQ,I1M,IOMNI	I300D,I370,I550,I610Q,I650Y,I660WQ,I1M,IOMNI	I300D,I370,I550,I610Q,I650Y,I660WQ,I1M,IOMNI	(null)	I300D,I370,I550,I610Q,I650Y,I660WQ,I1M,IOMNI
3730161	0	0	2.555	9	10	49305283	1	1	5599	MAPK8	intron	MAPK8/intron	0	0.075	0.017	0	0.033	I1M	A5,A6,I300D,I370,I550,I610Q,I650Y,I660WQ,I1M,IOMNI	I1M	(null)	I1M	1	1	0.74	0.555	0	0		0.00278612	538	10	49305283	1	1	5599	MAPK8	intron	MAPK8/intron	0	0.075	0.017	0	0.033	I1M	A5,A6,I300D,I370,I550,I610Q,I650Y,I660WQ,I1M,IOMNI	I1M	(null)	I1M
3730327	0	0	2.555	22	6	36135120	1	1	1432	MAPK14	intron	MAPK14/intron	1	0.108	0.358	0.102	0.178	I550,I610Q,I650Y,I660WQ,I1M	A5,A6,I300D,I370,I550,I610Q,I650Y,I660WQ,I1M,IOMNI	A5,A6,I550,I610Q,I650Y,I660WQ,I1M,IOMNI	(null)	I550,I610Q,I650Y,I660WQ,I1M,IOMNI	1	1	0.74	0.555	0	0		0.00278612	539	6	36135120	1	1	1432	MAPK14	intron	MAPK14/intron	1	0.108	0.358	0.102	0.178	I550,I610Q,I650Y,I660WQ,I1M	A5,A6,I300D,I370,I550,I610Q,I650Y,I660WQ,I1M,IOMNI	A5,A6,I550,I610Q,I650Y,I660WQ,I1M,IOMNI	(null)	I550,I610Q,I650Y,I660WQ,I1M,IOMNI
3766272	0	0	2.555	23	1	67994059	1	1	55970	GNG12	intron	GNG12/intron	1	0.483	0.092	0.477	0.489	A5,A6,I1M	A5,A6,I300D,I370,I550,I610Q,I650Y,I660WQ,I1M,IOMNI	A5,A6,I300D,I370,I550,I610Q,I650Y,I660WQ,I1M,IOMNI	(null)	A5,A6,I650Y,I1M,IOMNI	1	1	0.74	0.555	0	0		0.00278612	540	1	67994059	1	1	55970	GNG12	intron	GNG12/intron	1	0.483	0.092	0.477	0.489	A5,A6,I1M	A5,A6,I300D,I370,I550,I610Q,I650Y,I660WQ,I1M,IOMNI	A5,A6,I300D,I370,I550,I610Q,I650Y,I660WQ,I1M,IOMNI	(null)	A5,A6,I650Y,I1M,IOMNI
3801356	0	0	2.555	6	7	79678148	1	1	2770	GNAI1	intron	GNAI1/intron	1	0.275	0.267	0.057	0.067	(null)	A6,I300D,I370,I550,I610Q,I650Y,I660WQ,I1M,IOMNI	I1M,IOMNI	(null)	I1M,IOMNI	1	1	0.74	0.555	0	0		0.00278612	541	7	79678148	1	1	2770	GNAI1	intron	GNAI1/intron	1	0.275	0.267	0.057	0.067	(null)	A6,I300D,I370,I550,I610Q,I650Y,I660WQ,I1M,IOMNI	I1M,IOMNI	(null)	I1M,IOMNI
3801357	0	0	2.555	6	7	79678047	1	1	2770	GNAI1	intron	GNAI1/intron	0	0.1	0	0.07	0.078	I550,I610Q,I650Y,I660WQ,I1M,IOMNI	A5,A6,I550,I610Q,I650Y,I660WQ,I1M,IOMNI	A5,A6,I550,I610Q,I650Y,I660WQ,I1M,IOMNI	(null)	I550,I610Q,I650Y,I660WQ,I1M,IOMNI	1	1	0.74	0.555	0	0		0.00278612	542	7	79678047	1	1	2770	GNAI1	intron	GNAI1/intron	0	0.1	0	0.07	0.078	I550,I610Q,I650Y,I660WQ,I1M,IOMNI	A5,A6,I550,I610Q,I650Y,I660WQ,I1M,IOMNI	A5,A6,I550,I610Q,I650Y,I660WQ,I1M,IOMNI	(null)	I550,I610Q,I650Y,I660WQ,I1M,IOMNI
3805818	0	0	2.555	15	6	45503898	1	1	860	RUNX2	intron	RUNX2/intron	0	0.096	0	0.125	0.078	A5,A6	A5,A6,I300D,I370,I550,I610Q,I650Y,I660WQ,I1M,IOMNI	A5,A6,I300D,I370,I550,I610Q,I650Y,I660WQ,I1M,IOMNI	(null)	A5,A6	1	1	0.74	0.555	0	0		0.00278612	543	6	45503898	1	1	860	RUNX2	intron	RUNX2/intron	0	0.096	0	0.125	0.078	A5,A6	A5,A6,I300D,I370,I550,I610Q,I650Y,I660WQ,I1M,IOMNI	A5,A6,I300D,I370,I550,I610Q,I650Y,I660WQ,I1M,IOMNI	(null)	A5,A6
4446102	0	0	2.555	2	2	45851371	1	1	5581	PRKCE	intron	PRKCE/intron	1	0.333	0.192	0.307	0.367	I300D,I370,I550,I610Q,I650Y,I660WQ,I1M,IOMNI	A6,I300D,I370,I550,I610Q,I650Y,I660WQ,I1M,IOMNI	I300D,I370,I550,I610Q,I650Y,I660WQ,I1M,IOMNI	(null)	A6,I300D,I370,I550,I610Q,I650Y,I660WQ,I1M,IOMNI	1	1	0.74	0.555	0	0		0.00278612	544	2	45851371	1	1	5581	PRKCE	intron	PRKCE/intron	1	0.333	0.192	0.307	0.367	I300D,I370,I550,I610Q,I650Y,I660WQ,I1M,IOMNI	A6,I300D,I370,I550,I610Q,I650Y,I660WQ,I1M,IOMNI	I300D,I370,I550,I610Q,I650Y,I660WQ,I1M,IOMNI	(null)	A6,I300D,I370,I550,I610Q,I650Y,I660WQ,I1M,IOMNI
4678001	0	0	2.555	6	3	124489897	1	1	111	ADCY5	intron	ADCY5/intron	1	0.425	0.35	0.148	0.178	I300D,I370,I550,I610Q,I650Y,I660WQ,I1M,IOMNI	A5,A6,I300D,I370,I550,I610Q,I650Y,I660WQ,I1M,IOMNI	A5,A6,I300D,I370,I550,I610Q,I650Y,I660WQ,I1M,IOMNI	(null)	I300D,I370,I550,I610Q,I650Y,I660WQ,I1M,IOMNI	1	1	0.74	0.555	0	0		0.00278612	545	3	124489897	1	1	111	ADCY5	intron	ADCY5/intron	1	0.425	0.35	0.148	0.178	I300D,I370,I550,I610Q,I650Y,I660WQ,I1M,IOMNI	A5,A6,I300D,I370,I550,I610Q,I650Y,I660WQ,I1M,IOMNI	A5,A6,I300D,I370,I550,I610Q,I650Y,I660WQ,I1M,IOMNI	(null)	I300D,I370,I550,I610Q,I650Y,I660WQ,I1M,IOMNI
4693144	0	0	2.555	3	4	87494280	1	1	5602	MAPK10	intron	MAPK10/intron	1	0.225	0.483	0.205	0.211	(null)		A5,A6,I300D,I370,I550,I610Q,I650Y,I660WQ,I1M,IOMNI	(null)	A5,A6,I300D,I370,I550,I610Q,I650Y,I660WQ,I1M,IOMNI	1	1	0.74	0.555	0	0		0.00278612	546	4	87494280	1	1	5602	MAPK10	intron	MAPK10/intron	1	0.225	0.483	0.205	0.211	(null)		A5,A6,I300D,I370,I550,I610Q,I650Y,I660WQ,I1M,IOMNI	(null)	A5,A6,I300D,I370,I550,I610Q,I650Y,I660WQ,I1M,IOMNI
4776881	0	0	2.555	27	15	65163054	1	1	4088	SMAD3	intron	SMAD3/intron	1	0.417	0.467	0.356	0.411	IOMNI	A5,A6,I300D,I370,I550,I610Q,I650Y,I660WQ,I1M,IOMNI	A5,A6,I300D,I370,I550,I610Q,I650Y,I660WQ,I1M,IOMNI	(null)	A6,I550,I610Q,I650Y,I660WQ,I1M,IOMNI	1	1	0.74	0.555	0	0		0.00278612	547	15	65163054	1	1	4088	SMAD3	intron	SMAD3/intron	1	0.417	0.467	0.356	0.411	IOMNI	A5,A6,I300D,I370,I550,I610Q,I650Y,I660WQ,I1M,IOMNI	A5,A6,I300D,I370,I550,I610Q,I650Y,I660WQ,I1M,IOMNI	(null)	A6,I550,I610Q,I650Y,I660WQ,I1M,IOMNI
4788891	0	0	2.555	22	17	70902740	1	1	2885	GRB2	intron	GRB2/intron	1	0.138	0.093	0	0.044	I1M	A5,A6,I300D,I370,I550,I610Q,I650Y,I660WQ,I1M,IOMNI	I1M	(null)	A5,A6,I300D,I370,I550,I610Q,I650Y,I660WQ,I1M,IOMNI	1	1	0.74	0.555	0	0		0.00278612	548	17	70902740	1	1	2885	GRB2	intron	GRB2/intron	1	0.138	0.093	0	0.044	I1M	A5,A6,I300D,I370,I550,I610Q,I650Y,I660WQ,I1M,IOMNI	I1M	(null)	A5,A6,I300D,I370,I550,I610Q,I650Y,I660WQ,I1M,IOMNI
4898727	0	0	2.555	37	14	51490659	1	1	54331	GNG2	intron	GNG2/intron	1	0.383	0.092	0.233	0.244	A5,A6	A5,A6,I300D,I370,I550,I610Q,I650Y,I660WQ,I1M,IOMNI	A5,A6,I550,I610Q,I650Y,I660WQ,I1M,IOMNI	(null)	A5,A6,I550,I610Q,I650Y,I660WQ,I1M,IOMNI	1	1	0.74	0.555	0	0		0.00278612	549	14	51490659	1	1	54331	GNG2	intron	GNG2/intron	1	0.383	0.092	0.233	0.244	A5,A6	A5,A6,I300D,I370,I550,I610Q,I650Y,I660WQ,I1M,IOMNI	A5,A6,I550,I610Q,I650Y,I660WQ,I1M,IOMNI	(null)	A5,A6,I550,I610Q,I650Y,I660WQ,I1M,IOMNI
4953249	0	0	2.555	1	2	45846361	1	1	5581	PRKCE	intron	PRKCE/intron	1	0.167	0.25	0.023	0.023	I550,I610Q,I650Y,I660WQ,I1M	I550,I610Q,I650Y,I660WQ,I1M	I550,I610Q,I650Y,I660WQ,I1M	(null)	I550,I610Q,I650Y,I660WQ,I1M	1	1	0.74	0.555	0	0		0.00278612	550	2	45846361	1	1	5581	PRKCE	intron	PRKCE/intron	1	0.167	0.25	0.023	0.023	I550,I610Q,I650Y,I660WQ,I1M	I550,I610Q,I650Y,I660WQ,I1M	I550,I610Q,I650Y,I660WQ,I1M	(null)	I550,I610Q,I650Y,I660WQ,I1M
6510683	0	0	2.555	1	19	2498015	1	1	2788	GNG7	intron	GNG7/intron	0	0.1	0.192	0.222	0.144	I300D,I370,I550,I610Q,I650Y,I660WQ,I1M,IOMNI	I300D,I370,I550,I610Q,I650Y,I660WQ,I1M,IOMNI	I300D,I370,I550,I610Q,I650Y,I660WQ,I1M,IOMNI	(null)	I300D,I370,I550,I610Q,I650Y,I660WQ,I1M,IOMNI	1	1	0.74	0.555	0	0		0.00278612	551	19	2498015	1	1	2788	GNG7	intron	GNG7/intron	0	0.1	0.192	0.222	0.144	I300D,I370,I550,I610Q,I650Y,I660WQ,I1M,IOMNI	I300D,I370,I550,I610Q,I650Y,I660WQ,I1M,IOMNI	I300D,I370,I550,I610Q,I650Y,I660WQ,I1M,IOMNI	(null)	I300D,I370,I550,I610Q,I650Y,I660WQ,I1M,IOMNI
6702820	0	0	2.555	5	1	160870505	1	1	4921	DDR2	intron	DDR2/intron	1	0.229	0.017	0.159	0.256	A5,A6,I300D,I370,I550,I610Q,I650Y,I660WQ,I1M	A5,A6,I300D,I370,I550,I610Q,I650Y,I660WQ,I1M,IOMNI	A5,A6,I300D,I370,I550,I610Q,I650Y,I660WQ,I1M,IOMNI	(null)	A5,A6,I300D,I370,I550,I610Q,I650Y,I660WQ,I1M	1	1	0.74	0.555	0	0		0.00278612	552	1	160870505	1	1	4921	DDR2	intron	DDR2/intron	1	0.229	0.017	0.159	0.256	A5,A6,I300D,I370,I550,I610Q,I650Y,I660WQ,I1M	A5,A6,I300D,I370,I550,I610Q,I650Y,I660WQ,I1M,IOMNI	A5,A6,I300D,I370,I550,I610Q,I650Y,I660WQ,I1M,IOMNI	(null)	A5,A6,I300D,I370,I550,I610Q,I650Y,I660WQ,I1M
6917746	0	0	2.555	13	6	152184649	1	1	2099	ESR1	intron	ESR1/intron	1	0.133	0.483	0.278	0.289	A6	A5,A6,I300D,I370,I550,I610Q,I650Y,I660WQ,I1M,IOMNI	A5,A6,I300D,I370,I550,I610Q,I650Y,I660WQ,I1M,IOMNI	(null)	A5,A6,I300D,I370,I550,I610Q,I650Y,I660WQ,I1M,IOMNI	1	1	0.74	0.555	0	0		0.00278612	553	6	152184649	1	1	2099	ESR1	intron	ESR1/intron	1	0.133	0.483	0.278	0.289	A6	A5,A6,I300D,I370,I550,I610Q,I650Y,I660WQ,I1M,IOMNI	A5,A6,I300D,I370,I550,I610Q,I650Y,I660WQ,I1M,IOMNI	(null)	A5,A6,I300D,I370,I550,I610Q,I650Y,I660WQ,I1M,IOMNI
7559522	0	0	2.555	1	2	45903540	1	1	5581	PRKCE	intron	PRKCE/intron	1	0.432	0.178	0.367	0.433	I550,I610Q,I650Y,I660WQ,I1M,IOMNI	I550,I610Q,I650Y,I660WQ,I1M,IOMNI	I550,I610Q,I650Y,I660WQ,I1M,IOMNI	(null)	I550,I610Q,I650Y,I660WQ,I1M,IOMNI	1	1	0.74	0.555	0	0		0.00278612	554	2	45903540	1	1	5581	PRKCE	intron	PRKCE/intron	1	0.432	0.178	0.367	0.433	I550,I610Q,I650Y,I660WQ,I1M,IOMNI	I550,I610Q,I650Y,I660WQ,I1M,IOMNI	I550,I610Q,I650Y,I660WQ,I1M,IOMNI	(null)	I550,I610Q,I650Y,I660WQ,I1M,IOMNI
7577088	0	0	2.555	65	2	39087004	1	1	6654	SOS1	intron	SOS1/intron	1	0.067	0	0.216	0.144	I1M	A5,A6,I300D,I370,I550,I610Q,I650Y,I660WQ,I1M,IOMNI	A5,A6,I300D,I370,I550,I610Q,I650Y,I660WQ,I1M,IOMNI	(null)	I1M	1	1	0.74	0.555	0	0		0.00278612	555	2	39087004	1	1	6654	SOS1	intron	SOS1/intron	1	0.067	0	0.216	0.144	I1M	A5,A6,I300D,I370,I550,I610Q,I650Y,I660WQ,I1M,IOMNI	A5,A6,I300D,I370,I550,I610Q,I650Y,I660WQ,I1M,IOMNI	(null)	I1M
7654796	0	0	2.555	18	4	87450588	1	1	5602	MAPK10	intron	MAPK10/intron	0	0.342	0.1	0.136	0.178	(null)	A5,A6,I300D,I370,I550,I610Q,I650Y,I660WQ,I1M,IOMNI	A5,A6,I550,I610Q,I650Y,I660WQ,I1M,IOMNI	(null)	A6,IOMNI	1	1	0.74	0.555	0	0		0.00278612	556	4	87450588	1	1	5602	MAPK10	intron	MAPK10/intron	0	0.342	0.1	0.136	0.178	(null)	A5,A6,I300D,I370,I550,I610Q,I650Y,I660WQ,I1M,IOMNI	A5,A6,I550,I610Q,I650Y,I660WQ,I1M,IOMNI	(null)	A6,IOMNI
7688651	0	0	2.555	13	4	87478829	1	1	5602	MAPK10	intron	MAPK10/intron	1	0.342	0.05	0.307	0.267	IOMNI	A5,A6,I300D,I370,I550,I610Q,I650Y,I660WQ,I1M,IOMNI	A5,A6,I300D,I370,I550,I610Q,I650Y,I660WQ,I1M,IOMNI	(null)	A5,A6,I300D,I370,I550,I610Q,I650Y,I660WQ,I1M,IOMNI	1	1	0.74	0.555	0	0		0.00278612	557	4	87478829	1	1	5602	MAPK10	intron	MAPK10/intron	1	0.342	0.05	0.307	0.267	IOMNI	A5,A6,I300D,I370,I550,I610Q,I650Y,I660WQ,I1M,IOMNI	A5,A6,I300D,I370,I550,I610Q,I650Y,I660WQ,I1M,IOMNI	(null)	A5,A6,I300D,I370,I550,I610Q,I650Y,I660WQ,I1M,IOMNI
7771889	0	0	2.555	17	6	45594185	1	1	860	RUNX2	intron	RUNX2/intron	1	0.321	0.292	0.239	0.378	(null)	A5,A6,I300D,I370,I550,I610Q,I650Y,I660WQ,I1M,IOMNI		(null)	A5,A6,I300D,I370,I550,I610Q,I650Y,I660WQ,I1M,IOMNI	1	1	0.74	0.555	0	0		0.00278612	558	6	45594185	1	1	860	RUNX2	intron	RUNX2/intron	1	0.321	0.292	0.239	0.378	(null)	A5,A6,I300D,I370,I550,I610Q,I650Y,I660WQ,I1M,IOMNI		(null)	A5,A6,I300D,I370,I550,I610Q,I650Y,I660WQ,I1M,IOMNI
9324924	0	0	2.555	1	5	142772677	1	1	2908	NR3C1	intron	NR3C1/intron	1	0.317	0.258	0.389	0.389	I1M,IOMNI	I1M,IOMNI	I1M,IOMNI	(null)	I1M,IOMNI	1	1	0.74	0.555	0	0		0.00278612	559	5	142772677	1	1	2908	NR3C1	intron	NR3C1/intron	1	0.317	0.258	0.389	0.389	I1M,IOMNI	I1M,IOMNI	I1M,IOMNI	(null)	I1M,IOMNI
9847700	0	0	2.555	2	3	124635632	1	1	111	ADCY5	intron	ADCY5/intron	1	0.2	0	0	0.011	I300D,I370,I550,I610Q,I650Y,I660WQ,I1M,IOMNI	I300D,I370,I550,I610Q,I650Y,I660WQ,I1M,IOMNI	I300D,I370,I550,I610Q,I650Y,I660WQ,I1M,IOMNI	(null)	I300D,I370,I550,I610Q,I650Y,I660WQ,I1M,IOMNI	1	1	0.74	0.555	0	0		0.00278612	560	3	124635632	1	1	111	ADCY5	intron	ADCY5/intron	1	0.2	0	0	0.011	I300D,I370,I550,I610Q,I650Y,I660WQ,I1M,IOMNI	I300D,I370,I550,I610Q,I650Y,I660WQ,I1M,IOMNI	I300D,I370,I550,I610Q,I650Y,I660WQ,I1M,IOMNI	(null)	I300D,I370,I550,I610Q,I650Y,I660WQ,I1M,IOMNI
10049995	0	0	2.555	18	4	81138656	1	1	118429	ANTXR2	intron	ANTXR2/intron	0	0.431	0	0.144	0.273	A5,A6	A5,A6,I300D,I370,I550,I610Q,I650Y,I660WQ,I1M,IOMNI	A5,A6,I300D,I370,I550,I610Q,I650Y,I660WQ,I1M,IOMNI	(null)	A5,A6	1	1	0.74	0.555	0	0		0.00278612	561	4	81138656	1	1	118429	ANTXR2	intron	ANTXR2/intron	0	0.431	0	0.144	0.273	A5,A6	A5,A6,I300D,I370,I550,I610Q,I650Y,I660WQ,I1M,IOMNI	A5,A6,I300D,I370,I550,I610Q,I650Y,I660WQ,I1M,IOMNI	(null)	A5,A6
10131301	0	0	2.555	11	14	51419524	1	1	54331	GNG2	intron	GNG2/intron	1	0.392	0.417	0.367	0.3	A5,A6	A5,A6,I300D,I370,I550,I610Q,I650Y,I660WQ,I1M,IOMNI	A5,A6,I550,I610Q,I650Y,I660WQ,I1M,IOMNI	(null)	A5,A6	1	1	0.74	0.555	0	0		0.00278612	562	14	51419524	1	1	54331	GNG2	intron	GNG2/intron	1	0.392	0.417	0.367	0.3	A5,A6	A5,A6,I300D,I370,I550,I610Q,I650Y,I660WQ,I1M,IOMNI	A5,A6,I550,I610Q,I650Y,I660WQ,I1M,IOMNI	(null)	A5,A6
10865212	0	0	2.555	2	2	46190478	1	1	5581	PRKCE	intron	PRKCE/intron	1	0.267	0.392	0.022	0.089	I550,I610Q,I650Y,I660WQ,I1M,IOMNI	I550,I610Q,I650Y,I660WQ,I1M,IOMNI	I300D,I370,I550,I610Q,I650Y,I660WQ,I1M,IOMNI	(null)	I300D,I370,I550,I610Q,I650Y,I660WQ,I1M,IOMNI	1	1	0.74	0.555	0	0		0.00278612	563	2	46190478	1	1	5581	PRKCE	intron	PRKCE/intron	1	0.267	0.392	0.022	0.089	I550,I610Q,I650Y,I660WQ,I1M,IOMNI	I550,I610Q,I650Y,I660WQ,I1M,IOMNI	I300D,I370,I550,I610Q,I650Y,I660WQ,I1M,IOMNI	(null)	I300D,I370,I550,I610Q,I650Y,I660WQ,I1M,IOMNI
11098983	0	0	2.555	16	4	81138423	1	1	118429	ANTXR2	intron	ANTXR2/intron	1	0.483	0.1	0.034	0.056	(null)	A5,A6,I300D,I370,I550,I610Q,I650Y,I660WQ,I1M,IOMNI	A6,I550,I610Q,I650Y,I660WQ,I1M,IOMNI	(null)	A5,A6,I300D,I370,I550,I610Q,I650Y,I660WQ,I1M,IOMNI	1	1	0.74	0.555	0	0		0.00278612	564	4	81138423	1	1	118429	ANTXR2	intron	ANTXR2/intron	1	0.483	0.1	0.034	0.056	(null)	A5,A6,I300D,I370,I550,I610Q,I650Y,I660WQ,I1M,IOMNI	A6,I550,I610Q,I650Y,I660WQ,I1M,IOMNI	(null)	A5,A6,I300D,I370,I550,I610Q,I650Y,I660WQ,I1M,IOMNI
11099009	0	0	2.555	2	4	81207682	1	1	118429	ANTXR2	intron	ANTXR2/intron	0	0.05	0.138	0.14	0.14	IOMNI	A6,I550,I610Q,I650Y,I660WQ,I1M,IOMNI	A6,I550,I610Q,I650Y,I660WQ,I1M,IOMNI	(null)	IOMNI	1	1	0.74	0.555	0	0		0.00278612	565	4	81207682	1	1	118429	ANTXR2	intron	ANTXR2/intron	0	0.05	0.138	0.14	0.14	IOMNI	A6,I550,I610Q,I650Y,I660WQ,I1M,IOMNI	A6,I550,I610Q,I650Y,I660WQ,I1M,IOMNI	(null)	IOMNI
11774417	0	0	2.555	7	8	27349252	1	1	2185	PTK2B	intron	PTK2B/intron	1	0.233	0.033	0.273	0.17	I1M	A5,A6,I300D,I370,I550,I610Q,I650Y,I660WQ,I1M,IOMNI	A5,A6,I300D,I370,I550,I610Q,I650Y,I660WQ,I1M,IOMNI	(null)	I1M	1	1	0.74	0.555	0	0		0.00278612	566	8	27349252	1	1	2185	PTK2B	intron	PTK2B/intron	1	0.233	0.033	0.273	0.17	I1M	A5,A6,I300D,I370,I550,I610Q,I650Y,I660WQ,I1M,IOMNI	A5,A6,I300D,I370,I550,I610Q,I650Y,I660WQ,I1M,IOMNI	(null)	I1M
12197948	0	0	2.555	36	6	45562822	1	1	860	RUNX2	intron	RUNX2/intron	1	0.308	0.092	0.044	0.044	A5,A6	A5,A6,I300D,I370,I550,I610Q,I650Y,I660WQ,I1M,IOMNI	A5,A6	(null)	A5,A6,I300D,I370,I550,I610Q,I650Y,I660WQ,I1M,IOMNI	1	1	0.74	0.555	0	0		0.00278612	567	6	45562822	1	1	860	RUNX2	intron	RUNX2/intron	1	0.308	0.092	0.044	0.044	A5,A6	A5,A6,I300D,I370,I550,I610Q,I650Y,I660WQ,I1M,IOMNI	A5,A6	(null)	A5,A6,I300D,I370,I550,I610Q,I650Y,I660WQ,I1M,IOMNI
12333172	0	0	2.555	1	6	45620193	1	1	860	RUNX2	intron	RUNX2/intron	1	0.155	0.05	0.267	0.17	IOMNI	IOMNI	IOMNI	(null)	IOMNI	1	1	0.74	0.555	0	0		0.00278612	568	6	45620193	1	1	860	RUNX2	intron	RUNX2/intron	1	0.155	0.05	0.267	0.17	IOMNI	IOMNI	IOMNI	(null)	IOMNI
12505595	0	0	2.555	10	4	87247096	1	1	5602	MAPK10	intron	MAPK10/intron	1	0.169	0.275	0.205	0.205	I650Y,I1M,IOMNI	A5,A6,I300D,I370,I550,I610Q,I650Y,I660WQ,I1M,IOMNI	A5,A6,I300D,I370,I550,I610Q,I650Y,I660WQ,I1M,IOMNI	(null)	A6,I650Y,I1M,IOMNI	1	1	0.74	0.555	0	0		0.00278612	569	4	87247096	1	1	5602	MAPK10	intron	MAPK10/intron	1	0.169	0.275	0.205	0.205	I650Y,I1M,IOMNI	A5,A6,I300D,I370,I550,I610Q,I650Y,I660WQ,I1M,IOMNI	A5,A6,I300D,I370,I550,I610Q,I650Y,I660WQ,I1M,IOMNI	(null)	A6,I650Y,I1M,IOMNI
12644137	0	0	2.555	25	4	81165803	1	1	118429	ANTXR2	intron	ANTXR2/intron	1	0.322	0.325	0.033	0.033	(null)	A5,A6,I300D,I370,I550,I610Q,I650Y,I660WQ,I1M,IOMNI		(null)	A6,I300D,I370,I550,I610Q,I650Y,I660WQ,I1M,IOMNI	1	1	0.74	0.555	0	0		0.00278612	570	4	81165803	1	1	118429	ANTXR2	intron	ANTXR2/intron	1	0.322	0.325	0.033	0.033	(null)	A5,A6,I300D,I370,I550,I610Q,I650Y,I660WQ,I1M,IOMNI		(null)	A6,I300D,I370,I550,I610Q,I650Y,I660WQ,I1M,IOMNI
12946680	0	0	2.555	10	17	35734183	1	1	5914	RARA	intron	RARA/intron	1	0.172	0.427	0.434	0.324	A6	A5,A6,I550,I610Q,I650Y,I660WQ,I1M,IOMNI	A5,A6,I300D,I370,I550,I610Q,I650Y,I660WQ,I1M,IOMNI	(null)	A5,A6,I300D,I370,I550,I610Q,I650Y,I660WQ,I1M,IOMNI	1	1	0.74	0.555	0	0		0.00278612	571	17	35734183	1	1	5914	RARA	intron	RARA/intron	1	0.172	0.427	0.434	0.324	A6	A5,A6,I550,I610Q,I650Y,I660WQ,I1M,IOMNI	A5,A6,I300D,I370,I550,I610Q,I650Y,I660WQ,I1M,IOMNI	(null)	A5,A6,I300D,I370,I550,I610Q,I650Y,I660WQ,I1M,IOMNI
12986554	0	0	2.555	1	2	46006618	1	1	5581	PRKCE	intron	PRKCE/intron	1	0.433	0.425	0.375	0.444	A6,I1M	A6,I1M	A6,I1M	(null)	A6,I650Y,I1M,IOMNI	1	1	0.74	0.555	0	0		0.00278612	572	2	46006618	1	1	5581	PRKCE	intron	PRKCE/intron	1	0.433	0.425	0.375	0.444	A6,I1M	A6,I1M	A6,I1M	(null)	A6,I650Y,I1M,IOMNI
12995580	0	0	2.555	1	2	45825551	1	1	5581	PRKCE	intron	PRKCE/intron	1	0.18	0	0.118	0.195	I550,I610Q,I650Y,I660WQ,I1M,IOMNI	I550,I610Q,I650Y,I660WQ,I1M,IOMNI	I550,I610Q,I650Y,I660WQ,I1M,IOMNI	(null)	I550,I610Q,I650Y,I660WQ,I1M,IOMNI	1	1	0.74	0.555	0	0		0.00278612	573	2	45825551	1	1	5581	PRKCE	intron	PRKCE/intron	1	0.18	0	0.118	0.195	I550,I610Q,I650Y,I660WQ,I1M,IOMNI	I550,I610Q,I650Y,I660WQ,I1M,IOMNI	I550,I610Q,I650Y,I660WQ,I1M,IOMNI	(null)	I550,I610Q,I650Y,I660WQ,I1M,IOMNI
17011731	0	0	2.555	9	4	87478961	1	1	5602	MAPK10	intron	MAPK10/intron	0	0.119	0.233	0.216	0.278	(null)	A5,A6,I300D,I370,I550,I610Q,I650Y,I660WQ,I1M,IOMNI	A5,A6,I300D,I370,I550,I610Q,I650Y,I660WQ,I1M,IOMNI	(null)	A5,A6,I300D,I370,I550,I610Q,I650Y,I660WQ,I1M,IOMNI	1	1	0.74	0.555	0	0		0.00278612	574	4	87478961	1	1	5602	MAPK10	intron	MAPK10/intron	0	0.119	0.233	0.216	0.278	(null)	A5,A6,I300D,I370,I550,I610Q,I650Y,I660WQ,I1M,IOMNI	A5,A6,I300D,I370,I550,I610Q,I650Y,I660WQ,I1M,IOMNI	(null)	A5,A6,I300D,I370,I550,I610Q,I650Y,I660WQ,I1M,IOMNI
17509683	0	0	2.555	3	4	81207768	1	1	118429	ANTXR2	intron	ANTXR2/intron	1	0.358	0.413	0	0.022	(null)	A6,I300D,I370,I550,I610Q,I650Y,I660WQ,I1M,IOMNI		(null)	A6,I300D,I370,I550,I610Q,I650Y,I660WQ,I1M,IOMNI	1	1	0.74	0.555	0	0		0.00278612	575	4	81207768	1	1	118429	ANTXR2	intron	ANTXR2/intron	1	0.358	0.413	0	0.022	(null)	A6,I300D,I370,I550,I610Q,I650Y,I660WQ,I1M,IOMNI		(null)	A6,I300D,I370,I550,I610Q,I650Y,I660WQ,I1M,IOMNI
228957	0	0	2.5475	6	22	35863732	1	1	3560	IL2RB	intron	IL2RB/intron	1	0.392	0.458	0.432	0.4	(null)	A5,A6,I300D,I370,I550,I610Q,I650Y,I660WQ,I1M,IOMNI	A5,A6,I300D,I370,I550,I610Q,I650Y,I660WQ,I1M,IOMNI	(null)		1	1	0.73	0.5475	0	0		0.00283465	576	22	35863732	1	1	3560	IL2RB	intron	IL2RB/intron	1	0.392	0.458	0.432	0.4	(null)	A5,A6,I300D,I370,I550,I610Q,I650Y,I660WQ,I1M,IOMNI	A5,A6,I300D,I370,I550,I610Q,I650Y,I660WQ,I1M,IOMNI	(null)
363227	0	0	2.5475	63	10	119016556	1	1	6571	SLC18A2	intron	SLC18A2/intron	1	0.108	0.317	0.295	0.356	I610Q,I660WQ,I1M	A5,A6,I300D,I370,I550,I610Q,I650Y,I660WQ,I1M,IOMNI	A5,A6,I300D,I370,I550,I610Q,I650Y,I660WQ,I1M,IOMNI	(null)	A5,A6,I300D,I370,I550,I610Q,I650Y,I660WQ,I1M,IOMNI	1	1	0.73	0.5475	0	0		0.00283465	577	10	119016556	1	1	6571	SLC18A2	intron	SLC18A2/intron	1	0.108	0.317	0.295	0.356	I610Q,I660WQ,I1M	A5,A6,I300D,I370,I550,I610Q,I650Y,I660WQ,I1M,IOMNI	A5,A6,I300D,I370,I550,I610Q,I650Y,I660WQ,I1M,IOMNI	(null)	A5,A6,I300D,I370,I550,I610Q,I650Y,I660WQ,I1M,IOMNI
378200	0	0	2.5475	4	16	4083182	1	1	115	ADCY9	intron	ADCY9/intron	1	0.068	0.161	0	0.023	I550,I610Q,I650Y,I660WQ,I1M,IOMNI	A5,A6,I550,I610Q,I650Y,I660WQ,I1M,IOMNI	I550,I610Q,I650Y,I660WQ,I1M,IOMNI	(null)	A5,A6,I300D,I370,I550,I610Q,I650Y,I660WQ,I1M,IOMNI	1	1	0.73	0.5475	0	0		0.00283465	578	16	4083182	1	1	115	ADCY9	intron	ADCY9/intron	1	0.068	0.161	0	0.023	I550,I610Q,I650Y,I660WQ,I1M,IOMNI	A5,A6,I550,I610Q,I650Y,I660WQ,I1M,IOMNI	I550,I610Q,I650Y,I660WQ,I1M,IOMNI	(null)	A5,A6,I300D,I370,I550,I610Q,I650Y,I660WQ,I1M,IOMNI
530801	0	0	2.5475	26	1	111968778	1	1	5906	RAP1A	intron	RAP1A/intron	1	0.117	0.033	0.267	0.256	A5,A6	A5,A6,I300D,I370,I550,I610Q,I650Y,I660WQ,I1M,IOMNI	A5,A6,I300D,I370,I550,I610Q,I650Y,I660WQ,I1M,IOMNI	(null)	A5,A6	1	1	0.73	0.5475	0	0		0.00283465	579	1	111968778	1	1	5906	RAP1A	intron	RAP1A/intron	1	0.117	0.033	0.267	0.256	A5,A6	A5,A6,I300D,I370,I550,I610Q,I650Y,I660WQ,I1M,IOMNI	A5,A6,I300D,I370,I550,I610Q,I650Y,I660WQ,I1M,IOMNI	(null)	A5,A6
532010	0	0	2.5475	2	6	152172611	1	1	2099	ESR1	intron	ESR1/intron	1	0.317	0.45	0.389	0.367	I300D,I370,I550,I610Q,I650Y,I660WQ,I1M,IOMNI	I300D,I370,I550,I610Q,I650Y,I660WQ,I1M,IOMNI	A6,I300D,I370,I550,I610Q,I650Y,I660WQ,I1M,IOMNI	(null)	I300D,I370,I550,I610Q,I650Y,I660WQ,I1M,IOMNI	1	1	0.73	0.5475	0	0		0.00283465	580	6	152172611	1	1	2099	ESR1	intron	ESR1/intron	1	0.317	0.45	0.389	0.367	I300D,I370,I550,I610Q,I650Y,I660WQ,I1M,IOMNI	I300D,I370,I550,I610Q,I650Y,I660WQ,I1M,IOMNI	A6,I300D,I370,I550,I610Q,I650Y,I660WQ,I1M,IOMNI	(null)	I300D,I370,I550,I610Q,I650Y,I660WQ,I1M,IOMNI
534288	0	0	2.5475	1	2	45739513	1	1	5581	PRKCE	intron	PRKCE/intron	1	0.333	0.433	0.364	0.433	I300D,I370,I550,I650Y,I1M	I300D,I370,I550,I650Y,I1M	I300D,I370,I550,I650Y,I1M	(null)	I300D,I370,I550,I650Y,I1M	1	1	0.73	0.5475	0	0		0.00283465	581	2	45739513	1	1	5581	PRKCE	intron	PRKCE/intron	1	0.333	0.433	0.364	0.433	I300D,I370,I550,I650Y,I1M	I300D,I370,I550,I650Y,I1M	I300D,I370,I550,I650Y,I1M	(null)	I300D,I370,I550,I650Y,I1M
565309	0	0	2.5475	11	1	111965093	1	1	5906	RAP1A	intron	RAP1A/intron	0	0.083	0.025	0.078	0.022	(null)	A5,A6,I300D,I370,I550,I610Q,I650Y,I660WQ,I1M,IOMNI		(null)		1	1	0.73	0.5475	0	0		0.00283465	582	1	111965093	1	1	5906	RAP1A	intron	RAP1A/intron	0	0.083	0.025	0.078	0.022	(null)	A5,A6,I300D,I370,I550,I610Q,I650Y,I660WQ,I1M,IOMNI		(null)
884964	0	0	2.5475	5	5	7601854	1	1	108	ADCY2	intron	ADCY2/intron	0	0.195	0.3	0	0	(null)	A5,A6,I300D,I370,I550,I610Q,I650Y,I660WQ,I1M,IOMNI		(null)		1	1	0.73	0.5475	0	0		0.00283465	583	5	7601854	1	1	108	ADCY2	intron	ADCY2/intron	0	0.195	0.3	0	0	(null)	A5,A6,I300D,I370,I550,I610Q,I650Y,I660WQ,I1M,IOMNI		(null)
917880	0	0	2.5475	1	7	55129505	1	1	1956	EGFR	intron	EGFR/intron	1	0.46	0.311	0.256	0.163	A6,I1M,IOMNI	A6,I1M,IOMNI	A6,I1M,IOMNI	(null)	A6,I1M,IOMNI	1	1	0.73	0.5475	0	0		0.00283465	584	7	55129505	1	1	1956	EGFR	intron	EGFR/intron	1	0.46	0.311	0.256	0.163	A6,I1M,IOMNI	A6,I1M,IOMNI	A6,I1M,IOMNI	(null)	A6,I1M,IOMNI
947333	0	0	2.5475	2	1	21813610	1	1	5909	RAP1GAP	intron	RAP1GAP/intron	1	0.095	0.129	0.044	0.033	A6	A6	A6	(null)	A6	1	1	0.73	0.5475	0	0		0.00283465	585	1	21813610	1	1	5909	RAP1GAP	intron	RAP1GAP/intron	1	0.095	0.129	0.044	0.033	A6	A6	A6	(null)	A6
1253687	0	0	2.5475	1	14	51450994	1	1	54331	GNG2	intron	GNG2/intron	1	0.458	0.5	0.267	0.33	A5,A6,I1M,IOMNI	A5,A6,I1M,IOMNI	A5,A6,I1M,IOMNI	(null)	A5,A6,I1M,IOMNI	1	1	0.73	0.5475	0	0		0.00283465	586	14	51450994	1	1	54331	GNG2	intron	GNG2/intron	1	0.458	0.5	0.267	0.33	A5,A6,I1M,IOMNI	A5,A6,I1M,IOMNI	A5,A6,I1M,IOMNI	(null)	A5,A6,I1M,IOMNI
1396860	0	0	2.5475	13	11	6240028	1	1	887	CCKBR	intron	CCKBR/intron	1	0.198	0.108	0.078	0.08	I550,I610Q,I650Y,I660WQ,I1M,IOMNI	A5,A6,I300D,I370,I550,I610Q,I650Y,I660WQ,I1M,IOMNI	A5,A6,I300D,I370,I550,I610Q,I650Y,I660WQ,I1M,IOMNI	(null)	A5,A6,I550,I610Q,I650Y,I660WQ,I1M,IOMNI	1	1	0.73	0.5475	0	0		0.00283465	587	11	6240028	1	1	887	CCKBR	intron	CCKBR/intron	1	0.198	0.108	0.078	0.08	I550,I610Q,I650Y,I660WQ,I1M,IOMNI	A5,A6,I300D,I370,I550,I610Q,I650Y,I660WQ,I1M,IOMNI	A5,A6,I300D,I370,I550,I610Q,I650Y,I660WQ,I1M,IOMNI	(null)	A5,A6,I550,I610Q,I650Y,I660WQ,I1M,IOMNI
1468727	0	0	2.5475	6	7	55197599	1	1	1956	EGFR	intron	EGFR/intron	0	0.275	0.067	0.444	0.411	I300D,I370,I550,I610Q,I650Y,I660WQ,I1M	A5,A6,I300D,I370,I550,I610Q,I650Y,I660WQ,I1M,IOMNI	A5,A6,I300D,I370,I550,I610Q,I650Y,I660WQ,I1M,IOMNI	(null)	A5,A6,I300D,I370,I550,I610Q,I650Y,I660WQ,I1M,IOMNI	1	1	0.73	0.5475	0	0		0.00283465	588	7	55197599	1	1	1956	EGFR	intron	EGFR/intron	0	0.275	0.067	0.444	0.411	I300D,I370,I550,I610Q,I650Y,I660WQ,I1M	A5,A6,I300D,I370,I550,I610Q,I650Y,I660WQ,I1M,IOMNI	A5,A6,I300D,I370,I550,I610Q,I650Y,I660WQ,I1M,IOMNI	(null)	A5,A6,I300D,I370,I550,I610Q,I650Y,I660WQ,I1M,IOMNI
1510310	0	0	2.5475	15	1	160969784	1	1	4921	DDR2	intron	DDR2/intron	1	0.058	0.308	0.178	0.289	A5,A6	A5,A6,I300D,I370,I550,I610Q,I650Y,I660WQ,I1M,IOMNI	A5,A6,I300D,I370,I550,I610Q,I650Y,I660WQ,I1M,IOMNI	(null)	A5,A6,I650Y,I1M,IOMNI	1	1	0.73	0.5475	0	0		0.00283465	589	1	160969784	1	1	4921	DDR2	intron	DDR2/intron	1	0.058	0.308	0.178	0.289	A5,A6	A5,A6,I300D,I370,I550,I610Q,I650Y,I660WQ,I1M,IOMNI	A5,A6,I300D,I370,I550,I610Q,I650Y,I660WQ,I1M,IOMNI	(null)	A5,A6,I650Y,I1M,IOMNI
1871200	0	0	2.5475	51	16	54799683	1	1	2775	GNAO1	intron	GNAO1/intron	1	0.398	0.2	0.307	0.267	(null)	A5,A6,I300D,I370,I550,I610Q,I650Y,I660WQ,I1M,IOMNI	A5,A6,I300D,I370,I550,I610Q,I650Y,I660WQ,I1M,IOMNI	(null)	A5,A6,I300D,I370,I550,I610Q,I650Y,I660WQ,I1M,IOMNI	1	1	0.73	0.5475	0	0		0.00283465	590	16	54799683	1	1	2775	GNAO1	intron	GNAO1/intron	1	0.398	0.2	0.307	0.267	(null)	A5,A6,I300D,I370,I550,I610Q,I650Y,I660WQ,I1M,IOMNI	A5,A6,I300D,I370,I550,I610Q,I650Y,I660WQ,I1M,IOMNI	(null)	A5,A6,I300D,I370,I550,I610Q,I650Y,I660WQ,I1M,IOMNI
1871201	0	0	2.5475	51	16	54799644	1	1	2775	GNAO1	intron	GNAO1/intron	0	0.117	0.358	0.144	0.133	A5,A6	A5,A6,I300D,I370,I550,I610Q,I650Y,I660WQ,I1M,IOMNI	A5,A6,I300D,I370,I550,I610Q,I650Y,I660WQ,I1M	(null)	A5,A6,I300D,I370,I550,I610Q,I650Y,I660WQ,I1M,IOMNI	1	1	0.73	0.5475	0	0		0.00283465	591	16	54799644	1	1	2775	GNAO1	intron	GNAO1/intron	0	0.117	0.358	0.144	0.133	A5,A6	A5,A6,I300D,I370,I550,I610Q,I650Y,I660WQ,I1M,IOMNI	A5,A6,I300D,I370,I550,I610Q,I650Y,I660WQ,I1M	(null)	A5,A6,I300D,I370,I550,I610Q,I650Y,I660WQ,I1M,IOMNI
1879189	0	0	2.5475	9	8	27254801	1	1	2185	PTK2B	intron	PTK2B/intron	1	0.2	0.208	0.341	0.344	A6,I300D,I370,I550,I610Q,I650Y,I660WQ,I1M,IOMNI	A5,A6,I300D,I370,I550,I610Q,I650Y,I660WQ,I1M,IOMNI	A6,I300D,I370,I550,I610Q,I650Y,I660WQ,I1M,IOMNI	(null)	A6,I300D,I370,I550,I610Q,I650Y,I660WQ,I1M,IOMNI	1	1	0.73	0.5475	0	0		0.00283465	592	8	27254801	1	1	2185	PTK2B	intron	PTK2B/intron	1	0.2	0.208	0.341	0.344	A6,I300D,I370,I550,I610Q,I650Y,I660WQ,I1M,IOMNI	A5,A6,I300D,I370,I550,I610Q,I650Y,I660WQ,I1M,IOMNI	A6,I300D,I370,I550,I610Q,I650Y,I660WQ,I1M,IOMNI	(null)	A6,I300D,I370,I550,I610Q,I650Y,I660WQ,I1M,IOMNI
1884049	0	0	2.5475	9	6	152329060	1	1	2099	ESR1	intron	ESR1/intron	1	0.125	0.375	0.4	0.467	(null)	I300D,I370,I550,I610Q,I650Y,I660WQ,I1M,IOMNI	A6	(null)		1	1	0.73	0.5475	0	0		0.00283465	593	6	152329060	1	1	2099	ESR1	intron	ESR1/intron	1	0.125	0.375	0.4	0.467	(null)	I300D,I370,I550,I610Q,I650Y,I660WQ,I1M,IOMNI	A6	(null)
1884050	0	0	2.5475	9	6	152329088	1	1	2099	ESR1	intron	ESR1/intron	1	0.117	0.133	0.489	0.422	(null)	I300D,I370,I550,I610Q,I650Y,I660WQ,I1M,IOMNI	A6,I300D,I370,I550,I610Q,I650Y,I660WQ,I1M,IOMNI	(null)	I300D,I370,I550,I610Q,I650Y,I660WQ,I1M,IOMNI	1	1	0.73	0.5475	0	0		0.00283465	594	6	152329088	1	1	2099	ESR1	intron	ESR1/intron	1	0.117	0.133	0.489	0.422	(null)	I300D,I370,I550,I610Q,I650Y,I660WQ,I1M,IOMNI	A6,I300D,I370,I550,I610Q,I650Y,I660WQ,I1M,IOMNI	(null)	I300D,I370,I550,I610Q,I650Y,I660WQ,I1M,IOMNI
1903360	0	0	2.5475	35	4	87314864	1	1	5602	MAPK10	intron	MAPK10/intron	1	0.175	0.383	0.182	0.102	IOMNI	A5,A6,I300D,I370,I550,I610Q,I650Y,I660WQ,I1M,IOMNI	A5,A6,I300D,I370,I550,I610Q,I650Y,I660WQ,I1M,IOMNI	(null)	A6,I550,I610Q,I650Y,I660WQ,I1M,IOMNI	1	1	0.73	0.5475	0	0		0.00283465	595	4	87314864	1	1	5602	MAPK10	intron	MAPK10/intron	1	0.175	0.383	0.182	0.102	IOMNI	A5,A6,I300D,I370,I550,I610Q,I650Y,I660WQ,I1M,IOMNI	A5,A6,I300D,I370,I550,I610Q,I650Y,I660WQ,I1M,IOMNI	(null)	A6,I550,I610Q,I650Y,I660WQ,I1M,IOMNI
1949133	0	0	2.5475	1	1	68015985	1	1	55970	GNG12	intron	GNG12/intron	1	0.3	0.183	0.25	0.256	A5,A6,I300D,I370,I550,I610Q,I650Y,I660WQ,I1M,IOMNI	A5,A6,I300D,I370,I550,I610Q,I650Y,I660WQ,I1M,IOMNI	A5,A6,I300D,I370,I550,I610Q,I650Y,I660WQ,I1M,IOMNI	(null)	A5,A6,I300D,I370,I550,I610Q,I650Y,I660WQ,I1M,IOMNI	1	1	0.73	0.5475	0	0		0.00283465	596	1	68015985	1	1	55970	GNG12	intron	GNG12/intron	1	0.3	0.183	0.25	0.256	A5,A6,I300D,I370,I550,I610Q,I650Y,I660WQ,I1M,IOMNI	A5,A6,I300D,I370,I550,I610Q,I650Y,I660WQ,I1M,IOMNI	A5,A6,I300D,I370,I550,I610Q,I650Y,I660WQ,I1M,IOMNI	(null)	A5,A6,I300D,I370,I550,I610Q,I650Y,I660WQ,I1M,IOMNI
1997992	0	0	2.5475	5	6	45512208	1	1	860	RUNX2	intron	RUNX2/intron	1	0.458	0.325	0.444	0.5	IOMNI	A5,A6,I300D,I370,I550,I610Q,I650Y,I660WQ,I1M,IOMNI	A5,A6,I550,I650Y,I1M,IOMNI	(null)	A5,A6,I550,I610Q,I650Y,I660WQ,I1M,IOMNI	1	1	0.73	0.5475	0	0		0.00283465	597	6	45512208	1	1	860	RUNX2	intron	RUNX2/intron	1	0.458	0.325	0.444	0.5	IOMNI	A5,A6,I300D,I370,I550,I610Q,I650Y,I660WQ,I1M,IOMNI	A5,A6,I550,I650Y,I1M,IOMNI	(null)	A5,A6,I550,I610Q,I650Y,I660WQ,I1M,IOMNI
2053294	0	0	2.5475	4	15	65186138	1	1	4088	SMAD3	intron	SMAD3/intron	0	0.092	0.075	0.167	0.067	I300D,I370,I550,I610Q,I650Y,I660WQ,I1M	A5,A6,I300D,I370,I550,I610Q,I650Y,I660WQ,I1M,IOMNI	A5,A6,I300D,I370,I550,I610Q,I650Y,I660WQ,I1M,IOMNI	(null)	I300D,I370,I550,I610Q,I650Y,I660WQ,I1M	1	1	0.73	0.5475	0	0		0.00283465	598	15	65186138	1	1	4088	SMAD3	intron	SMAD3/intron	0	0.092	0.075	0.167	0.067	I300D,I370,I550,I610Q,I650Y,I660WQ,I1M	A5,A6,I300D,I370,I550,I610Q,I650Y,I660WQ,I1M,IOMNI	A5,A6,I300D,I370,I550,I610Q,I650Y,I660WQ,I1M,IOMNI	(null)	I300D,I370,I550,I610Q,I650Y,I660WQ,I1M
2071054	0	0	2.5475	26	20	31729500	1	1	1869	E2F1	intron	E2F1/intron	1	0.267	0.237	0.455	0.411	I1M,IOMNI	A5,A6,I300D,I370,I550,I610Q,I650Y,I660WQ,I1M,IOMNI	A5,A6,I300D,I370,I550,I610Q,I650Y,I660WQ,I1M,IOMNI	(null)	A5,A6,I300D,I370,I550,I610Q,I650Y,I660WQ,I1M,IOMNI	1	1	0.73	0.5475	0	0		0.00283465	599	20	31729500	1	1	1869	E2F1	intron	E2F1/intron	1	0.267	0.237	0.455	0.411	I1M,IOMNI	A5,A6,I300D,I370,I550,I610Q,I650Y,I660WQ,I1M,IOMNI	A5,A6,I300D,I370,I550,I610Q,I650Y,I660WQ,I1M,IOMNI	(null)	A5,A6,I300D,I370,I550,I610Q,I650Y,I660WQ,I1M,IOMNI
2075554	0	0	2.5475	3	17	45629308	1	1	1277	COL1A1	intron	COL1A1/intron	1	0.19	0.229	0.375	0.411	I1M,IOMNI	A5,A6,I300D,I370,I550,I610Q,I650Y,I660WQ,I1M,IOMNI	A5,A6,I300D,I370,I550,I610Q,I650Y,I660WQ,I1M,IOMNI	(null)	A5,A6,I300D,I370,I550,I610Q,I650Y,I660WQ,I1M,IOMNI	1	1	0.73	0.5475	0	0		0.00283465	600	17	45629308	1	1	1277	COL1A1	intron	COL1A1/intron	1	0.19	0.229	0.375	0.411	I1M,IOMNI	A5,A6,I300D,I370,I550,I610Q,I650Y,I660WQ,I1M,IOMNI	A5,A6,I300D,I370,I550,I610Q,I650Y,I660WQ,I1M,IOMNI	(null)	A5,A6,I300D,I370,I550,I610Q,I650Y,I660WQ,I1M,IOMNI
2075555	0	0	2.5475	3	17	45629290	1	1	1277	COL1A1	intron	COL1A1/intron	1	0.183	0.233	0.367	0.411	A5,A6,I300D,I370,I550,I610Q,I650Y,I660WQ,I1M,IOMNI	A5,A6,I300D,I370,I550,I610Q,I650Y,I660WQ,I1M,IOMNI	A5,A6,I300D,I370,I550,I610Q,I650Y,I660WQ,I1M,IOMNI	(null)	A5,A6,I300D,I370,I550,I610Q,I650Y,I660WQ,I1M,IOMNI	1	1	0.73	0.5475	0	0		0.00283465	601	17	45629290	1	1	1277	COL1A1	intron	COL1A1/intron	1	0.183	0.233	0.367	0.411	A5,A6,I300D,I370,I550,I610Q,I650Y,I660WQ,I1M,IOMNI	A5,A6,I300D,I370,I550,I610Q,I650Y,I660WQ,I1M,IOMNI	A5,A6,I300D,I370,I550,I610Q,I650Y,I660WQ,I1M,IOMNI	(null)	A5,A6,I300D,I370,I550,I610Q,I650Y,I660WQ,I1M,IOMNI
2118613	0	0	2.5475	9	15	65165461	1	1	4088	SMAD3	intron	SMAD3/intron	1	0.474	0.381	0.455	0.367	(null)	A5,A6,I300D,I370,I550,I610Q,I650Y,I660WQ,I1M,IOMNI	A5,A6,I300D,I370,I550,I610Q,I650Y,I660WQ,I1M,IOMNI	(null)	A6,I300D,I370,I550,I610Q,I650Y,I660WQ,I1M	1	1	0.73	0.5475	0	0		0.00283465	602	15	65165461	1	1	4088	SMAD3	intron	SMAD3/intron	1	0.474	0.381	0.455	0.367	(null)	A5,A6,I300D,I370,I550,I610Q,I650Y,I660WQ,I1M,IOMNI	A5,A6,I300D,I370,I550,I610Q,I650Y,I660WQ,I1M,IOMNI	(null)	A6,I300D,I370,I550,I610Q,I650Y,I660WQ,I1M
2137424	0	0	2.5475	5	1	210813740	1	1	467	ATF3	intron	ATF3/intron	1	0.3	0.158	0.295	0.167	I300D,I370,I550,I610Q,I650Y,I660WQ,I1M,IOMNI	A5,A6,I300D,I370,I550,I610Q,I650Y,I660WQ,I1M,IOMNI	A5,A6,I300D,I370,I550,I610Q,I650Y,I660WQ,I1M,IOMNI	(null)	A5,A6,I300D,I370,I550,I610Q,I650Y,I660WQ,I1M,IOMNI	1	1	0.73	0.5475	0	0		0.00283465	603	1	210813740	1	1	467	ATF3	intron	ATF3/intron	1	0.3	0.158	0.295	0.167	I300D,I370,I550,I610Q,I650Y,I660WQ,I1M,IOMNI	A5,A6,I300D,I370,I550,I610Q,I650Y,I660WQ,I1M,IOMNI	A5,A6,I300D,I370,I550,I610Q,I650Y,I660WQ,I1M,IOMNI	(null)	A5,A6,I300D,I370,I550,I610Q,I650Y,I660WQ,I1M,IOMNI
2143800	0	0	2.5475	7	1	112039354	1	1	5906	RAP1A	intron	RAP1A/intron	0	0.181	0.212	0	0	(null)	A5,A6,I300D,I370,I550,I610Q,I650Y,I660WQ,I1M,IOMNI		(null)	A5,A6,I300D,I370,I550,I610Q,I650Y,I660WQ,I1M,IOMNI	1	1	0.73	0.5475	0	0		0.00283465	604	1	112039354	1	1	5906	RAP1A	intron	RAP1A/intron	0	0.181	0.212	0	0	(null)	A5,A6,I300D,I370,I550,I610Q,I650Y,I660WQ,I1M,IOMNI		(null)	A5,A6,I300D,I370,I550,I610Q,I650Y,I660WQ,I1M,IOMNI
2272205	0	0	2.5475	3	2	227624168	1	1	1286	COL4A4	intron	COL4A4/intron	1	0.079	0.068	0.311	0.091	I550,I610Q,I650Y,I660WQ,I1M,IOMNI	A5,A6,I550,I610Q,I650Y,I660WQ,I1M,IOMNI	A5,A6,I300D,I370,I550,I610Q,I650Y,I660WQ,I1M,IOMNI	(null)	A5,A6,I300D,I370,I550,I610Q,I650Y,I660WQ,I1M,IOMNI	1	1	0.73	0.5475	0	0		0.00283465	605	2	227624168	1	1	1286	COL4A4	intron	COL4A4/intron	1	0.079	0.068	0.311	0.091	I550,I610Q,I650Y,I660WQ,I1M,IOMNI	A5,A6,I550,I610Q,I650Y,I660WQ,I1M,IOMNI	A5,A6,I300D,I370,I550,I610Q,I650Y,I660WQ,I1M,IOMNI	(null)	A5,A6,I300D,I370,I550,I610Q,I650Y,I660WQ,I1M,IOMNI
2293154	0	0	2.5475	11	17	37714529	1	1	6776	STAT5A	intron	STAT5A/intron	1	0.127	0.178	0.372	0.267	I1M,IOMNI	A5,A6,I300D,I370,I550,I610Q,I650Y,I660WQ,I1M,IOMNI	A5,A6,I300D,I370,I550,I610Q,I650Y,I660WQ,I1M,IOMNI	(null)	I1M,IOMNI	1	1	0.73	0.5475	0	0		0.00283465	606	17	37714529	1	1	6776	STAT5A	intron	STAT5A/intron	1	0.127	0.178	0.372	0.267	I1M,IOMNI	A5,A6,I300D,I370,I550,I610Q,I650Y,I660WQ,I1M,IOMNI	A5,A6,I300D,I370,I550,I610Q,I650Y,I660WQ,I1M,IOMNI	(null)	I1M,IOMNI
2293155	0	0	2.5475	11	17	37714515	1	1	6776	STAT5A	intron	STAT5A/intron	0	0.149	0.267	0.43	0.284	I1M	A5,A6,I300D,I370,I550,I610Q,I650Y,I660WQ,I1M,IOMNI	A5,A6,I300D,I370,I550,I610Q,I650Y,I660WQ,I1M,IOMNI	(null)	A6,I550,I610Q,I650Y,I660WQ,I1M,IOMNI	1	1	0.73	0.5475	0	0		0.00283465	607	17	37714515	1	1	6776	STAT5A	intron	STAT5A/intron	0	0.149	0.267	0.43	0.284	I1M	A5,A6,I300D,I370,I550,I610Q,I650Y,I660WQ,I1M,IOMNI	A5,A6,I300D,I370,I550,I610Q,I650Y,I660WQ,I1M,IOMNI	(null)	A6,I550,I610Q,I650Y,I660WQ,I1M,IOMNI
2295942	0	0	2.5475	23	1	67945852	1	1	55970	GNG12	intron	GNG12/intron	1	0.474	0.108	0.477	0.5	I650Y,I1M	A5,A6,I300D,I370,I550,I610Q,I650Y,I660WQ,I1M,IOMNI	A5,A6,I300D,I370,I550,I610Q,I650Y,I660WQ,I1M,IOMNI	(null)	I650Y,I1M,IOMNI	1	1	0.73	0.5475	0	0		0.00283465	608	1	67945852	1	1	55970	GNG12	intron	GNG12/intron	1	0.474	0.108	0.477	0.5	I650Y,I1M	A5,A6,I300D,I370,I550,I610Q,I650Y,I660WQ,I1M,IOMNI	A5,A6,I300D,I370,I550,I610Q,I650Y,I660WQ,I1M,IOMNI	(null)	I650Y,I1M,IOMNI
2347869	0	0	2.5475	11	6	152328988	1	1	2099	ESR1	intron	ESR1/intron	1	0.292	0.092	0.267	0.322	I550,I610Q,I650Y,I660WQ,I1M,IOMNI	I300D,I370,I550,I610Q,I650Y,I660WQ,I1M,IOMNI	I300D,I370,I550,I610Q,I650Y,I660WQ,I1M,IOMNI	(null)	I300D,I370,I550,I610Q,I650Y,I660WQ,I1M,IOMNI	1	1	0.73	0.5475	0	0		0.00283465	609	6	152328988	1	1	2099	ESR1	intron	ESR1/intron	1	0.292	0.092	0.267	0.322	I550,I610Q,I650Y,I660WQ,I1M,IOMNI	I300D,I370,I550,I610Q,I650Y,I660WQ,I1M,IOMNI	I300D,I370,I550,I610Q,I650Y,I660WQ,I1M,IOMNI	(null)	I300D,I370,I550,I610Q,I650Y,I660WQ,I1M,IOMNI
2586498	0	0	2.5475	1	17	45631251	1	1	1277	COL1A1	intron	COL1A1/intron	1	0.158	0	0	0.022	A5,A6,IOMNI	A5,A6,IOMNI	A5,A6,IOMNI	(null)	A5,A6,IOMNI	1	1	0.73	0.5475	0	0		0.00283465	610	17	45631251	1	1	1277	COL1A1	intron	COL1A1/intron	1	0.158	0	0	0.022	A5,A6,IOMNI	A5,A6,IOMNI	A5,A6,IOMNI	(null)	A5,A6,IOMNI
2780885	0	0	2.5475	13	1	65103960	1	1	3716	JAK1	intron	JAK1/intron	1	0.233	0.283	0.289	0.333	(null)	A5,A6,I300D,I370,I550,I610Q,I650Y,I660WQ,I1M,IOMNI	A5,A6,I300D,I370,I550,I610Q,I650Y,I660WQ,I1M,IOMNI	(null)	A5,A6,I300D,I370,I550,I610Q,I650Y,I660WQ,I1M,IOMNI	1	1	0.73	0.5475	0	0		0.00283465	611	1	65103960	1	1	3716	JAK1	intron	JAK1/intron	1	0.233	0.283	0.289	0.333	(null)	A5,A6,I300D,I370,I550,I610Q,I650Y,I660WQ,I1M,IOMNI	A5,A6,I300D,I370,I550,I610Q,I650Y,I660WQ,I1M,IOMNI	(null)	A5,A6,I300D,I370,I550,I610Q,I650Y,I660WQ,I1M,IOMNI
2790103	0	0	2.5475	36	6	45540243	1	1	860	RUNX2	intron	RUNX2/intron	1	0.325	0.167	0.034	0.056	(null)	A5,A6,I300D,I370,I550,I610Q,I650Y,I660WQ,I1M,IOMNI	A5,A6,I300D,I370,I550,I610Q,I650Y,I660WQ,I1M,IOMNI	(null)	A5,A6,I300D,I370,I550,I610Q,I650Y,I660WQ,I1M,IOMNI	1	1	0.73	0.5475	0	0		0.00283465	612	6	45540243	1	1	860	RUNX2	intron	RUNX2/intron	1	0.325	0.167	0.034	0.056	(null)	A5,A6,I300D,I370,I550,I610Q,I650Y,I660WQ,I1M,IOMNI	A5,A6,I300D,I370,I550,I610Q,I650Y,I660WQ,I1M,IOMNI	(null)	A5,A6,I300D,I370,I550,I610Q,I650Y,I660WQ,I1M,IOMNI
2869432	0	0	2.5475	48	4	87492344	1	1	5602	MAPK10	intron	MAPK10/intron	1	0.21	0.471	0.231	0.231	(null)	A5,A6,I300D,I370,I550,I610Q,I650Y,I660WQ,I1M,IOMNI	A5,A6,I300D,I370,I550,I610Q,I650Y,I660WQ,I1M,IOMNI	(null)	A5,A6,I300D,I370,I550,I610Q,I650Y,I660WQ,I1M,IOMNI	1	1	0.73	0.5475	0	0		0.00283465	613	4	87492344	1	1	5602	MAPK10	intron	MAPK10/intron	1	0.21	0.471	0.231	0.231	(null)	A5,A6,I300D,I370,I550,I610Q,I650Y,I660WQ,I1M,IOMNI	A5,A6,I300D,I370,I550,I610Q,I650Y,I660WQ,I1M,IOMNI	(null)	A5,A6,I300D,I370,I550,I610Q,I650Y,I660WQ,I1M,IOMNI
2891714	0	0	2.5475	14	17	70851340	1	1	2885	GRB2	intron	GRB2/intron	1	0.183	0.042	0.057	0.111	IOMNI	A5,A6,I300D,I370,I550,I610Q,I650Y,I660WQ,I1M,IOMNI	A5,A6,I300D,I370,I550,I610Q,I650Y,I660WQ,I1M,IOMNI	(null)	IOMNI	1	1	0.73	0.5475	0	0		0.00283465	614	17	70851340	1	1	2885	GRB2	intron	GRB2/intron	1	0.183	0.042	0.057	0.111	IOMNI	A5,A6,I300D,I370,I550,I610Q,I650Y,I660WQ,I1M,IOMNI	A5,A6,I300D,I370,I550,I610Q,I650Y,I660WQ,I1M,IOMNI	(null)	IOMNI
2947025	0	0	2.5475	1	11	6239652	1	1	887	CCKBR	intron	CCKBR/intron	1	0.217	0.483	0.089	0.044	A5,A6,I610Q,I660WQ	A5,A6,I610Q,I660WQ	A5,A6,I610Q,I660WQ	(null)	A5,A6,I550,I610Q,I650Y,I660WQ,I1M,IOMNI	1	1	0.73	0.5475	0	0		0.00283465	615	11	6239652	1	1	887	CCKBR	intron	CCKBR/intron	1	0.217	0.483	0.089	0.044	A5,A6,I610Q,I660WQ	A5,A6,I610Q,I660WQ	A5,A6,I610Q,I660WQ	(null)	A5,A6,I550,I610Q,I650Y,I660WQ,I1M,IOMNI
3212798	0	0	2.5475	1	19	17798758	1	1	3718	JAK3	intron	JAK3/intron	1	0.1	0	0	0.011	A6	A6	A6	(null)	A6	1	1	0.73	0.5475	0	0		0.00283465	616	19	17798758	1	1	3718	JAK3	intron	JAK3/intron	1	0.1	0	0	0.011	A6	A6	A6	(null)	A6
3729969	0	0	2.5475	8	12	47453410	1	1	112	ADCY6	intron	ADCY6/intron	1	0.158	0.381	0	0.011	(null)	I550,I610Q,I650Y,I660WQ,I1M,IOMNI		(null)		1	1	0.73	0.5475	0	0		0.00283465	617	12	47453410	1	1	112	ADCY6	intron	ADCY6/intron	1	0.158	0.381	0	0.011	(null)	I550,I610Q,I650Y,I660WQ,I1M,IOMNI		(null)
3740689	0	0	2.5475	1	11	47337169	1	1	6688	SPI1	intron	SPI1/intron	1	0.3	0.067	0.489	0.295	I300D,I370,I550,I610Q,I650Y,I660WQ,I1M,IOMNI	I300D,I370,I550,I610Q,I650Y,I660WQ,I1M,IOMNI	A6,I300D,I370,I550,I610Q,I650Y,I660WQ,I1M,IOMNI	(null)	I300D,I370,I550,I610Q,I650Y,I660WQ,I1M,IOMNI	1	1	0.73	0.5475	0	0		0.00283465	618	11	47337169	1	1	6688	SPI1	intron	SPI1/intron	1	0.3	0.067	0.489	0.295	I300D,I370,I550,I610Q,I650Y,I660WQ,I1M,IOMNI	I300D,I370,I550,I610Q,I650Y,I660WQ,I1M,IOMNI	A6,I300D,I370,I550,I610Q,I650Y,I660WQ,I1M,IOMNI	(null)	I300D,I370,I550,I610Q,I650Y,I660WQ,I1M,IOMNI
3771300	0	0	2.5475	6	2	191543841	1	1	6772	STAT1	intron	STAT1/intron	1	0.475	0.467	0.273	0.4	I300D,I370,I550,I610Q,I650Y,I660WQ,I1M,IOMNI	A6,I300D,I370,I550,I610Q,I650Y,I660WQ,I1M,IOMNI	A5,A6,I300D,I370,I550,I610Q,I650Y,I660WQ,I1M,IOMNI	(null)	I300D,I370,I550,I610Q,I650Y,I660WQ,I1M,IOMNI	1	1	0.73	0.5475	0	0		0.00283465	619	2	191543841	1	1	6772	STAT1	intron	STAT1/intron	1	0.475	0.467	0.273	0.4	I300D,I370,I550,I610Q,I650Y,I660WQ,I1M,IOMNI	A6,I300D,I370,I550,I610Q,I650Y,I660WQ,I1M,IOMNI	A5,A6,I300D,I370,I550,I610Q,I650Y,I660WQ,I1M,IOMNI	(null)	I300D,I370,I550,I610Q,I650Y,I660WQ,I1M,IOMNI
3815362	0	0	2.5475	6	11	63790131	1	1	5331	PLCB3	intron	PLCB3/intron	1	0.305	0.025	0.163	0.189	I1M	A5,A6,I300D,I370,I550,I610Q,I650Y,I660WQ,I1M,IOMNI	I1M,IOMNI	(null)	I1M	1	1	0.73	0.5475	0	0		0.00283465	620	11	63790131	1	1	5331	PLCB3	intron	PLCB3/intron	1	0.305	0.025	0.163	0.189	I1M	A5,A6,I300D,I370,I550,I610Q,I650Y,I660WQ,I1M,IOMNI	I1M,IOMNI	(null)	I1M
3891248	0	0	2.5475	1	8	128819321	1	1	4609	MYC	intron	MYC/intron	1	0.167	0.208	0.43	0.3	(null)			(null)		1	1	0.73	0.5475	0	0		0.00283465	621	8	128819321	1	1	4609	MYC	intron	MYC/intron	1	0.167	0.208	0.43	0.3	(null)			(null)
3924521	0	0	2.5475	5	2	45848685	1	1	5581	PRKCE	intron	PRKCE/intron	1	0.136	0.203	0.022	0.023	A6	A6,I300D,I370,I550,I610Q,I650Y,I660WQ,I1M,IOMNI	A6	(null)	A6,I300D,I370,I550,I610Q,I650Y,I660WQ,I1M,IOMNI	1	1	0.73	0.5475	0	0		0.00283465	622	2	45848685	1	1	5581	PRKCE	intron	PRKCE/intron	1	0.136	0.203	0.022	0.023	A6	A6,I300D,I370,I550,I610Q,I650Y,I660WQ,I1M,IOMNI	A6	(null)	A6,I300D,I370,I550,I610Q,I650Y,I660WQ,I1M,IOMNI
4486393	0	0	2.5475	1	1	24336150	1	1	58985	IL22RA1	intron	IL22RA1/intron	1	0.225	0.233	0	0	I300D,I370,I550,I610Q,I650Y,I660WQ,I1M,IOMNI	I300D,I370,I550,I610Q,I650Y,I660WQ,I1M,IOMNI	I300D,I370,I550,I610Q,I650Y,I660WQ,I1M,IOMNI	(null)	A6,I300D,I370,I550,I610Q,I650Y,I660WQ,I1M,IOMNI	1	1	0.73	0.5475	0	0		0.00283465	623	1	24336150	1	1	58985	IL22RA1	intron	IL22RA1/intron	1	0.225	0.233	0	0	I300D,I370,I550,I610Q,I650Y,I660WQ,I1M,IOMNI	I300D,I370,I550,I610Q,I650Y,I660WQ,I1M,IOMNI	I300D,I370,I550,I610Q,I650Y,I660WQ,I1M,IOMNI	(null)	A6,I300D,I370,I550,I610Q,I650Y,I660WQ,I1M,IOMNI
4488910	0	0	2.5475	4	4	87581858	1	1	5602	MAPK10	intron	MAPK10/intron	0	0.142	0.195	0.184	0.225	A6,I300D,I370,I550,I610Q,I650Y,I660WQ,I1M,IOMNI	A6,I300D,I370,I550,I610Q,I650Y,I660WQ,I1M,IOMNI	A6,I300D,I370,I550,I610Q,I650Y,I660WQ,I1M,IOMNI	(null)	A6,I300D,I370,I550,I610Q,I650Y,I660WQ,I1M,IOMNI	1	1	0.73	0.5475	0	0		0.00283465	624	4	87581858	1	1	5602	MAPK10	intron	MAPK10/intron	0	0.142	0.195	0.184	0.225	A6,I300D,I370,I550,I610Q,I650Y,I660WQ,I1M,IOMNI	A6,I300D,I370,I550,I610Q,I650Y,I660WQ,I1M,IOMNI	A6,I300D,I370,I550,I610Q,I650Y,I660WQ,I1M,IOMNI	(null)	A6,I300D,I370,I550,I610Q,I650Y,I660WQ,I1M,IOMNI
4522461	0	0	2.5475	1	17	4568522	1	1	409	ARRB2	intron	ARRB2/intron	1	0.217	0.117	0	0	I300D,I370,I550,I610Q,I650Y,I660WQ,I1M	I300D,I370,I550,I610Q,I650Y,I660WQ,I1M	I300D,I370,I550,I610Q,I650Y,I660WQ,I1M	(null)	A5,A6,I300D,I370,I550,I610Q,I650Y,I660WQ,I1M,IOMNI	1	1	0.73	0.5475	0	0		0.00283465	625	17	4568522	1	1	409	ARRB2	intron	ARRB2/intron	1	0.217	0.117	0	0	I300D,I370,I550,I610Q,I650Y,I660WQ,I1M	I300D,I370,I550,I610Q,I650Y,I660WQ,I1M	I300D,I370,I550,I610Q,I650Y,I660WQ,I1M	(null)	A5,A6,I300D,I370,I550,I610Q,I650Y,I660WQ,I1M,IOMNI
4711816	0	0	2.5475	36	6	45558188	1	1	860	RUNX2	intron	RUNX2/intron	1	0.31	0.319	0.267	0.362	(null)	A5,A6,I300D,I370,I550,I610Q,I650Y,I660WQ,I1M,IOMNI	A6,I1M,IOMNI	(null)		1	1	0.73	0.5475	0	0		0.00283465	626	6	45558188	1	1	860	RUNX2	intron	RUNX2/intron	1	0.31	0.319	0.267	0.362	(null)	A5,A6,I300D,I370,I550,I610Q,I650Y,I660WQ,I1M,IOMNI	A6,I1M,IOMNI	(null)
4776339	0	0	2.5475	25	15	65171204	1	1	4088	SMAD3	intron	SMAD3/intron	1	0.449	0.183	0.356	0.444	A5,A6,I650Y,I1M,IOMNI	A5,A6,I300D,I370,I550,I610Q,I650Y,I660WQ,I1M,IOMNI	A5,A6,I300D,I370,I550,I610Q,I650Y,I660WQ,I1M,IOMNI	(null)	A5,A6,I650Y,I1M,IOMNI	1	1	0.73	0.5475	0	0		0.00283465	627	15	65171204	1	1	4088	SMAD3	intron	SMAD3/intron	1	0.449	0.183	0.356	0.444	A5,A6,I650Y,I1M,IOMNI	A5,A6,I300D,I370,I550,I610Q,I650Y,I660WQ,I1M,IOMNI	A5,A6,I300D,I370,I550,I610Q,I650Y,I660WQ,I1M,IOMNI	(null)	A5,A6,I650Y,I1M,IOMNI
4776883	0	0	2.5475	25	15	65165646	1	1	4088	SMAD3	intron	SMAD3/intron	1	0.452	0.422	0.444	0.43	(null)	A5,A6,I300D,I370,I550,I610Q,I650Y,I660WQ,I1M,IOMNI	A5,A6,I300D,I370,I550,I610Q,I650Y,I660WQ,I1M,IOMNI	(null)	A6,I550,I610Q,I650Y,I660WQ,I1M,IOMNI	1	1	0.73	0.5475	0	0		0.00283465	628	15	65165646	1	1	4088	SMAD3	intron	SMAD3/intron	1	0.452	0.422	0.444	0.43	(null)	A5,A6,I300D,I370,I550,I610Q,I650Y,I660WQ,I1M,IOMNI	A5,A6,I300D,I370,I550,I610Q,I650Y,I660WQ,I1M,IOMNI	(null)	A6,I550,I610Q,I650Y,I660WQ,I1M,IOMNI
4776888	0	0	2.5475	19	15	65171313	1	1	4088	SMAD3	intron	SMAD3/intron	1	0.431	0.367	0.133	0.227	IOMNI	A5,A6,I300D,I370,I550,I610Q,I650Y,I660WQ,I1M,IOMNI	A5,A6,I300D,I370,I550,I610Q,I650Y,I660WQ,I1M,IOMNI	(null)	I300D,I370,I550,I610Q,I650Y,I660WQ,I1M,IOMNI	1	1	0.73	0.5475	0	0		0.00283465	629	15	65171313	1	1	4088	SMAD3	intron	SMAD3/intron	1	0.431	0.367	0.133	0.227	IOMNI	A5,A6,I300D,I370,I550,I610Q,I650Y,I660WQ,I1M,IOMNI	A5,A6,I300D,I370,I550,I610Q,I650Y,I660WQ,I1M,IOMNI	(null)	I300D,I370,I550,I610Q,I650Y,I660WQ,I1M,IOMNI
4786454	0	0	2.5475	1	16	4016137	1	1	115	ADCY9	intron	ADCY9/intron	1	0.192	0.276	0.297	0.28	I550,I610Q,I650Y,I660WQ,I1M,IOMNI	I550,I610Q,I650Y,I660WQ,I1M,IOMNI	A6,I300D,I370,I550,I610Q,I650Y,I660WQ,I1M,IOMNI	(null)	I550,I610Q,I650Y,I660WQ,I1M,IOMNI	1	1	0.73	0.5475	0	0		0.00283465	630	16	4016137	1	1	115	ADCY9	intron	ADCY9/intron	1	0.192	0.276	0.297	0.28	I550,I610Q,I650Y,I660WQ,I1M,IOMNI	I550,I610Q,I650Y,I660WQ,I1M,IOMNI	A6,I300D,I370,I550,I610Q,I650Y,I660WQ,I1M,IOMNI	(null)	I550,I610Q,I650Y,I660WQ,I1M,IOMNI
4947488	0	0	2.5475	8	7	55084049	1	1	1956	EGFR	intron	EGFR/intron	1	0.307	0.009	0.14	0.134	A6	A6,I300D,I370,I550,I610Q,I650Y,I660WQ,I1M,IOMNI	A6,I1M	(null)	A6	1	1	0.73	0.5475	0	0		0.00283465	631	7	55084049	1	1	1956	EGFR	intron	EGFR/intron	1	0.307	0.009	0.14	0.134	A6	A6,I300D,I370,I550,I610Q,I650Y,I660WQ,I1M,IOMNI	A6,I1M	(null)	A6
4953291	0	0	2.5475	5	2	46024292	1	1	5581	PRKCE	intron	PRKCE/intron	0	0.075	0	0.256	0.267	(null)	A5,A6,I300D,I370,I550,I610Q,I650Y,I660WQ,I1M,IOMNI	A5,A6,I300D,I370,I550,I610Q,I650Y,I660WQ,I1M,IOMNI	(null)		1	1	0.73	0.5475	0	0		0.00283465	632	2	46024292	1	1	5581	PRKCE	intron	PRKCE/intron	0	0.075	0	0.256	0.267	(null)	A5,A6,I300D,I370,I550,I610Q,I650Y,I660WQ,I1M,IOMNI	A5,A6,I300D,I370,I550,I610Q,I650Y,I660WQ,I1M,IOMNI	(null)
6544867	0	0	2.5475	6	2	46091748	1	1	5581	PRKCE	intron	PRKCE/intron	1	0.204	0	0.344	0.324	(null)	A5,A6,I300D,I370,I550,I610Q,I650Y,I660WQ,I1M,IOMNI	A5,A6,I300D,I370,I550,I610Q,I650Y,I660WQ,I1M,IOMNI	(null)		1	1	0.73	0.5475	0	0		0.00283465	633	2	46091748	1	1	5581	PRKCE	intron	PRKCE/intron	1	0.204	0	0.344	0.324	(null)	A5,A6,I300D,I370,I550,I610Q,I650Y,I660WQ,I1M,IOMNI	A5,A6,I300D,I370,I550,I610Q,I650Y,I660WQ,I1M,IOMNI	(null)
6679565	0	0	2.5475	7	1	21835138	1	1	5909	RAP1GAP	intron	RAP1GAP/intron	0	0.083	0.308	0.367	0.311	A6	A5,A6,I300D,I370,I550,I610Q,I650Y,I660WQ,I1M,IOMNI	A5,A6,I300D,I370,I550,I610Q,I650Y,I660WQ,I1M,IOMNI	(null)	A6	1	1	0.73	0.5475	0	0		0.00283465	634	1	21835138	1	1	5909	RAP1GAP	intron	RAP1GAP/intron	0	0.083	0.308	0.367	0.311	A6	A5,A6,I300D,I370,I550,I610Q,I650Y,I660WQ,I1M,IOMNI	A5,A6,I300D,I370,I550,I610Q,I650Y,I660WQ,I1M,IOMNI	(null)	A6
6682905	0	0	2.5475	15	1	160941664	1	1	4921	DDR2	intron	DDR2/intron	1	0.05	0.381	0.167	0.289	I300D,I370,I550,I610Q,I650Y,I660WQ,I1M,IOMNI	A5,A6,I300D,I370,I550,I610Q,I650Y,I660WQ,I1M,IOMNI	A5,A6,I300D,I370,I550,I610Q,I650Y,I660WQ,I1M,IOMNI	(null)	I300D,I370,I550,I610Q,I650Y,I660WQ,I1M,IOMNI	1	1	0.73	0.5475	0	0		0.00283465	635	1	160941664	1	1	4921	DDR2	intron	DDR2/intron	1	0.05	0.381	0.167	0.289	I300D,I370,I550,I610Q,I650Y,I660WQ,I1M,IOMNI	A5,A6,I300D,I370,I550,I610Q,I650Y,I660WQ,I1M,IOMNI	A5,A6,I300D,I370,I550,I610Q,I650Y,I660WQ,I1M,IOMNI	(null)	I300D,I370,I550,I610Q,I650Y,I660WQ,I1M,IOMNI
6760399	0	0	2.5475	1	2	45932116	1	1	5581	PRKCE	intron	PRKCE/intron	1	0.4	0.3	0.395	0.477	IOMNI	IOMNI	A5,A6,I300D,I370,I550,I610Q,I650Y,I660WQ,I1M,IOMNI	(null)	IOMNI	1	1	0.73	0.5475	0	0		0.00283465	636	2	45932116	1	1	5581	PRKCE	intron	PRKCE/intron	1	0.4	0.3	0.395	0.477	IOMNI	IOMNI	A5,A6,I300D,I370,I550,I610Q,I650Y,I660WQ,I1M,IOMNI	(null)	IOMNI
6851604	0	0	2.5475	48	4	87492256	1	1	5602	MAPK10	intron	MAPK10/intron	1	0.2	0.442	0.205	0.211	(null)	A5,A6,I300D,I370,I550,I610Q,I650Y,I660WQ,I1M,IOMNI	A5,A6,I300D,I370,I550,I610Q,I650Y,I660WQ,I1M,IOMNI	(null)	A5,A6,IOMNI	1	1	0.73	0.5475	0	0		0.00283465	637	4	87492256	1	1	5602	MAPK10	intron	MAPK10/intron	1	0.2	0.442	0.205	0.211	(null)	A5,A6,I300D,I370,I550,I610Q,I650Y,I660WQ,I1M,IOMNI	A5,A6,I300D,I370,I550,I610Q,I650Y,I660WQ,I1M,IOMNI	(null)	A5,A6,IOMNI
7180412	0	0	2.5475	3	15	65200618	1	1	4088	SMAD3	intron	SMAD3/intron	1	0.067	0.068	0.033	0.045	I1M,IOMNI	A5,A6,I300D,I370,I550,I610Q,I650Y,I660WQ,I1M,IOMNI	I1M,IOMNI	(null)	I300D,I370,I550,I610Q,I650Y,I660WQ,I1M,IOMNI	1	1	0.73	0.5475	0	0		0.00283465	638	15	65200618	1	1	4088	SMAD3	intron	SMAD3/intron	1	0.067	0.068	0.033	0.045	I1M,IOMNI	A5,A6,I300D,I370,I550,I610Q,I650Y,I660WQ,I1M,IOMNI	I1M,IOMNI	(null)	I300D,I370,I550,I610Q,I650Y,I660WQ,I1M,IOMNI
7208257	0	0	2.5475	1	17	4567246	1	1	409	ARRB2	intron	ARRB2/intron	1	0.075	0.2	0	0	I1M	I1M	I1M	(null)	I1M	1	1	0.73	0.5475	0	0		0.00283465	639	17	4567246	1	1	409	ARRB2	intron	ARRB2/intron	1	0.075	0.2	0	0	I1M	I1M	I1M	(null)	I1M
7320113	0	0	2.5475	24	13	40942363	1	1	28984	C13orf15	intron	C13orf15/intron	1	0.333	0.275	0.478	0.411	IOMNI	A5,A6,I300D,I370,I550,I610Q,I650Y,I660WQ,I1M,IOMNI	A5,A6,I300D,I370,I550,I610Q,I650Y,I660WQ,I1M,IOMNI	(null)	IOMNI	1	1	0.73	0.5475	0	0		0.00283465	640	13	40942363	1	1	28984	C13orf15	intron	C13orf15/intron	1	0.333	0.275	0.478	0.411	IOMNI	A5,A6,I300D,I370,I550,I610Q,I650Y,I660WQ,I1M,IOMNI	A5,A6,I300D,I370,I550,I610Q,I650Y,I660WQ,I1M,IOMNI	(null)	IOMNI
7596891	0	0	2.5475	2	2	45899087	1	1	5581	PRKCE	intron	PRKCE/intron	1	0.112	0.091	0.091	0.091	I550,I610Q,I650Y,I660WQ,I1M,IOMNI	A6,I550,I610Q,I650Y,I660WQ,I1M,IOMNI	I550,I610Q,I650Y,I660WQ,I1M,IOMNI	(null)	I550,I610Q,I650Y,I660WQ,I1M,IOMNI	1	1	0.73	0.5475	0	0		0.00283465	641	2	45899087	1	1	5581	PRKCE	intron	PRKCE/intron	1	0.112	0.091	0.091	0.091	I550,I610Q,I650Y,I660WQ,I1M,IOMNI	A6,I550,I610Q,I650Y,I660WQ,I1M,IOMNI	I550,I610Q,I650Y,I660WQ,I1M,IOMNI	(null)	I550,I610Q,I650Y,I660WQ,I1M,IOMNI
7682129	0	0	2.5475	46	4	87498841	1	1	5602	MAPK10	intron	MAPK10/intron	1	0.178	0.491	0.186	0.205	I1M	A5,A6,I300D,I370,I550,I610Q,I650Y,I660WQ,I1M,IOMNI	A5,A6,I300D,I370,I550,I610Q,I650Y,I660WQ,I1M,IOMNI	(null)	A5,A6,I300D,I370,I550,I610Q,I650Y,I660WQ,I1M,IOMNI	1	1	0.73	0.5475	0	0		0.00283465	642	4	87498841	1	1	5602	MAPK10	intron	MAPK10/intron	1	0.178	0.491	0.186	0.205	I1M	A5,A6,I300D,I370,I550,I610Q,I650Y,I660WQ,I1M,IOMNI	A5,A6,I300D,I370,I550,I610Q,I650Y,I660WQ,I1M,IOMNI	(null)	A5,A6,I300D,I370,I550,I610Q,I650Y,I660WQ,I1M,IOMNI
7685683	0	0	2.5475	18	4	87307663	1	1	5602	MAPK10	intron	MAPK10/intron	1	0.092	0	0.182	0.089	(null)	A5,A6,I300D,I370,I550,I610Q,I650Y,I660WQ,I1M,IOMNI	A5,A6,I300D,I370,I550,I610Q,I650Y,I660WQ,I1M,IOMNI	(null)		1	1	0.73	0.5475	0	0		0.00283465	643	4	87307663	1	1	5602	MAPK10	intron	MAPK10/intron	1	0.092	0	0.182	0.089	(null)	A5,A6,I300D,I370,I550,I610Q,I650Y,I660WQ,I1M,IOMNI	A5,A6,I300D,I370,I550,I610Q,I650Y,I660WQ,I1M,IOMNI	(null)
7690697	0	0	2.5475	6	4	81055150	1	1	118429	ANTXR2	intron	ANTXR2/intron	1	0.22	0.271	0	0	A5,A6	A5,A6,I300D,I370,I550,I610Q,I650Y,I660WQ,I1M,IOMNI	A5,A6	(null)	A5,A6,I300D,I370,I550,I610Q,I650Y,I660WQ,I1M,IOMNI	1	1	0.73	0.5475	0	0		0.00283465	644	4	81055150	1	1	118429	ANTXR2	intron	ANTXR2/intron	1	0.22	0.271	0	0	A5,A6	A5,A6,I300D,I370,I550,I610Q,I650Y,I660WQ,I1M,IOMNI	A5,A6	(null)	A5,A6,I300D,I370,I550,I610Q,I650Y,I660WQ,I1M,IOMNI
7754187	0	0	2.5475	17	6	45594361	1	1	860	RUNX2	intron	RUNX2/intron	1	0.317	0.281	0.233	0.389	(null)	A5,A6,I300D,I370,I550,I610Q,I650Y,I660WQ,I1M,IOMNI	I1M,IOMNI	(null)	A5,A6,I300D,I370,I550,I610Q,I650Y,I660WQ,I1M,IOMNI	1	1	0.73	0.5475	0	0		0.00283465	645	6	45594361	1	1	860	RUNX2	intron	RUNX2/intron	1	0.317	0.281	0.233	0.389	(null)	A5,A6,I300D,I370,I550,I610Q,I650Y,I660WQ,I1M,IOMNI	I1M,IOMNI	(null)	A5,A6,I300D,I370,I550,I610Q,I650Y,I660WQ,I1M,IOMNI
7772562	0	0	2.5475	17	6	45594474	1	1	860	RUNX2	intron	RUNX2/intron	1	0.317	0.293	0.044	0.022	A6	A5,A6,I300D,I370,I550,I610Q,I650Y,I660WQ,I1M,IOMNI	A6	(null)	A6	1	1	0.73	0.5475	0	0		0.00283465	646	6	45594474	1	1	860	RUNX2	intron	RUNX2/intron	1	0.317	0.293	0.044	0.022	A6	A5,A6,I300D,I370,I550,I610Q,I650Y,I660WQ,I1M,IOMNI	A6	(null)	A6
8064638	0	0	2.5475	15	17	37677781	1	1	6777	STAT5B	intron	STAT5B/intron	1	0.267	0.408	0.356	0.278	I300D,I370,I550,I610Q,I650Y,I660WQ,I1M	A5,A6,I300D,I370,I550,I610Q,I650Y,I660WQ,I1M,IOMNI	A5,A6,I300D,I370,I550,I610Q,I650Y,I660WQ,I1M,IOMNI	(null)	A5,A6,I300D,I370,I550,I610Q,I650Y,I660WQ,I1M,IOMNI	1	1	0.73	0.5475	0	0		0.00283465	647	17	37677781	1	1	6777	STAT5B	intron	STAT5B/intron	1	0.267	0.408	0.356	0.278	I300D,I370,I550,I610Q,I650Y,I660WQ,I1M	A5,A6,I300D,I370,I550,I610Q,I650Y,I660WQ,I1M,IOMNI	A5,A6,I300D,I370,I550,I610Q,I650Y,I660WQ,I1M,IOMNI	(null)	A5,A6,I300D,I370,I550,I610Q,I650Y,I660WQ,I1M,IOMNI
9383607	0	0	2.5475	42	6	152422011	1	1	2099	ESR1	intron	ESR1/intron	1	0.067	0.5	0.233	0.356	(null)	A5,A6,I300D,I370,I550,I610Q,I650Y,I660WQ,I1M,IOMNI	A5,A6,I300D,I370,I550,I610Q,I650Y,I660WQ,I1M,IOMNI	(null)	A5,A6,I550,I610Q,I650Y,I660WQ,I1M,IOMNI	1	1	0.73	0.5475	0	0		0.00283465	648	6	152422011	1	1	2099	ESR1	intron	ESR1/intron	1	0.067	0.5	0.233	0.356	(null)	A5,A6,I300D,I370,I550,I610Q,I650Y,I660WQ,I1M,IOMNI	A5,A6,I300D,I370,I550,I610Q,I650Y,I660WQ,I1M,IOMNI	(null)	A5,A6,I550,I610Q,I650Y,I660WQ,I1M,IOMNI
9936342	0	0	2.5475	1	16	4038075	1	1	115	ADCY9	intron	ADCY9/intron	1	0.085	0.307	0.05	0.047	(null)			(null)	I300D,I370,I550,I610Q,I650Y,I660WQ,I1M	1	1	0.73	0.5475	0	0		0.00283465	649	16	4038075	1	1	115	ADCY9	intron	ADCY9/intron	1	0.085	0.307	0.05	0.047	(null)			(null)	I300D,I370,I550,I610Q,I650Y,I660WQ,I1M
10169469	0	0	2.5475	2	2	45930716	1	1	5581	PRKCE	intron	PRKCE/intron	0	0.224	0.28	0.42	0.478	I1M	A5,A6,I300D,I370,I550,I610Q,I650Y,I660WQ,I1M,IOMNI	I1M	(null)	I1M	1	1	0.73	0.5475	0	0		0.00283465	650	2	45930716	1	1	5581	PRKCE	intron	PRKCE/intron	0	0.224	0.28	0.42	0.478	I1M	A5,A6,I300D,I370,I550,I610Q,I650Y,I660WQ,I1M,IOMNI	I1M	(null)	I1M
10518707	0	0	2.5475	12	15	65152676	1	1	4088	SMAD3	intron	SMAD3/intron	1	0.475	0.308	0.455	0.433	A5,A6,I300D,I370,I550,I610Q,I650Y,I660WQ,I1M,IOMNI	A5,A6,I300D,I370,I550,I610Q,I650Y,I660WQ,I1M,IOMNI	A5,A6,I300D,I370,I550,I610Q,I650Y,I660WQ,I1M,IOMNI	(null)	A5,A6,I300D,I370,I550,I610Q,I650Y,I660WQ,I1M,IOMNI	1	1	0.73	0.5475	0	0		0.00283465	651	15	65152676	1	1	4088	SMAD3	intron	SMAD3/intron	1	0.475	0.308	0.455	0.433	A5,A6,I300D,I370,I550,I610Q,I650Y,I660WQ,I1M,IOMNI	A5,A6,I300D,I370,I550,I610Q,I650Y,I660WQ,I1M,IOMNI	A5,A6,I300D,I370,I550,I610Q,I650Y,I660WQ,I1M,IOMNI	(null)	A5,A6,I300D,I370,I550,I610Q,I650Y,I660WQ,I1M,IOMNI
10799868	0	0	2.5475	4	1	160947114	1	1	4921	DDR2	intron	DDR2/intron	1	0.069	0.458	0.433	0.356	(null)	A5,A6,I300D,I370,I550,I610Q,I650Y,I660WQ,I1M,IOMNI	A5,A6,I300D,I370,I550,I610Q,I650Y,I660WQ,I1M,IOMNI	(null)	A5,A6,I300D,I370,I550,I610Q,I650Y,I660WQ,I1M,IOMNI	1	1	0.73	0.5475	0	0		0.00283465	652	1	160947114	1	1	4921	DDR2	intron	DDR2/intron	1	0.069	0.458	0.433	0.356	(null)	A5,A6,I300D,I370,I550,I610Q,I650Y,I660WQ,I1M,IOMNI	A5,A6,I300D,I370,I550,I610Q,I650Y,I660WQ,I1M,IOMNI	(null)	A5,A6,I300D,I370,I550,I610Q,I650Y,I660WQ,I1M,IOMNI
11134251	0	0	2.5475	27	5	7748845	1	1	108	ADCY2	intron	ADCY2/intron	1	0.467	0.412	0.144	0.227	A6,I1M,IOMNI	A5,A6,I300D,I370,I550,I610Q,I650Y,I660WQ,I1M,IOMNI	A5,A6,I300D,I370,I550,I610Q,I650Y,I660WQ,I1M,IOMNI	(null)	A5,A6,I300D,I370,I550,I610Q,I650Y,I660WQ,I1M,IOMNI	1	1	0.73	0.5475	0	0		0.00283465	653	5	7748845	1	1	108	ADCY2	intron	ADCY2/intron	1	0.467	0.412	0.144	0.227	A6,I1M,IOMNI	A5,A6,I300D,I370,I550,I610Q,I650Y,I660WQ,I1M,IOMNI	A5,A6,I300D,I370,I550,I610Q,I650Y,I660WQ,I1M,IOMNI	(null)	A5,A6,I300D,I370,I550,I610Q,I650Y,I660WQ,I1M,IOMNI
11134252	0	0	2.5475	27	5	7749028	1	1	108	ADCY2	intron	ADCY2/intron	1	0.475	0.377	0.144	0.222	I1M,IOMNI	A5,A6,I300D,I370,I550,I610Q,I650Y,I660WQ,I1M,IOMNI	A5,A6,I300D,I370,I550,I610Q,I650Y,I660WQ,I1M,IOMNI	(null)	A5,A6,I300D,I370,I550,I610Q,I650Y,I660WQ,I1M,IOMNI	1	1	0.73	0.5475	0	0		0.00283465	654	5	7749028	1	1	108	ADCY2	intron	ADCY2/intron	1	0.475	0.377	0.144	0.222	I1M,IOMNI	A5,A6,I300D,I370,I550,I610Q,I650Y,I660WQ,I1M,IOMNI	A5,A6,I300D,I370,I550,I610Q,I650Y,I660WQ,I1M,IOMNI	(null)	A5,A6,I300D,I370,I550,I610Q,I650Y,I660WQ,I1M,IOMNI
11506105	0	0	2.5475	7	7	55187671	1	1	1956	EGFR	intron	EGFR/intron	1	0.483	0.308	0.4	0.489	A5,A6,I550,I610Q,I650Y,I660WQ,I1M,IOMNI	A5,A6,I300D,I370,I550,I610Q,I650Y,I660WQ,I1M,IOMNI	A5,A6,I300D,I370,I550,I610Q,I650Y,I660WQ,I1M,IOMNI	(null)	A5,A6,I300D,I370,I550,I610Q,I650Y,I660WQ,I1M,IOMNI	1	1	0.73	0.5475	0	0		0.00283465	655	7	55187671	1	1	1956	EGFR	intron	EGFR/intron	1	0.483	0.308	0.4	0.489	A5,A6,I550,I610Q,I650Y,I660WQ,I1M,IOMNI	A5,A6,I300D,I370,I550,I610Q,I650Y,I660WQ,I1M,IOMNI	A5,A6,I300D,I370,I550,I610Q,I650Y,I660WQ,I1M,IOMNI	(null)	A5,A6,I300D,I370,I550,I610Q,I650Y,I660WQ,I1M,IOMNI
11631785	0	0	2.5475	27	15	65167034	1	1	4088	SMAD3	intron	SMAD3/intron	1	0.424	0.456	0.352	0.422	A6	A5,A6,I300D,I370,I550,I610Q,I650Y,I660WQ,I1M,IOMNI	A5,A6,I550,I610Q,I650Y,I660WQ,I1M,IOMNI	(null)	A6,I550,I610Q,I650Y,I660WQ,I1M,IOMNI	1	1	0.73	0.5475	0	0		0.00283465	656	15	65167034	1	1	4088	SMAD3	intron	SMAD3/intron	1	0.424	0.456	0.352	0.422	A6	A5,A6,I300D,I370,I550,I610Q,I650Y,I660WQ,I1M,IOMNI	A5,A6,I550,I610Q,I650Y,I660WQ,I1M,IOMNI	(null)	A6,I550,I610Q,I650Y,I660WQ,I1M,IOMNI
11631839	0	0	2.5475	9	15	65167200	1	1	4088	SMAD3	intron	SMAD3/intron	1	0.466	0.392	0.455	0.367	A6,I300D,I370,I550,I610Q,I650Y,I660WQ,I1M	A5,A6,I300D,I370,I550,I610Q,I650Y,I660WQ,I1M,IOMNI	A5,A6,I300D,I370,I550,I610Q,I650Y,I660WQ,I1M,IOMNI	(null)	A6,I300D,I370,I550,I610Q,I650Y,I660WQ,I1M	1	1	0.73	0.5475	0	0		0.00283465	657	15	65167200	1	1	4088	SMAD3	intron	SMAD3/intron	1	0.466	0.392	0.455	0.367	A6,I300D,I370,I550,I610Q,I650Y,I660WQ,I1M	A5,A6,I300D,I370,I550,I610Q,I650Y,I660WQ,I1M,IOMNI	A5,A6,I300D,I370,I550,I610Q,I650Y,I660WQ,I1M,IOMNI	(null)	A6,I300D,I370,I550,I610Q,I650Y,I660WQ,I1M
11938088	0	0	2.5475	5	4	87559754	1	1	5602	MAPK10	intron	MAPK10/intron	0	0.167	0.242	0.205	0.278	A5,A6,I1M	A5,A6,I550,I610Q,I650Y,I660WQ,I1M,IOMNI	A5,A6,I300D,I370,I550,I610Q,I650Y,I660WQ,I1M,IOMNI	(null)	A5,A6,I650Y,I1M,IOMNI	1	1	0.73	0.5475	0	0		0.00283465	658	4	87559754	1	1	5602	MAPK10	intron	MAPK10/intron	0	0.167	0.242	0.205	0.278	A5,A6,I1M	A5,A6,I550,I610Q,I650Y,I660WQ,I1M,IOMNI	A5,A6,I300D,I370,I550,I610Q,I650Y,I660WQ,I1M,IOMNI	(null)	A5,A6,I650Y,I1M,IOMNI
12432467	0	0	2.5475	7	14	75076326	1	1	10538	BATF	intron	BATF/intron	0	0.3	0	0.311	0.278	(null)	A6,I300D,I370,I550,I610Q,I650Y,I660WQ,I1M,IOMNI	A6,I300D,I370,I550,I610Q,I650Y,I660WQ,I1M,IOMNI	(null)		1	1	0.73	0.5475	0	0		0.00283465	659	14	75076326	1	1	10538	BATF	intron	BATF/intron	0	0.3	0	0.311	0.278	(null)	A6,I300D,I370,I550,I610Q,I650Y,I660WQ,I1M,IOMNI	A6,I300D,I370,I550,I610Q,I650Y,I660WQ,I1M,IOMNI	(null)
12442452	0	0	2.5475	15	15	65206666	1	1	4088	SMAD3	intron	SMAD3/intron	1	0.345	0.083	0.205	0.233	(null)	A5,A6,I300D,I370,I550,I610Q,I650Y,I660WQ,I1M,IOMNI	A6,I550,I610Q,I650Y,I660WQ,I1M,IOMNI	(null)	A6,I550,I610Q,I650Y,I660WQ,I1M,IOMNI	1	1	0.73	0.5475	0	0		0.00283465	660	15	65206666	1	1	4088	SMAD3	intron	SMAD3/intron	1	0.345	0.083	0.205	0.233	(null)	A5,A6,I300D,I370,I550,I610Q,I650Y,I660WQ,I1M,IOMNI	A6,I550,I610Q,I650Y,I660WQ,I1M,IOMNI	(null)	A6,I550,I610Q,I650Y,I660WQ,I1M,IOMNI
12475134	0	0	2.5475	19	2	227588755	1	1	1286	COL4A4	intron	COL4A4/intron	1	0.362	0.05	0.4	0.433	(null)	A5,A6,I300D,I370,I550,I610Q,I650Y,I660WQ,I1M,IOMNI	A5,A6,I300D,I370,I550,I610Q,I650Y,I660WQ,I1M,IOMNI	(null)		1	1	0.73	0.5475	0	0		0.00283465	661	2	227588755	1	1	1286	COL4A4	intron	COL4A4/intron	1	0.362	0.05	0.4	0.433	(null)	A5,A6,I300D,I370,I550,I610Q,I650Y,I660WQ,I1M,IOMNI	A5,A6,I300D,I370,I550,I610Q,I650Y,I660WQ,I1M,IOMNI	(null)
12538489	0	0	2.5475	5	7	55067330	1	1	1956	EGFR	intron	EGFR/intron	1	0.208	0.175	0	0	A5,A6	A5,A6,I300D,I370,I550,I610Q,I650Y,I660WQ,I1M,IOMNI	A5,A6	(null)	A5,A6	1	1	0.73	0.5475	0	0		0.00283465	662	7	55067330	1	1	1956	EGFR	intron	EGFR/intron	1	0.208	0.175	0	0	A5,A6	A5,A6,I300D,I370,I550,I610Q,I650Y,I660WQ,I1M,IOMNI	A5,A6	(null)	A5,A6
13398251	0	0	2.5475	6	2	46087481	1	1	5581	PRKCE	intron	PRKCE/intron	0	0.224	0	0.344	0.378	(null)	A5,A6,I300D,I370,I550,I610Q,I650Y,I660WQ,I1M,IOMNI	A5,A6,I300D,I370,I550,I610Q,I650Y,I660WQ,I1M,IOMNI	(null)		1	1	0.73	0.5475	0	0		0.00283465	663	2	46087481	1	1	5581	PRKCE	intron	PRKCE/intron	0	0.224	0	0.344	0.378	(null)	A5,A6,I300D,I370,I550,I610Q,I650Y,I660WQ,I1M,IOMNI	A5,A6,I300D,I370,I550,I610Q,I650Y,I660WQ,I1M,IOMNI	(null)
13423410	0	0	2.5475	6	2	46087304	1	1	5581	PRKCE	intron	PRKCE/intron	0	0.102	0.339	0	0	A6	A6,I300D,I370,I550,I610Q,I650Y,I660WQ,I1M,IOMNI	A6	(null)	A5,A6,I300D,I370,I550,I610Q,I650Y,I660WQ,I1M,IOMNI	1	1	0.73	0.5475	0	0		0.00283465	664	2	46087304	1	1	5581	PRKCE	intron	PRKCE/intron	0	0.102	0.339	0	0	A6	A6,I300D,I370,I550,I610Q,I650Y,I660WQ,I1M,IOMNI	A6	(null)	A5,A6,I300D,I370,I550,I610Q,I650Y,I660WQ,I1M,IOMNI
17004812	0	0	2.5475	2	4	81208486	1	1	118429	ANTXR2	intron	ANTXR2/intron	0	0.05	0.083	0.105	0.148	A6,I550,I610Q,I650Y,I660WQ,I1M,IOMNI	A6,I550,I610Q,I650Y,I660WQ,I1M,IOMNI	A6,I550,I610Q,I650Y,I660WQ,I1M,IOMNI	(null)	A6,I550,I610Q,I650Y,I660WQ,I1M,IOMNI	1	1	0.73	0.5475	0	0		0.00283465	665	4	81208486	1	1	118429	ANTXR2	intron	ANTXR2/intron	0	0.05	0.083	0.105	0.148	A6,I550,I610Q,I650Y,I660WQ,I1M,IOMNI	A6,I550,I610Q,I650Y,I660WQ,I1M,IOMNI	A6,I550,I610Q,I650Y,I660WQ,I1M,IOMNI	(null)	A6,I550,I610Q,I650Y,I660WQ,I1M,IOMNI
17165909	0	0	2.5475	1	7	93389542	1	1	2791	GNG11	intron	GNG11/intron	0	0.075	0.267	0.033	0.1	A5,A6,I550,I610Q,I650Y,I660WQ,I1M,IOMNI	A5,A6,I550,I610Q,I650Y,I660WQ,I1M,IOMNI	A5,A6,I550,I610Q,I650Y,I660WQ,I1M,IOMNI	(null)	A5,A6,I550,I610Q,I650Y,I660WQ,I1M,IOMNI	1	1	0.73	0.5475	0	0		0.00283465	666	7	93389542	1	1	2791	GNG11	intron	GNG11/intron	0	0.075	0.267	0.033	0.1	A5,A6,I550,I610Q,I650Y,I660WQ,I1M,IOMNI	A5,A6,I550,I610Q,I650Y,I660WQ,I1M,IOMNI	A5,A6,I550,I610Q,I650Y,I660WQ,I1M,IOMNI	(null)	A5,A6,I550,I610Q,I650Y,I660WQ,I1M,IOMNI
17463278	0	0	2.5475	3	4	81208346	1	1	118429	ANTXR2	intron	ANTXR2/intron	1	0.364	0.463	0	0.011	(null)	A6,I300D,I370,I550,I610Q,I650Y,I660WQ,I1M,IOMNI		(null)		1	1	0.73	0.5475	0	0		0.00283465	667	4	81208346	1	1	118429	ANTXR2	intron	ANTXR2/intron	1	0.364	0.463	0	0.011	(null)	A6,I300D,I370,I550,I610Q,I650Y,I660WQ,I1M,IOMNI		(null)
17639446	0	0	2.5475	1	17	45628902	1	1	1277	COL1A1	intron	COL1A1/intron	0	0.065	0	0	0	A6,I1M	A6,I1M	A6,I1M	(null)	A6,I1M	1	1	0.73	0.5475	0	0		0.00283465	668	17	45628902	1	1	1277	COL1A1	intron	COL1A1/intron	0	0.065	0	0	0	A6,I1M	A6,I1M	A6,I1M	(null)	A6,I1M
752993	751019	0.964	2.54315	8	8	27364502	1	1	2185	PTK2B	missense	PTK2B/missense	1	0.492	0.2	0.455	0.344	I300D,I370,I550,I610Q,I650Y,I660WQ,I1M,IOMNI	A6,I300D,I370,I550,I610Q,I650Y,I660WQ,I1M,IOMNI	A6,I300D,I370,I550,I610Q,I650Y,I660WQ,I1M,IOMNI	(null)	A6,I300D,I370,I550,I610Q,I650Y,I660WQ,I1M,IOMNI	2	1	0.69	0.5175	0	0		0.00286317	669	8	27368726	1	1	2185	PTK2B	intron	PTK2B/intron	1	0.473	0.2	0.417	0.274	A6	A6,I300D,I370,I550,I610Q,I650Y,I660WQ,I1M,IOMNI	A6,I300D,I370,I550,I610Q,I650Y,I660WQ,I1M,IOMNI	(null)	A6,I300D,I370,I550,I610Q,I650Y,I660WQ,I1M,IOMNI
531577	0	0	2.54	78	3	139883989	1	1	5291	PIK3CB	intron	PIK3CB/intron	1	0.408	0.192	0.023	0.022	I300D,I370,I550,I610Q,I650Y,I660WQ,I1M	A5,A6,I300D,I370,I550,I610Q,I650Y,I660WQ,I1M,IOMNI	I300D,I370,I550,I610Q,I650Y,I660WQ,I1M	(null)	A5,A6,I300D,I370,I550,I610Q,I650Y,I660WQ,I1M,IOMNI	1	1	0.72	0.54	0	0		0.00288403	670	3	139883989	1	1	5291	PIK3CB	intron	PIK3CB/intron	1	0.408	0.192	0.023	0.022	I300D,I370,I550,I610Q,I650Y,I660WQ,I1M	A5,A6,I300D,I370,I550,I610Q,I650Y,I660WQ,I1M,IOMNI	I300D,I370,I550,I610Q,I650Y,I660WQ,I1M	(null)	A5,A6,I300D,I370,I550,I610Q,I650Y,I660WQ,I1M,IOMNI
556650	0	0	2.54	2	2	45755958	1	1	5581	PRKCE	intron	PRKCE/intron	1	0.271	0.183	0.322	0.378	A5,A6,I550,I610Q,I650Y,I660WQ,I1M,IOMNI	A5,A6,I550,I610Q,I650Y,I660WQ,I1M,IOMNI	A5,A6,I550,I610Q,I650Y,I660WQ,I1M,IOMNI	(null)	A5,A6,I550,I610Q,I650Y,I660WQ,I1M,IOMNI	1	1	0.72	0.54	0	0		0.00288403	671	2	45755958	1	1	5581	PRKCE	intron	PRKCE/intron	1	0.271	0.183	0.322	0.378	A5,A6,I550,I610Q,I650Y,I660WQ,I1M,IOMNI	A5,A6,I550,I610Q,I650Y,I660WQ,I1M,IOMNI	A5,A6,I550,I610Q,I650Y,I660WQ,I1M,IOMNI	(null)	A5,A6,I550,I610Q,I650Y,I660WQ,I1M,IOMNI
558905	0	0	2.54	80	3	139937106	1	1	5291	PIK3CB	intron	PIK3CB/intron	1	0.425	0.425	0.023	0.022	I550,I610Q,I650Y,I660WQ,I1M	A5,A6,I300D,I370,I550,I610Q,I650Y,I660WQ,I1M,IOMNI	I550,I610Q,I650Y,I660WQ,I1M	(null)	A5,A6,I550,I610Q,I650Y,I660WQ,I1M,IOMNI	1	1	0.72	0.54	0	0		0.00288403	672	3	139937106	1	1	5291	PIK3CB	intron	PIK3CB/intron	1	0.425	0.425	0.023	0.022	I550,I610Q,I650Y,I660WQ,I1M	A5,A6,I300D,I370,I550,I610Q,I650Y,I660WQ,I1M,IOMNI	I550,I610Q,I650Y,I660WQ,I1M	(null)	A5,A6,I550,I610Q,I650Y,I660WQ,I1M,IOMNI
582384	0	0	2.54	3	2	45749941	1	1	5581	PRKCE	intron	PRKCE/intron	0	0.483	0.058	0.261	0.2	I1M	A6,I550,I610Q,I650Y,I660WQ,I1M,IOMNI	I1M	(null)	I1M	1	1	0.72	0.54	0	0		0.00288403	673	2	45749941	1	1	5581	PRKCE	intron	PRKCE/intron	0	0.483	0.058	0.261	0.2	I1M	A6,I550,I610Q,I650Y,I660WQ,I1M,IOMNI	I1M	(null)	I1M
717987	0	0	2.54	58	6	45464961	1	1	860	RUNX2	intron	RUNX2/intron	0	0.1	0.008	0.375	0.356	(null)	A5,A6,I300D,I370,I550,I610Q,I650Y,I660WQ,I1M,IOMNI	A5,A6,I300D,I370,I550,I610Q,I650Y,I660WQ,I1M,IOMNI	(null)		1	1	0.72	0.54	0	0		0.00288403	674	6	45464961	1	1	860	RUNX2	intron	RUNX2/intron	0	0.1	0.008	0.375	0.356	(null)	A5,A6,I300D,I370,I550,I610Q,I650Y,I660WQ,I1M,IOMNI	A5,A6,I300D,I370,I550,I610Q,I650Y,I660WQ,I1M,IOMNI	(null)
726798	0	0	2.54	52	14	49682207	1	1	6655	SOS2	intron	SOS2/intron	1	0.108	0	0.056	0.1	(null)	A5,A6,I300D,I370,I550,I610Q,I650Y,I660WQ,I1M,IOMNI	A5,A6,I300D,I370,I550,I610Q,I650Y,I660WQ,I1M,IOMNI	(null)		1	1	0.72	0.54	0	0		0.00288403	675	14	49682207	1	1	6655	SOS2	intron	SOS2/intron	1	0.108	0	0.056	0.1	(null)	A5,A6,I300D,I370,I550,I610Q,I650Y,I660WQ,I1M,IOMNI	A5,A6,I300D,I370,I550,I610Q,I650Y,I660WQ,I1M,IOMNI	(null)
759170	0	0	2.54	19	7	55122866	1	1	1956	EGFR	intron	EGFR/intron	1	0.179	0.348	0	0	A6	A5,A6,I300D,I370,I550,I610Q,I650Y,I660WQ,I1M,IOMNI	A6	(null)	A5,A6,I300D,I370,I550,I610Q,I650Y,I660WQ,I1M,IOMNI	1	1	0.72	0.54	0	0		0.00288403	676	7	55122866	1	1	1956	EGFR	intron	EGFR/intron	1	0.179	0.348	0	0	A6	A5,A6,I300D,I370,I550,I610Q,I650Y,I660WQ,I1M,IOMNI	A6	(null)	A5,A6,I300D,I370,I550,I610Q,I650Y,I660WQ,I1M,IOMNI
851007	0	0	2.54	10	6	36172014	1	1	1432	MAPK14	intron	MAPK14/intron	1	0.458	0.092	0.273	0.233	(null)	A6,I300D,I370,I550,I610Q,I650Y,I660WQ,I1M,IOMNI	A6,I300D,I370,I550,I610Q,I650Y,I660WQ,I1M,IOMNI	(null)	A5,A6,I300D,I370,I550,I610Q,I650Y,I660WQ,I1M,IOMNI	1	1	0.72	0.54	0	0		0.00288403	677	6	36172014	1	1	1432	MAPK14	intron	MAPK14/intron	1	0.458	0.092	0.273	0.233	(null)	A6,I300D,I370,I550,I610Q,I650Y,I660WQ,I1M,IOMNI	A6,I300D,I370,I550,I610Q,I650Y,I660WQ,I1M,IOMNI	(null)	A5,A6,I300D,I370,I550,I610Q,I650Y,I660WQ,I1M,IOMNI
881127	0	0	2.54	15	1	160989786	1	1	4921	DDR2	intron	DDR2/intron	1	0.061	0.271	0.193	0.278	A5,A6,I1M	A5,A6,I300D,I370,I550,I610Q,I650Y,I660WQ,I1M,IOMNI	A5,A6,I300D,I370,I550,I610Q,I650Y,I660WQ,I1M,IOMNI	(null)	A5,A6,I1M	1	1	0.72	0.54	0	0		0.00288403	678	1	160989786	1	1	4921	DDR2	intron	DDR2/intron	1	0.061	0.271	0.193	0.278	A5,A6,I1M	A5,A6,I300D,I370,I550,I610Q,I650Y,I660WQ,I1M,IOMNI	A5,A6,I300D,I370,I550,I610Q,I650Y,I660WQ,I1M,IOMNI	(null)	A5,A6,I1M
919495	0	0	2.54	30	8	27306738	1	1	2185	PTK2B	intron	PTK2B/intron	1	0.45	0.275	0.386	0.244	(null)	A5,A6,I300D,I370,I550,I610Q,I650Y,I660WQ,I1M,IOMNI	A5,A6,I300D,I370,I550,I610Q,I650Y,I660WQ,I1M,IOMNI	(null)	A5,A6,IOMNI	1	1	0.72	0.54	0	0		0.00288403	679	8	27306738	1	1	2185	PTK2B	intron	PTK2B/intron	1	0.45	0.275	0.386	0.244	(null)	A5,A6,I300D,I370,I550,I610Q,I650Y,I660WQ,I1M,IOMNI	A5,A6,I300D,I370,I550,I610Q,I650Y,I660WQ,I1M,IOMNI	(null)	A5,A6,IOMNI
931252	0	0	2.54	3	1	21865155	1	1	5909	RAP1GAP	intron	RAP1GAP/intron	1	0.366	0.283	0.489	0.5	A6	A5,A6,I300D,I370,I550,I610Q,I650Y,I660WQ,I1M,IOMNI	A5,A6,I300D,I370,I550,I610Q,I650Y,I660WQ,I1M,IOMNI	(null)	A5,A6,I300D,I370,I550,I610Q,I650Y,I660WQ,I1M,IOMNI	1	1	0.72	0.54	0	0		0.00288403	680	1	21865155	1	1	5909	RAP1GAP	intron	RAP1GAP/intron	1	0.366	0.283	0.489	0.5	A6	A5,A6,I300D,I370,I550,I610Q,I650Y,I660WQ,I1M,IOMNI	A5,A6,I300D,I370,I550,I610Q,I650Y,I660WQ,I1M,IOMNI	(null)	A5,A6,I300D,I370,I550,I610Q,I650Y,I660WQ,I1M,IOMNI
935672	0	0	2.54	1	2	45899463	1	1	5581	PRKCE	intron	PRKCE/intron	1	0.35	0.108	0.33	0.422	A5,A6,I300D,I370,I550,I610Q,I650Y,I660WQ,I1M,IOMNI	A5,A6,I300D,I370,I550,I610Q,I650Y,I660WQ,I1M,IOMNI	A5,A6,I300D,I370,I550,I610Q,I650Y,I660WQ,I1M,IOMNI	(null)	A5,A6,I300D,I370,I550,I610Q,I650Y,I660WQ,I1M,IOMNI	1	1	0.72	0.54	0	0		0.00288403	681	2	45899463	1	1	5581	PRKCE	intron	PRKCE/intron	1	0.35	0.108	0.33	0.422	A5,A6,I300D,I370,I550,I610Q,I650Y,I660WQ,I1M,IOMNI	A5,A6,I300D,I370,I550,I610Q,I650Y,I660WQ,I1M,IOMNI	A5,A6,I300D,I370,I550,I610Q,I650Y,I660WQ,I1M,IOMNI	(null)	A5,A6,I300D,I370,I550,I610Q,I650Y,I660WQ,I1M,IOMNI
967588	0	0	2.54	20	6	45414449	1	1	860	RUNX2	intron	RUNX2/intron,SUPT3H/intron	0	0.133	0.103	0.268	0.256	(null)	A5,A6,I300D,I370,I550,I610Q,I650Y,I660WQ,I1M,IOMNI	A5,A6,I300D,I370,I550,I610Q,I650Y,I660WQ,I1M,IOMNI	(null)	A5,A6,I300D,I370,I550,I610Q,I650Y,I660WQ,I1M,IOMNI	1	1	0.72	0.54	0	0		0.00288403	682	6	45414449	1	1	860	RUNX2	intron	RUNX2/intron,SUPT3H/intron	0	0.133	0.103	0.268	0.256	(null)	A5,A6,I300D,I370,I550,I610Q,I650Y,I660WQ,I1M,IOMNI	A5,A6,I300D,I370,I550,I610Q,I650Y,I660WQ,I1M,IOMNI	(null)	A5,A6,I300D,I370,I550,I610Q,I650Y,I660WQ,I1M,IOMNI
974019	0	0	2.54	16	1	65147140	1	1	3716	JAK1	intron	JAK1/intron	1	0.125	0.492	0.289	0.311	I300D,I370,I550,I610Q,I650Y,I660WQ,I1M	A5,A6,I300D,I370,I550,I610Q,I650Y,I660WQ,I1M,IOMNI	A5,A6,I300D,I370,I550,I610Q,I650Y,I660WQ,I1M	(null)	A5,A6,I300D,I370,I550,I610Q,I650Y,I660WQ,I1M	1	1	0.72	0.54	0	0		0.00288403	683	1	65147140	1	1	3716	JAK1	intron	JAK1/intron	1	0.125	0.492	0.289	0.311	I300D,I370,I550,I610Q,I650Y,I660WQ,I1M	A5,A6,I300D,I370,I550,I610Q,I650Y,I660WQ,I1M,IOMNI	A5,A6,I300D,I370,I550,I610Q,I650Y,I660WQ,I1M	(null)	A5,A6,I300D,I370,I550,I610Q,I650Y,I660WQ,I1M
984654	0	0	2.54	10	7	55111650	1	1	1956	EGFR	intron	EGFR/intron	0	0.292	0.025	0.122	0.122	I300D,I370,I550,I610Q,I650Y,I660WQ,I1M,IOMNI	A6,I300D,I370,I550,I610Q,I650Y,I660WQ,I1M,IOMNI	A5,A6,I300D,I370,I550,I610Q,I650Y,I660WQ,I1M,IOMNI	(null)	I300D,I370,I550,I610Q,I650Y,I660WQ,I1M,IOMNI	1	1	0.72	0.54	0	0		0.00288403	684	7	55111650	1	1	1956	EGFR	intron	EGFR/intron	0	0.292	0.025	0.122	0.122	I300D,I370,I550,I610Q,I650Y,I660WQ,I1M,IOMNI	A6,I300D,I370,I550,I610Q,I650Y,I660WQ,I1M,IOMNI	A5,A6,I300D,I370,I550,I610Q,I650Y,I660WQ,I1M,IOMNI	(null)	I300D,I370,I550,I610Q,I650Y,I660WQ,I1M,IOMNI
1108429	0	0	2.54	19	4	87384668	1	1	5602	MAPK10	intron	MAPK10/intron	1	0.108	0.45	0.182	0.089	IOMNI	A5,A6,I300D,I370,I550,I610Q,I650Y,I660WQ,I1M,IOMNI	A5,A6,I300D,I370,I550,I610Q,I650Y,I660WQ,I1M,IOMNI	(null)	A6,I300D,I370,I550,I610Q,I650Y,I660WQ,I1M,IOMNI	1	1	0.72	0.54	0	0		0.00288403	685	4	87384668	1	1	5602	MAPK10	intron	MAPK10/intron	1	0.108	0.45	0.182	0.089	IOMNI	A5,A6,I300D,I370,I550,I610Q,I650Y,I660WQ,I1M,IOMNI	A5,A6,I300D,I370,I550,I610Q,I650Y,I660WQ,I1M,IOMNI	(null)	A6,I300D,I370,I550,I610Q,I650Y,I660WQ,I1M,IOMNI
1190766	0	0	2.54	51	16	54788545	1	1	2775	GNAO1	intron	GNAO1/intron	0	0.117	0.142	0.1	0.022	A5,A6	A5,A6,I300D,I370,I550,I610Q,I650Y,I660WQ,I1M,IOMNI	A5,A6	(null)	A5,A6,I300D,I370,I550,I610Q,I650Y,I660WQ,I1M,IOMNI	1	1	0.72	0.54	0	0		0.00288403	686	16	54788545	1	1	2775	GNAO1	intron	GNAO1/intron	0	0.117	0.142	0.1	0.022	A5,A6	A5,A6,I300D,I370,I550,I610Q,I650Y,I660WQ,I1M,IOMNI	A5,A6	(null)	A5,A6,I300D,I370,I550,I610Q,I650Y,I660WQ,I1M,IOMNI
1253699	0	0	2.54	5	14	51468205	1	1	54331	GNG2	intron	GNG2/intron	1	0.458	0.242	0.311	0.311	A6	A6,I300D,I370,I550,I610Q,I650Y,I660WQ,I1M,IOMNI	A6,I300D,I370,I550,I610Q,I650Y,I660WQ,I1M,IOMNI	(null)	A6,I300D,I370,I550,I610Q,I650Y,I660WQ,I1M,IOMNI	1	1	0.72	0.54	0	0		0.00288403	687	14	51468205	1	1	54331	GNG2	intron	GNG2/intron	1	0.458	0.242	0.311	0.311	A6	A6,I300D,I370,I550,I610Q,I650Y,I660WQ,I1M,IOMNI	A6,I300D,I370,I550,I610Q,I650Y,I660WQ,I1M,IOMNI	(null)	A6,I300D,I370,I550,I610Q,I650Y,I660WQ,I1M,IOMNI
1357435	0	0	2.54	2	2	45833637	1	1	5581	PRKCE	intron	PRKCE/intron	0	0.059	0.058	0.044	0.056	(null)	I550,I610Q,I650Y,I660WQ,I1M,IOMNI	I550,I610Q,I650Y,I660WQ,I1M,IOMNI	(null)		1	1	0.72	0.54	0	0		0.00288403	688	2	45833637	1	1	5581	PRKCE	intron	PRKCE/intron	0	0.059	0.058	0.044	0.056	(null)	I550,I610Q,I650Y,I660WQ,I1M,IOMNI	I550,I610Q,I650Y,I660WQ,I1M,IOMNI	(null)
1366413	0	0	2.54	10	5	7731293	1	1	108	ADCY2	intron	ADCY2/intron	1	0.129	0.483	0.125	0.178	A6	A5,A6,I650Y,I1M,IOMNI	A5,A6,I300D,I370,I550,I610Q,I650Y,I660WQ,I1M,IOMNI	(null)	A6	1	1	0.72	0.54	0	0		0.00288403	689	5	7731293	1	1	108	ADCY2	intron	ADCY2/intron	1	0.129	0.483	0.125	0.178	A6	A5,A6,I650Y,I1M,IOMNI	A5,A6,I300D,I370,I550,I610Q,I650Y,I660WQ,I1M,IOMNI	(null)	A6
1454222	0	0	2.54	65	2	39069399	1	1	6654	SOS1	intron	SOS1/intron	1	0.067	0	0.227	0.156	(null)	A5,A6,I300D,I370,I550,I610Q,I650Y,I660WQ,I1M,IOMNI	A5,A6,I300D,I370,I550,I610Q,I650Y,I660WQ,I1M,IOMNI	(null)		1	1	0.72	0.54	0	0		0.00288403	690	2	39069399	1	1	6654	SOS1	intron	SOS1/intron	1	0.067	0	0.227	0.156	(null)	A5,A6,I300D,I370,I550,I610Q,I650Y,I660WQ,I1M,IOMNI	A5,A6,I300D,I370,I550,I610Q,I650Y,I660WQ,I1M,IOMNI	(null)
1539733	0	0	2.54	4	1	160956870	1	1	4921	DDR2	intron	DDR2/intron	1	0.246	0.192	0.461	0.415	I550,I610Q,I650Y,I660WQ,I1M	A5,A6,I550,I610Q,I650Y,I660WQ,I1M,IOMNI	A5,A6,I300D,I370,I550,I610Q,I650Y,I660WQ,I1M,IOMNI	(null)	A5,A6,I300D,I370,I550,I610Q,I650Y,I660WQ,I1M,IOMNI	1	1	0.72	0.54	0	0		0.00288403	691	1	160956870	1	1	4921	DDR2	intron	DDR2/intron	1	0.246	0.192	0.461	0.415	I550,I610Q,I650Y,I660WQ,I1M	A5,A6,I550,I610Q,I650Y,I660WQ,I1M,IOMNI	A5,A6,I300D,I370,I550,I610Q,I650Y,I660WQ,I1M,IOMNI	(null)	A5,A6,I300D,I370,I550,I610Q,I650Y,I660WQ,I1M,IOMNI
1574154	0	0	2.54	23	3	121109937	1	1	2932	GSK3B	intron	GSK3B/intron	1	0.058	0.358	0.5	0.489	(null)	A5,A6,I300D,I370,I550,I610Q,I650Y,I660WQ,I1M,IOMNI	A5,A6,I300D,I370,I550,I610Q,I650Y,I660WQ,I1M,IOMNI	(null)	A5,A6,I300D,I370,I550,I610Q,I650Y,I660WQ,I1M,IOMNI	1	1	0.72	0.54	0	0		0.00288403	692	3	121109937	1	1	2932	GSK3B	intron	GSK3B/intron	1	0.058	0.358	0.5	0.489	(null)	A5,A6,I300D,I370,I550,I610Q,I650Y,I660WQ,I1M,IOMNI	A5,A6,I300D,I370,I550,I610Q,I650Y,I660WQ,I1M,IOMNI	(null)	A5,A6,I300D,I370,I550,I610Q,I650Y,I660WQ,I1M,IOMNI
1599313	0	0	2.54	3	4	87354148	1	1	5602	MAPK10	intron	MAPK10/intron	1	0.161	0.263	0.178	0.111	I300D,I370,I550,I610Q,I650Y,I660WQ,I1M,IOMNI	I300D,I370,I550,I610Q,I650Y,I660WQ,I1M,IOMNI	A5,A6,I300D,I370,I550,I610Q,I650Y,I660WQ,I1M,IOMNI	(null)	A5,A6,I300D,I370,I550,I610Q,I650Y,I660WQ,I1M,IOMNI	1	1	0.72	0.54	0	0		0.00288403	693	4	87354148	1	1	5602	MAPK10	intron	MAPK10/intron	1	0.161	0.263	0.178	0.111	I300D,I370,I550,I610Q,I650Y,I660WQ,I1M,IOMNI	I300D,I370,I550,I610Q,I650Y,I660WQ,I1M,IOMNI	A5,A6,I300D,I370,I550,I610Q,I650Y,I660WQ,I1M,IOMNI	(null)	A5,A6,I300D,I370,I550,I610Q,I650Y,I660WQ,I1M,IOMNI
1599314	0	0	2.54	19	4	87354283	1	1	5602	MAPK10	intron	MAPK10/intron	1	0.096	0.229	0.182	0.089	IOMNI	A5,A6,I300D,I370,I550,I610Q,I650Y,I660WQ,I1M,IOMNI	A5,A6,I300D,I370,I550,I610Q,I650Y,I660WQ,I1M,IOMNI	(null)	A5,A6,I300D,I370,I550,I610Q,I650Y,I660WQ,I1M,IOMNI	1	1	0.72	0.54	0	0		0.00288403	694	4	87354283	1	1	5602	MAPK10	intron	MAPK10/intron	1	0.096	0.229	0.182	0.089	IOMNI	A5,A6,I300D,I370,I550,I610Q,I650Y,I660WQ,I1M,IOMNI	A5,A6,I300D,I370,I550,I610Q,I650Y,I660WQ,I1M,IOMNI	(null)	A5,A6,I300D,I370,I550,I610Q,I650Y,I660WQ,I1M,IOMNI
1795481	0	0	2.54	16	12	67508731	1	1	4193	MDM2	intron	MDM2/intron	1	0.491	0.212	0.216	0.182	(null)	A5,A6,I300D,I370,I550,I610Q,I650Y,I660WQ,I1M,IOMNI	A5,A6,I300D,I370,I550,I610Q,I650Y,I660WQ,I1M,IOMNI	(null)	I650Y,I1M	1	1	0.72	0.54	0	0		0.00288403	695	12	67508731	1	1	4193	MDM2	intron	MDM2/intron	1	0.491	0.212	0.216	0.182	(null)	A5,A6,I300D,I370,I550,I610Q,I650Y,I660WQ,I1M,IOMNI	A5,A6,I300D,I370,I550,I610Q,I650Y,I660WQ,I1M,IOMNI	(null)	I650Y,I1M
1824798	0	0	2.54	51	16	54822272	1	1	2775	GNAO1	intron	GNAO1/intron	0	0.117	0.358	0.144	0.133	A5,A6	A5,A6,I300D,I370,I550,I610Q,I650Y,I660WQ,I1M,IOMNI	A5,A6,I300D,I370,I550,I610Q,I650Y,I660WQ,I1M	(null)	A5,A6,I300D,I370,I550,I610Q,I650Y,I660WQ,I1M,IOMNI	1	1	0.72	0.54	0	0		0.00288403	696	16	54822272	1	1	2775	GNAO1	intron	GNAO1/intron	0	0.117	0.358	0.144	0.133	A5,A6	A5,A6,I300D,I370,I550,I610Q,I650Y,I660WQ,I1M,IOMNI	A5,A6,I300D,I370,I550,I610Q,I650Y,I660WQ,I1M	(null)	A5,A6,I300D,I370,I550,I610Q,I650Y,I660WQ,I1M,IOMNI
1861494	0	0	2.54	37	12	66837676	1	1	3458	IFNG	intron	IFNG/intron	1	0.336	0.102	0.489	0.333	(null)	A5,A6,I300D,I370,I550,I610Q,I650Y,I660WQ,I1M,IOMNI	A5,A6,I300D,I370,I550,I610Q,I650Y,I660WQ,I1M,IOMNI	(null)		1	1	0.72	0.54	0	0		0.00288403	697	12	66837676	1	1	3458	IFNG	intron	IFNG/intron	1	0.336	0.102	0.489	0.333	(null)	A5,A6,I300D,I370,I550,I610Q,I650Y,I660WQ,I1M,IOMNI	A5,A6,I300D,I370,I550,I610Q,I650Y,I660WQ,I1M,IOMNI	(null)
1878382	0	0	2.54	7	2	45822046	1	1	5581	PRKCE	intron	PRKCE/intron	1	0.415	0.125	0.267	0.3	(null)	A6,I550,I610Q,I650Y,I660WQ,I1M,IOMNI	A6,I300D,I370,I550,I610Q,I650Y,I660WQ,I1M,IOMNI	(null)	A6,IOMNI	1	1	0.72	0.54	0	0		0.00288403	698	2	45822046	1	1	5581	PRKCE	intron	PRKCE/intron	1	0.415	0.125	0.267	0.3	(null)	A6,I550,I610Q,I650Y,I660WQ,I1M,IOMNI	A6,I300D,I370,I550,I610Q,I650Y,I660WQ,I1M,IOMNI	(null)	A6,IOMNI
1878383	0	0	2.54	7	2	45822088	1	1	5581	PRKCE	intron	PRKCE/intron	1	0.417	0.125	0.267	0.3	A6,IOMNI	A6,I550,I610Q,I650Y,I660WQ,I1M,IOMNI	A6,I300D,I370,I550,I610Q,I650Y,I660WQ,I1M,IOMNI	(null)	A6,IOMNI	1	1	0.72	0.54	0	0		0.00288403	699	2	45822088	1	1	5581	PRKCE	intron	PRKCE/intron	1	0.417	0.125	0.267	0.3	A6,IOMNI	A6,I550,I610Q,I650Y,I660WQ,I1M,IOMNI	A6,I300D,I370,I550,I610Q,I650Y,I660WQ,I1M,IOMNI	(null)	A6,IOMNI
1934328	0	0	2.54	2	6	45573731	1	1	860	RUNX2	intron	RUNX2/intron	1	0.432	0.4	0.256	0.389	A6,IOMNI	A6,I1M,IOMNI	A5,A6,I300D,I370,I550,I610Q,I650Y,I660WQ,I1M,IOMNI	(null)	A6,I1M,IOMNI	1	1	0.72	0.54	0	0		0.00288403	700	6	45573731	1	1	860	RUNX2	intron	RUNX2/intron	1	0.432	0.4	0.256	0.389	A6,IOMNI	A6,I1M,IOMNI	A5,A6,I300D,I370,I550,I610Q,I650Y,I660WQ,I1M,IOMNI	(null)	A6,I1M,IOMNI
1997514	0	0	2.54	33	16	54803871	1	1	2775	GNAO1	intron	GNAO1/intron	1	0.392	0.192	0.307	0.267	(null)	A5,A6,I300D,I370,I550,I610Q,I650Y,I660WQ,I1M,IOMNI	A5,A6,I300D,I370,I550,I610Q,I650Y,I660WQ,I1M,IOMNI	(null)	A5,A6,I300D,I370,I550,I610Q,I650Y,I660WQ,I1M,IOMNI	1	1	0.72	0.54	0	0		0.00288403	701	16	54803871	1	1	2775	GNAO1	intron	GNAO1/intron	1	0.392	0.192	0.307	0.267	(null)	A5,A6,I300D,I370,I550,I610Q,I650Y,I660WQ,I1M,IOMNI	A5,A6,I300D,I370,I550,I610Q,I650Y,I660WQ,I1M,IOMNI	(null)	A5,A6,I300D,I370,I550,I610Q,I650Y,I660WQ,I1M,IOMNI
2024808	0	0	2.54	52	14	49676647	1	1	6655	SOS2	intron	SOS2/intron	1	0.108	0.025	0.056	0.1	(null)	A5,A6,I300D,I370,I550,I610Q,I650Y,I660WQ,I1M,IOMNI	A5,A6,I300D,I370,I550,I610Q,I650Y,I660WQ,I1M,IOMNI	(null)		1	1	0.72	0.54	0	0		0.00288403	702	14	49676647	1	1	6655	SOS2	intron	SOS2/intron	1	0.108	0.025	0.056	0.1	(null)	A5,A6,I300D,I370,I550,I610Q,I650Y,I660WQ,I1M,IOMNI	A5,A6,I300D,I370,I550,I610Q,I650Y,I660WQ,I1M,IOMNI	(null)
2123881	0	0	2.54	65	2	39101246	1	1	6654	SOS1	intron	SOS1/intron	1	0.067	0.008	0.2	0.156	(null)	A5,A6,I300D,I370,I550,I610Q,I650Y,I660WQ,I1M,IOMNI	A5,A6,I300D,I370,I550,I610Q,I650Y,I660WQ,I1M,IOMNI	(null)		1	1	0.72	0.54	0	0		0.00288403	703	2	39101246	1	1	6654	SOS1	intron	SOS1/intron	1	0.067	0.008	0.2	0.156	(null)	A5,A6,I300D,I370,I550,I610Q,I650Y,I660WQ,I1M,IOMNI	A5,A6,I300D,I370,I550,I610Q,I650Y,I660WQ,I1M,IOMNI	(null)
2123882	0	0	2.54	43	2	39101360	1	1	6654	SOS1	intron	SOS1/intron	1	0.083	0.433	0.273	0.189	I610Q,I660WQ	A5,A6,I300D,I370,I550,I610Q,I650Y,I660WQ,I1M,IOMNI	A5,A6,I300D,I370,I550,I610Q,I650Y,I660WQ,I1M,IOMNI	(null)	A6,I610Q,I660WQ,I1M,IOMNI	1	1	0.72	0.54	0	0		0.00288403	704	2	39101360	1	1	6654	SOS1	intron	SOS1/intron	1	0.083	0.433	0.273	0.189	I610Q,I660WQ	A5,A6,I300D,I370,I550,I610Q,I650Y,I660WQ,I1M,IOMNI	A5,A6,I300D,I370,I550,I610Q,I650Y,I660WQ,I1M,IOMNI	(null)	A6,I610Q,I660WQ,I1M,IOMNI
2144575	0	0	2.54	17	14	49764449	1	1	6655	SOS2	intron	SOS2/intron	1	0.175	0.425	0.422	0.466	I300D,I370,I550,I610Q,I650Y,I660WQ,I1M	A5,A6,I300D,I370,I550,I610Q,I650Y,I660WQ,I1M,IOMNI	A5,A6,I300D,I370,I550,I610Q,I650Y,I660WQ,I1M,IOMNI	(null)	I300D,I370,I550,I610Q,I650Y,I660WQ,I1M	1	1	0.72	0.54	0	0		0.00288403	705	14	49764449	1	1	6655	SOS2	intron	SOS2/intron	1	0.175	0.425	0.422	0.466	I300D,I370,I550,I610Q,I650Y,I660WQ,I1M	A5,A6,I300D,I370,I550,I610Q,I650Y,I660WQ,I1M,IOMNI	A5,A6,I300D,I370,I550,I610Q,I650Y,I660WQ,I1M,IOMNI	(null)	I300D,I370,I550,I610Q,I650Y,I660WQ,I1M
2207232	0	0	2.54	42	6	152381981	1	1	2099	ESR1	intron	ESR1/intron	0	0.067	0.164	0.25	0.367	I300D,I370,I550,I610Q,I650Y,I660WQ,I1M	A5,A6,I300D,I370,I550,I610Q,I650Y,I660WQ,I1M,IOMNI	A5,A6,I300D,I370,I550,I610Q,I650Y,I660WQ,I1M,IOMNI	(null)	I300D,I370,I550,I610Q,I650Y,I660WQ,I1M	1	1	0.72	0.54	0	0		0.00288403	706	6	152381981	1	1	2099	ESR1	intron	ESR1/intron	0	0.067	0.164	0.25	0.367	I300D,I370,I550,I610Q,I650Y,I660WQ,I1M	A5,A6,I300D,I370,I550,I610Q,I650Y,I660WQ,I1M,IOMNI	A5,A6,I300D,I370,I550,I610Q,I650Y,I660WQ,I1M,IOMNI	(null)	I300D,I370,I550,I610Q,I650Y,I660WQ,I1M
2276469	0	0	2.54	2	19	50666433	1	1	2354	FOSB	intron	FOSB/intron	1	0.45	0.242	0.352	0.3	I1M,IOMNI	I300D,I370,I550,I610Q,I650Y,I660WQ,I1M,IOMNI	I300D,I370,I550,I610Q,I650Y,I660WQ,I1M,IOMNI	(null)	I300D,I370,I550,I610Q,I650Y,I660WQ,I1M,IOMNI	1	1	0.72	0.54	0	0		0.00288403	707	19	50666433	1	1	2354	FOSB	intron	FOSB/intron	1	0.45	0.242	0.352	0.3	I1M,IOMNI	I300D,I370,I550,I610Q,I650Y,I660WQ,I1M,IOMNI	I300D,I370,I550,I610Q,I650Y,I660WQ,I1M,IOMNI	(null)	I300D,I370,I550,I610Q,I650Y,I660WQ,I1M,IOMNI
2322718	0	0	2.54	32	8	27313704	1	1	2185	PTK2B	intron	PTK2B/intron	1	0.483	0.333	0.386	0.244	A6,I300D,I370,I550,I610Q,I650Y,I660WQ,I1M,IOMNI	A5,A6,I300D,I370,I550,I610Q,I650Y,I660WQ,I1M,IOMNI	A5,A6,I300D,I370,I550,I610Q,I650Y,I660WQ,I1M,IOMNI	(null)	A6,I300D,I370,I550,I610Q,I650Y,I660WQ,I1M,IOMNI	1	1	0.72	0.54	0	0		0.00288403	708	8	27313704	1	1	2185	PTK2B	intron	PTK2B/intron	1	0.483	0.333	0.386	0.244	A6,I300D,I370,I550,I610Q,I650Y,I660WQ,I1M,IOMNI	A5,A6,I300D,I370,I550,I610Q,I650Y,I660WQ,I1M,IOMNI	A5,A6,I300D,I370,I550,I610Q,I650Y,I660WQ,I1M,IOMNI	(null)	A6,I300D,I370,I550,I610Q,I650Y,I660WQ,I1M,IOMNI
2523189	0	0	2.54	1	7	79614364	1	1	2770	GNAI1	intron	GNAI1/intron	1	0.314	0	0.267	0.333	A5,A6,I300D,I370,I550,I610Q,I650Y,I660WQ,I1M,IOMNI	A5,A6,I300D,I370,I550,I610Q,I650Y,I660WQ,I1M,IOMNI	A5,A6,I300D,I370,I550,I610Q,I650Y,I660WQ,I1M,IOMNI	(null)	A5,A6,I300D,I370,I550,I610Q,I650Y,I660WQ,I1M,IOMNI	1	1	0.72	0.54	0	0		0.00288403	709	7	79614364	1	1	2770	GNAI1	intron	GNAI1/intron	1	0.314	0	0.267	0.333	A5,A6,I300D,I370,I550,I610Q,I650Y,I660WQ,I1M,IOMNI	A5,A6,I300D,I370,I550,I610Q,I650Y,I660WQ,I1M,IOMNI	A5,A6,I300D,I370,I550,I610Q,I650Y,I660WQ,I1M,IOMNI	(null)	A5,A6,I300D,I370,I550,I610Q,I650Y,I660WQ,I1M,IOMNI
2594494	0	0	2.54	1	2	46262916	1	1	5581	PRKCE	intron	PRKCE/intron	1	0.226	0.179	0.378	0.452	I1M,IOMNI	I1M,IOMNI	I1M,IOMNI	(null)	I1M,IOMNI	1	1	0.72	0.54	0	0		0.00288403	710	2	46262916	1	1	5581	PRKCE	intron	PRKCE/intron	1	0.226	0.179	0.378	0.452	I1M,IOMNI	I1M,IOMNI	I1M,IOMNI	(null)	I1M,IOMNI
2594495	0	0	2.54	1	2	46262970	1	1	5581	PRKCE	intron	PRKCE/intron	0	0.125	0.292	0.08	0.056	I1M	I1M	I1M	(null)	I1M	1	1	0.72	0.54	0	0		0.00288403	711	2	46262970	1	1	5581	PRKCE	intron	PRKCE/intron	0	0.125	0.292	0.08	0.056	I1M	I1M	I1M	(null)	I1M
2696247	0	0	2.54	7	17	45624902	1	1	1277	COL1A1	intron	COL1A1/intron	0	0.183	0.067	0.3	0.322	I300D,I370,I550,I610Q,I650Y,I660WQ,I1M	I300D,I370,I550,I610Q,I650Y,I660WQ,I1M,IOMNI	I300D,I370,I550,I610Q,I650Y,I660WQ,I1M	(null)	I300D,I370,I550,I610Q,I650Y,I660WQ,I1M	1	1	0.72	0.54	0	0		0.00288403	712	17	45624902	1	1	1277	COL1A1	intron	COL1A1/intron	0	0.183	0.067	0.3	0.322	I300D,I370,I550,I610Q,I650Y,I660WQ,I1M	I300D,I370,I550,I610Q,I650Y,I660WQ,I1M,IOMNI	I300D,I370,I550,I610Q,I650Y,I660WQ,I1M	(null)	I300D,I370,I550,I610Q,I650Y,I660WQ,I1M
2819863	0	0	2.54	1	6	45529026	1	1	860	RUNX2	intron	RUNX2/intron	1	0.108	0	0	0	(null)			(null)		1	1	0.72	0.54	0	0		0.00288403	713	6	45529026	1	1	860	RUNX2	intron	RUNX2/intron	1	0.108	0	0	0	(null)			(null)
2869433	0	0	2.54	13	4	87498120	1	1	5602	MAPK10	intron	MAPK10/intron	1	0.342	0.05	0.318	0.267	I300D,I370,I550,I610Q,I650Y,I660WQ,I1M	A5,A6,I300D,I370,I550,I610Q,I650Y,I660WQ,I1M,IOMNI	A5,A6,I300D,I370,I550,I610Q,I650Y,I660WQ,I1M,IOMNI	(null)	A5,A6,I300D,I370,I550,I610Q,I650Y,I660WQ,I1M,IOMNI	1	1	0.72	0.54	0	0		0.00288403	714	4	87498120	1	1	5602	MAPK10	intron	MAPK10/intron	1	0.342	0.05	0.318	0.267	I300D,I370,I550,I610Q,I650Y,I660WQ,I1M	A5,A6,I300D,I370,I550,I610Q,I650Y,I660WQ,I1M,IOMNI	A5,A6,I300D,I370,I550,I610Q,I650Y,I660WQ,I1M,IOMNI	(null)	A5,A6,I300D,I370,I550,I610Q,I650Y,I660WQ,I1M,IOMNI
2869438	0	0	2.54	48	4	87509948	1	1	5602	MAPK10	intron	MAPK10/intron	1	0.2	0	0	0	A6	A5,A6,I300D,I370,I550,I610Q,I650Y,I660WQ,I1M,IOMNI	A6	(null)	A6	1	1	0.72	0.54	0	0		0.00288403	715	4	87509948	1	1	5602	MAPK10	intron	MAPK10/intron	1	0.2	0	0	0	A6	A5,A6,I300D,I370,I550,I610Q,I650Y,I660WQ,I1M,IOMNI	A6	(null)	A6
2877716	0	0	2.54	7	3	124577141	1	1	111	ADCY5	intron	ADCY5/intron	1	0.233	0.267	0	0.011	A6,I300D,I370,I550,I610Q,I650Y,I660WQ,I1M,IOMNI	A6,I300D,I370,I550,I610Q,I650Y,I660WQ,I1M,IOMNI	A6,I300D,I370,I550,I610Q,I650Y,I660WQ,I1M,IOMNI	(null)	A6,I300D,I370,I550,I610Q,I650Y,I660WQ,I1M,IOMNI	1	1	0.72	0.54	0	0		0.00288403	716	3	124577141	1	1	111	ADCY5	intron	ADCY5/intron	1	0.233	0.267	0	0.011	A6,I300D,I370,I550,I610Q,I650Y,I660WQ,I1M,IOMNI	A6,I300D,I370,I550,I610Q,I650Y,I660WQ,I1M,IOMNI	A6,I300D,I370,I550,I610Q,I650Y,I660WQ,I1M,IOMNI	(null)	A6,I300D,I370,I550,I610Q,I650Y,I660WQ,I1M,IOMNI
2904102	0	0	2.54	13	4	87516584	1	1	5602	MAPK10	intron	MAPK10/intron	1	0.331	0.133	0.393	0.489	(null)	A5,A6,I300D,I370,I550,I610Q,I650Y,I660WQ,I1M,IOMNI	A5,A6,I300D,I370,I550,I610Q,I650Y,I660WQ,I1M,IOMNI	(null)	A5,A6	1	1	0.72	0.54	0	0		0.00288403	717	4	87516584	1	1	5602	MAPK10	intron	MAPK10/intron	1	0.331	0.133	0.393	0.489	(null)	A5,A6,I300D,I370,I550,I610Q,I650Y,I660WQ,I1M,IOMNI	A5,A6,I300D,I370,I550,I610Q,I650Y,I660WQ,I1M,IOMNI	(null)	A5,A6
2941029	0	0	2.54	4	11	6241793	1	1	887	CCKBR	intron	CCKBR/intron	1	0.467	0.375	0.186	0.133	(null)	A6,I300D,I370,I550,I610Q,I650Y,I660WQ,I1M,IOMNI	A6,I550,I610Q,I650Y,I660WQ,I1M,IOMNI	(null)		1	1	0.72	0.54	0	0		0.00288403	718	11	6241793	1	1	887	CCKBR	intron	CCKBR/intron	1	0.467	0.375	0.186	0.133	(null)	A6,I300D,I370,I550,I610Q,I650Y,I660WQ,I1M,IOMNI	A6,I550,I610Q,I650Y,I660WQ,I1M,IOMNI	(null)
3020328	0	0	2.54	2	6	152347198	1	1	2099	ESR1	intron	ESR1/intron	1	0.186	0.092	0.289	0.333	(null)	I300D,I370,I550,I610Q,I650Y,I660WQ,I1M,IOMNI	I300D,I370,I550,I610Q,I650Y,I660WQ,I1M,IOMNI	(null)	I300D,I370,I550,I610Q,I650Y,I660WQ,I1M,IOMNI	1	1	0.72	0.54	0	0		0.00288403	719	6	152347198	1	1	2099	ESR1	intron	ESR1/intron	1	0.186	0.092	0.289	0.333	(null)	I300D,I370,I550,I610Q,I650Y,I660WQ,I1M,IOMNI	I300D,I370,I550,I610Q,I650Y,I660WQ,I1M,IOMNI	(null)	I300D,I370,I550,I610Q,I650Y,I660WQ,I1M,IOMNI
3213438	0	0	2.54	2	2	45756051	1	1	5581	PRKCE	intron	PRKCE/intron	0	0.058	0	0.133	0.011	A6,IOMNI	A6,IOMNI	A6,IOMNI	(null)	A6,IOMNI	1	1	0.72	0.54	0	0		0.00288403	720	2	45756051	1	1	5581	PRKCE	intron	PRKCE/intron	0	0.058	0	0.133	0.011	A6,IOMNI	A6,IOMNI	A6,IOMNI	(null)	A6,IOMNI
3730070	0	0	2.54	10	12	47455115	1	1	112	ADCY6	intron	ADCY6/intron	1	0.15	0.458	0	0.011	(null)	A6,I300D,I370,I550,I610Q,I650Y,I660WQ,I1M,IOMNI		(null)	I550,I610Q,I650Y,I660WQ,I1M	1	1	0.72	0.54	0	0		0.00288403	721	12	47455115	1	1	112	ADCY6	intron	ADCY6/intron	1	0.15	0.458	0	0.011	(null)	A6,I300D,I370,I550,I610Q,I650Y,I660WQ,I1M,IOMNI		(null)	I550,I610Q,I650Y,I660WQ,I1M
3730366	0	0	2.54	22	6	36152203	1	1	1432	MAPK14	intron	MAPK14/intron	0	0.103	0.237	0.102	0.178	I1M	A5,A6,I300D,I370,I550,I610Q,I650Y,I660WQ,I1M,IOMNI	A5,A6,I550,I610Q,I650Y,I660WQ,I1M,IOMNI	(null)	A5,A6,I300D,I370,I550,I610Q,I650Y,I660WQ,I1M,IOMNI	1	1	0.72	0.54	0	0		0.00288403	722	6	36152203	1	1	1432	MAPK14	intron	MAPK14/intron	0	0.103	0.237	0.102	0.178	I1M	A5,A6,I300D,I370,I550,I610Q,I650Y,I660WQ,I1M,IOMNI	A5,A6,I550,I610Q,I650Y,I660WQ,I1M,IOMNI	(null)	A5,A6,I300D,I370,I550,I610Q,I650Y,I660WQ,I1M,IOMNI
3757908	0	0	2.54	18	8	27324667	1	1	2185	PTK2B	intron	PTK2B/intron	1	0.195	0	0.478	0.489	A5,A6	A5,A6,I300D,I370,I550,I610Q,I650Y,I660WQ,I1M,IOMNI	A5,A6,I300D,I370,I550,I610Q,I650Y,I660WQ,I1M,IOMNI	(null)	A5,A6	1	1	0.72	0.54	0	0		0.00288403	723	8	27324667	1	1	2185	PTK2B	intron	PTK2B/intron	1	0.195	0	0.478	0.489	A5,A6	A5,A6,I300D,I370,I550,I610Q,I650Y,I660WQ,I1M,IOMNI	A5,A6,I300D,I370,I550,I610Q,I650Y,I660WQ,I1M,IOMNI	(null)	A5,A6
3768750	0	0	2.54	4	2	46200527	1	1	5581	PRKCE	intron	PRKCE/intron	1	0.333	0.425	0.156	0.17	A6	A5,A6,I550,I610Q,I650Y,I660WQ,I1M,IOMNI	A5,A6,I300D,I370,I550,I610Q,I650Y,I660WQ,I1M,IOMNI	(null)	A6	1	1	0.72	0.54	0	0		0.00288403	724	2	46200527	1	1	5581	PRKCE	intron	PRKCE/intron	1	0.333	0.425	0.156	0.17	A6	A5,A6,I550,I610Q,I650Y,I660WQ,I1M,IOMNI	A5,A6,I300D,I370,I550,I610Q,I650Y,I660WQ,I1M,IOMNI	(null)	A6
3775173	0	0	2.54	2	4	87173891	1	1	5602	MAPK10	intron	MAPK10/intron	1	0.167	0.1	0.08	0.078	A6,I300D,I370,I550,I610Q,I650Y,I660WQ,I1M,IOMNI	A6,I300D,I370,I550,I610Q,I650Y,I660WQ,I1M,IOMNI	A6,I300D,I370,I550,I610Q,I650Y,I660WQ,I1M,IOMNI	(null)	A6,I300D,I370,I550,I610Q,I650Y,I660WQ,I1M,IOMNI	1	1	0.72	0.54	0	0		0.00288403	725	4	87173891	1	1	5602	MAPK10	intron	MAPK10/intron	1	0.167	0.1	0.08	0.078	A6,I300D,I370,I550,I610Q,I650Y,I660WQ,I1M,IOMNI	A6,I300D,I370,I550,I610Q,I650Y,I660WQ,I1M,IOMNI	A6,I300D,I370,I550,I610Q,I650Y,I660WQ,I1M,IOMNI	(null)	A6,I300D,I370,I550,I610Q,I650Y,I660WQ,I1M,IOMNI
4332084	0	0	2.54	10	8	27305375	1	1	2185	PTK2B	intron	PTK2B/intron	1	0.158	0.167	0	0	(null)	A5,A6,I300D,I370,I550,I610Q,I650Y,I660WQ,I1M,IOMNI		(null)	I650Y,I1M,IOMNI	1	1	0.72	0.54	0	0		0.00288403	726	8	27305375	1	1	2185	PTK2B	intron	PTK2B/intron	1	0.158	0.167	0	0	(null)	A5,A6,I300D,I370,I550,I610Q,I650Y,I660WQ,I1M,IOMNI		(null)	I650Y,I1M,IOMNI
4362908	0	0	2.54	4	5	179605431	1	1	5601	MAPK9	intron	MAPK9/intron	1	0.483	0.417	0.211	0.211	I300D,I370,I550,I610Q,I650Y,I660WQ,I1M,IOMNI	I300D,I370,I550,I610Q,I650Y,I660WQ,I1M,IOMNI	A5,A6,I300D,I370,I550,I610Q,I650Y,I660WQ,I1M,IOMNI	(null)	A5,A6,I300D,I370,I550,I610Q,I650Y,I660WQ,I1M,IOMNI	1	1	0.72	0.54	0	0		0.00288403	727	5	179605431	1	1	5601	MAPK9	intron	MAPK9/intron	1	0.483	0.417	0.211	0.211	I300D,I370,I550,I610Q,I650Y,I660WQ,I1M,IOMNI	I300D,I370,I550,I610Q,I650Y,I660WQ,I1M,IOMNI	A5,A6,I300D,I370,I550,I610Q,I650Y,I660WQ,I1M,IOMNI	(null)	A5,A6,I300D,I370,I550,I610Q,I650Y,I660WQ,I1M,IOMNI
4482754	0	0	2.54	13	4	87230328	1	1	5602	MAPK10	intron	MAPK10/intron	1	0.492	0.217	0.433	0.42	A5,A6,IOMNI	A5,A6,I300D,I370,I550,I610Q,I650Y,I660WQ,I1M,IOMNI	A5,A6,I300D,I370,I550,I610Q,I650Y,I660WQ,I1M,IOMNI	(null)	A5,A6,IOMNI	1	1	0.72	0.54	0	0		0.00288403	728	4	87230328	1	1	5602	MAPK10	intron	MAPK10/intron	1	0.492	0.217	0.433	0.42	A5,A6,IOMNI	A5,A6,I300D,I370,I550,I610Q,I650Y,I660WQ,I1M,IOMNI	A5,A6,I300D,I370,I550,I610Q,I650Y,I660WQ,I1M,IOMNI	(null)	A5,A6,IOMNI
4776338	0	0	2.54	12	15	65146937	1	1	4088	SMAD3	intron	SMAD3/intron	1	0.466	0.449	0.42	0.411	I1M	A5,A6,I300D,I370,I550,I610Q,I650Y,I660WQ,I1M,IOMNI	A5,A6,I300D,I370,I550,I610Q,I650Y,I660WQ,I1M,IOMNI	(null)	I1M	1	1	0.72	0.54	0	0		0.00288403	729	15	65146937	1	1	4088	SMAD3	intron	SMAD3/intron	1	0.466	0.449	0.42	0.411	I1M	A5,A6,I300D,I370,I550,I610Q,I650Y,I660WQ,I1M,IOMNI	A5,A6,I300D,I370,I550,I610Q,I650Y,I660WQ,I1M,IOMNI	(null)	I1M
4788890	0	0	2.54	22	17	70901041	1	1	2885	GRB2	intron	GRB2/intron	1	0.129	0.042	0	0.044	I1M	A5,A6,I300D,I370,I550,I610Q,I650Y,I660WQ,I1M,IOMNI	I1M	(null)	I1M	1	1	0.72	0.54	0	0		0.00288403	730	17	70901041	1	1	2885	GRB2	intron	GRB2/intron	1	0.129	0.042	0	0.044	I1M	A5,A6,I300D,I370,I550,I610Q,I650Y,I660WQ,I1M,IOMNI	I1M	(null)	I1M
4952786	0	0	2.54	2	2	45947928	1	1	5581	PRKCE	intron	PRKCE/intron	0	0.183	0.178	0.167	0.078	A6	A5,A6,I300D,I370,I550,I610Q,I650Y,I660WQ,I1M,IOMNI	A5,A6,I300D,I370,I550,I610Q,I650Y,I660WQ,I1M,IOMNI	(null)	A6	1	1	0.72	0.54	0	0		0.00288403	731	2	45947928	1	1	5581	PRKCE	intron	PRKCE/intron	0	0.183	0.178	0.167	0.078	A6	A5,A6,I300D,I370,I550,I610Q,I650Y,I660WQ,I1M,IOMNI	A5,A6,I300D,I370,I550,I610Q,I650Y,I660WQ,I1M,IOMNI	(null)	A6
4952787	0	0	2.54	2	2	45947977	1	1	5581	PRKCE	intron	PRKCE/intron	0	0.183	0.203	0.17	0.078	A5,A6,I300D,I370,I550,I610Q,I650Y,I660WQ,I1M,IOMNI	A5,A6,I300D,I370,I550,I610Q,I650Y,I660WQ,I1M,IOMNI	A5,A6,I300D,I370,I550,I610Q,I650Y,I660WQ,I1M,IOMNI	(null)	A5,A6,I300D,I370,I550,I610Q,I650Y,I660WQ,I1M,IOMNI	1	1	0.72	0.54	0	0		0.00288403	732	2	45947977	1	1	5581	PRKCE	intron	PRKCE/intron	0	0.183	0.203	0.17	0.078	A5,A6,I300D,I370,I550,I610Q,I650Y,I660WQ,I1M,IOMNI	A5,A6,I300D,I370,I550,I610Q,I650Y,I660WQ,I1M,IOMNI	A5,A6,I300D,I370,I550,I610Q,I650Y,I660WQ,I1M,IOMNI	(null)	A5,A6,I300D,I370,I550,I610Q,I650Y,I660WQ,I1M,IOMNI
4953246	0	0	2.54	4	2	45833614	1	1	5581	PRKCE	intron	PRKCE/intron	1	0.225	0.1	0.411	0.422	IOMNI	A6,I300D,I370,I550,I610Q,I650Y,I660WQ,I1M,IOMNI	A6,I300D,I370,I550,I610Q,I650Y,I660WQ,I1M,IOMNI	(null)	I300D,I370,I550,I610Q,I650Y,I660WQ,I1M,IOMNI	1	1	0.72	0.54	0	0		0.00288403	733	2	45833614	1	1	5581	PRKCE	intron	PRKCE/intron	1	0.225	0.1	0.411	0.422	IOMNI	A6,I300D,I370,I550,I610Q,I650Y,I660WQ,I1M,IOMNI	A6,I300D,I370,I550,I610Q,I650Y,I660WQ,I1M,IOMNI	(null)	I300D,I370,I550,I610Q,I650Y,I660WQ,I1M,IOMNI
4972624	0	0	2.54	18	2	174527216	1	1	6670	SP3	intron	SP3/intron	1	0.4	0.092	0.364	0.333	I300D,I370,I550,I610Q,I650Y,I660WQ,I1M	A5,A6,I300D,I370,I550,I610Q,I650Y,I660WQ,I1M,IOMNI	A5,A6,I300D,I370,I550,I610Q,I650Y,I660WQ,I1M,IOMNI	(null)	A5,A6,I300D,I370,I550,I610Q,I650Y,I660WQ,I1M,IOMNI	1	1	0.72	0.54	0	0		0.00288403	734	2	174527216	1	1	6670	SP3	intron	SP3/intron	1	0.4	0.092	0.364	0.333	I300D,I370,I550,I610Q,I650Y,I660WQ,I1M	A5,A6,I300D,I370,I550,I610Q,I650Y,I660WQ,I1M,IOMNI	A5,A6,I300D,I370,I550,I610Q,I650Y,I660WQ,I1M,IOMNI	(null)	A5,A6,I300D,I370,I550,I610Q,I650Y,I660WQ,I1M,IOMNI
6018257	0	0	2.54	1	20	35455953	1	1	6714	SRC	intron	SRC/intron	0	0.108	0.458	0.182	0.189	A6,I300D,I370,I550,I610Q,I650Y,I660WQ,I1M,IOMNI	A6,I300D,I370,I550,I610Q,I650Y,I660WQ,I1M,IOMNI	A6,I300D,I370,I550,I610Q,I650Y,I660WQ,I1M,IOMNI	(null)	A6,I300D,I370,I550,I610Q,I650Y,I660WQ,I1M,IOMNI	1	1	0.72	0.54	0	0		0.00288403	735	20	35455953	1	1	6714	SRC	intron	SRC/intron	0	0.108	0.458	0.182	0.189	A6,I300D,I370,I550,I610Q,I650Y,I660WQ,I1M,IOMNI	A6,I300D,I370,I550,I610Q,I650Y,I660WQ,I1M,IOMNI	A6,I300D,I370,I550,I610Q,I650Y,I660WQ,I1M,IOMNI	(null)	A6,I300D,I370,I550,I610Q,I650Y,I660WQ,I1M,IOMNI
6092704	0	0	2.54	2	20	56901873	1	1	2778	GNAS	intron	GNAS/intron	0	0.125	0.4	0	0	I300D,I370,I550,I610Q,I650Y,I660WQ,I1M,IOMNI	A5,A6,I300D,I370,I550,I610Q,I650Y,I660WQ,I1M,IOMNI	I300D,I370,I550,I610Q,I650Y,I660WQ,I1M,IOMNI	(null)	A5,A6,I300D,I370,I550,I610Q,I650Y,I660WQ,I1M,IOMNI	1	1	0.72	0.54	0	0		0.00288403	736	20	56901873	1	1	2778	GNAS	intron	GNAS/intron	0	0.125	0.4	0	0	I300D,I370,I550,I610Q,I650Y,I660WQ,I1M,IOMNI	A5,A6,I300D,I370,I550,I610Q,I650Y,I660WQ,I1M,IOMNI	I300D,I370,I550,I610Q,I650Y,I660WQ,I1M,IOMNI	(null)	A5,A6,I300D,I370,I550,I610Q,I650Y,I660WQ,I1M,IOMNI
6693632	0	0	2.54	1	1	160914967	1	1	4921	DDR2	intron	DDR2/intron	0	0.068	0	0	0	I300D,I370,I550,I610Q,I650Y,I660WQ,I1M	I300D,I370,I550,I610Q,I650Y,I660WQ,I1M	I300D,I370,I550,I610Q,I650Y,I660WQ,I1M	(null)	I300D,I370,I550,I610Q,I650Y,I660WQ,I1M	1	1	0.72	0.54	0	0		0.00288403	737	1	160914967	1	1	4921	DDR2	intron	DDR2/intron	0	0.068	0	0	0	I300D,I370,I550,I610Q,I650Y,I660WQ,I1M	I300D,I370,I550,I610Q,I650Y,I660WQ,I1M	I300D,I370,I550,I610Q,I650Y,I660WQ,I1M	(null)	I300D,I370,I550,I610Q,I650Y,I660WQ,I1M
6725257	0	0	2.54	10	2	45800304	1	1	5581	PRKCE	intron	PRKCE/intron	1	0.158	0.017	0.056	0.033	A5,A6,I300D,I370,I550,I610Q,I650Y,I660WQ,I1M,IOMNI	A5,A6,I300D,I370,I550,I610Q,I650Y,I660WQ,I1M,IOMNI	A5,A6,I300D,I370,I550,I610Q,I650Y,I660WQ,I1M,IOMNI	(null)	A5,A6,I300D,I370,I550,I610Q,I650Y,I660WQ,I1M,IOMNI	1	1	0.72	0.54	0	0		0.00288403	738	2	45800304	1	1	5581	PRKCE	intron	PRKCE/intron	1	0.158	0.017	0.056	0.033	A5,A6,I300D,I370,I550,I610Q,I650Y,I660WQ,I1M,IOMNI	A5,A6,I300D,I370,I550,I610Q,I650Y,I660WQ,I1M,IOMNI	A5,A6,I300D,I370,I550,I610Q,I650Y,I660WQ,I1M,IOMNI	(null)	A5,A6,I300D,I370,I550,I610Q,I650Y,I660WQ,I1M,IOMNI
6761236	0	0	2.54	18	2	174532915	1	1	6670	SP3	intron	SP3/intron	1	0.4	0.092	0.364	0.322	(null)	A5,A6,I300D,I370,I550,I610Q,I650Y,I660WQ,I1M,IOMNI	A5,A6,I300D,I370,I550,I610Q,I650Y,I660WQ,I1M,IOMNI	(null)	A5,A6,I300D,I370,I550,I610Q,I650Y,I660WQ,I1M,IOMNI	1	1	0.72	0.54	0	0		0.00288403	739	2	174532915	1	1	6670	SP3	intron	SP3/intron	1	0.4	0.092	0.364	0.322	(null)	A5,A6,I300D,I370,I550,I610Q,I650Y,I660WQ,I1M,IOMNI	A5,A6,I300D,I370,I550,I610Q,I650Y,I660WQ,I1M,IOMNI	(null)	A5,A6,I300D,I370,I550,I610Q,I650Y,I660WQ,I1M,IOMNI
6764842	0	0	2.54	28	3	124588977	1	1	111	ADCY5	intron	ADCY5/intron	1	0.367	0.4	0.289	0.356	A5,A6	A5,A6,I300D,I370,I550,I610Q,I650Y,I660WQ,I1M,IOMNI	A5,A6,I300D,I370,I550,I610Q,I650Y,I660WQ,I1M,IOMNI	(null)	A5,A6,I550,I610Q,I650Y,I660WQ,I1M,IOMNI	1	1	0.72	0.54	0	0		0.00288403	740	3	124588977	1	1	111	ADCY5	intron	ADCY5/intron	1	0.367	0.4	0.289	0.356	A5,A6	A5,A6,I300D,I370,I550,I610Q,I650Y,I660WQ,I1M,IOMNI	A5,A6,I300D,I370,I550,I610Q,I650Y,I660WQ,I1M,IOMNI	(null)	A5,A6,I550,I610Q,I650Y,I660WQ,I1M,IOMNI
6828947	0	0	2.54	36	4	87367120	1	1	5602	MAPK10	intron	MAPK10/intron	1	0.192	0.258	0.182	0.111	(null)	A5,A6,I300D,I370,I550,I610Q,I650Y,I660WQ,I1M,IOMNI	A5,A6,I300D,I370,I550,I610Q,I650Y,I660WQ,I1M,IOMNI	(null)	A5,A6,I300D,I370,I550,I610Q,I650Y,I660WQ,I1M,IOMNI	1	1	0.72	0.54	0	0		0.00288403	741	4	87367120	1	1	5602	MAPK10	intron	MAPK10/intron	1	0.192	0.258	0.182	0.111	(null)	A5,A6,I300D,I370,I550,I610Q,I650Y,I660WQ,I1M,IOMNI	A5,A6,I300D,I370,I550,I610Q,I650Y,I660WQ,I1M,IOMNI	(null)	A5,A6,I300D,I370,I550,I610Q,I650Y,I660WQ,I1M,IOMNI
6914964	0	0	2.54	6	6	43254365	1	1	6722	SRF	intron	SRF/intron	0	0.1	0.258	0.011	0.011	I300D,I370,I550,I610Q,I650Y,I660WQ,I1M,IOMNI	A6,I300D,I370,I550,I610Q,I650Y,I660WQ,I1M,IOMNI	I300D,I370,I550,I610Q,I650Y,I660WQ,I1M,IOMNI	(null)	I300D,I370,I550,I610Q,I650Y,I660WQ,I1M,IOMNI	1	1	0.72	0.54	0	0		0.00288403	742	6	43254365	1	1	6722	SRF	intron	SRF/intron	0	0.1	0.258	0.011	0.011	I300D,I370,I550,I610Q,I650Y,I660WQ,I1M,IOMNI	A6,I300D,I370,I550,I610Q,I650Y,I660WQ,I1M,IOMNI	I300D,I370,I550,I610Q,I650Y,I660WQ,I1M,IOMNI	(null)	I300D,I370,I550,I610Q,I650Y,I660WQ,I1M,IOMNI
7152358	0	0	2.54	8	14	49672625	1	1	6655	SOS2	intron	SOS2/intron	1	0.106	0.289	0	0	(null)	A5,A6,I300D,I370,I550,I610Q,I650Y,I660WQ,I1M,IOMNI		(null)	A6,I300D,I370,I550,I610Q,I650Y,I660WQ,I1M,IOMNI	1	1	0.72	0.54	0	0		0.00288403	743	14	49672625	1	1	6655	SOS2	intron	SOS2/intron	1	0.106	0.289	0	0	(null)	A5,A6,I300D,I370,I550,I610Q,I650Y,I660WQ,I1M,IOMNI		(null)	A6,I300D,I370,I550,I610Q,I650Y,I660WQ,I1M,IOMNI
7154299	0	0	2.54	52	14	49676134	1	1	6655	SOS2	intron	SOS2/intron	1	0.108	0.158	0.056	0.1	(null)	A5,A6,I300D,I370,I550,I610Q,I650Y,I660WQ,I1M,IOMNI	A5,A6,I300D,I370,I550,I610Q,I650Y,I660WQ,I1M,IOMNI	(null)	A5,A6,I300D,I370,I550,I610Q,I650Y,I660WQ,I1M,IOMNI	1	1	0.72	0.54	0	0		0.00288403	744	14	49676134	1	1	6655	SOS2	intron	SOS2/intron	1	0.108	0.158	0.056	0.1	(null)	A5,A6,I300D,I370,I550,I610Q,I650Y,I660WQ,I1M,IOMNI	A5,A6,I300D,I370,I550,I610Q,I650Y,I660WQ,I1M,IOMNI	(null)	A5,A6,I300D,I370,I550,I610Q,I650Y,I660WQ,I1M,IOMNI
7355062	0	0	2.54	15	1	160940962	1	1	4921	DDR2	intron	DDR2/intron	1	0.051	0.373	0.159	0.278	(null)	A5,A6,I300D,I370,I550,I610Q,I650Y,I660WQ,I1M,IOMNI	A5,A6,I300D,I370,I550,I610Q,I650Y,I660WQ,I1M,IOMNI	(null)	I300D,I370,I550,I610Q,I650Y,I660WQ,I1M,IOMNI	1	1	0.72	0.54	0	0		0.00288403	745	1	160940962	1	1	4921	DDR2	intron	DDR2/intron	1	0.051	0.373	0.159	0.278	(null)	A5,A6,I300D,I370,I550,I610Q,I650Y,I660WQ,I1M,IOMNI	A5,A6,I300D,I370,I550,I610Q,I650Y,I660WQ,I1M,IOMNI	(null)	I300D,I370,I550,I610Q,I650Y,I660WQ,I1M,IOMNI
7573407	0	0	2.54	16	2	46113359	1	1	5581	PRKCE	intron	PRKCE/intron	1	0.442	0	0.367	0.389	A5,A6	A5,A6,I300D,I370,I550,I610Q,I650Y,I660WQ,I1M,IOMNI	A5,A6,IOMNI	(null)	A5,A6	1	1	0.72	0.54	0	0		0.00288403	746	2	46113359	1	1	5581	PRKCE	intron	PRKCE/intron	1	0.442	0	0.367	0.389	A5,A6	A5,A6,I300D,I370,I550,I610Q,I650Y,I660WQ,I1M,IOMNI	A5,A6,IOMNI	(null)	A5,A6
7600159	0	0	2.54	16	2	46113311	1	1	5581	PRKCE	intron	PRKCE/intron	1	0.458	0	0.182	0.256	I1M,IOMNI	A5,A6,I300D,I370,I550,I610Q,I650Y,I660WQ,I1M,IOMNI	A5,A6,I550,I610Q,I650Y,I660WQ,I1M,IOMNI	(null)	I1M,IOMNI	1	1	0.72	0.54	0	0		0.00288403	747	2	46113311	1	1	5581	PRKCE	intron	PRKCE/intron	1	0.458	0	0.182	0.256	I1M,IOMNI	A5,A6,I300D,I370,I550,I610Q,I650Y,I660WQ,I1M,IOMNI	A5,A6,I550,I610Q,I650Y,I660WQ,I1M,IOMNI	(null)	I1M,IOMNI
7668399	0	0	2.54	4	4	81189237	1	1	118429	ANTXR2	intron	ANTXR2/intron	1	0.408	0.424	0.209	0.233	I1M,IOMNI	A6,I300D,I370,I550,I610Q,I650Y,I660WQ,I1M,IOMNI	A6,I300D,I370,I550,I610Q,I650Y,I660WQ,I1M,IOMNI	(null)	I1M,IOMNI	1	1	0.72	0.54	0	0		0.00288403	748	4	81189237	1	1	118429	ANTXR2	intron	ANTXR2/intron	1	0.408	0.424	0.209	0.233	I1M,IOMNI	A6,I300D,I370,I550,I610Q,I650Y,I660WQ,I1M,IOMNI	A6,I300D,I370,I550,I610Q,I650Y,I660WQ,I1M,IOMNI	(null)	I1M,IOMNI
7701443	0	0	2.54	1	5	142772843	1	1	2908	NR3C1	intron	NR3C1/intron	0	0.292	0.458	0.344	0.4	I300D,I370,I550,I610Q,I650Y,I660WQ,I1M,IOMNI	I300D,I370,I550,I610Q,I650Y,I660WQ,I1M,IOMNI	I300D,I370,I550,I610Q,I650Y,I660WQ,I1M,IOMNI	(null)	I300D,I370,I550,I610Q,I650Y,I660WQ,I1M,IOMNI	1	1	0.72	0.54	0	0		0.00288403	749	5	142772843	1	1	2908	NR3C1	intron	NR3C1/intron	0	0.292	0.458	0.344	0.4	I300D,I370,I550,I610Q,I650Y,I660WQ,I1M,IOMNI	I300D,I370,I550,I610Q,I650Y,I660WQ,I1M,IOMNI	I300D,I370,I550,I610Q,I650Y,I660WQ,I1M,IOMNI	(null)	I300D,I370,I550,I610Q,I650Y,I660WQ,I1M,IOMNI
7771980	0	0	2.54	15	6	45497267	1	1	860	RUNX2	intron	RUNX2/intron,RUNX2/nearGene-5	0	0.095	0.008	0.148	0.122	IOMNI	A5,A6,I300D,I370,I550,I610Q,I650Y,I660WQ,I1M,IOMNI	IOMNI	(null)	IOMNI	1	1	0.72	0.54	0	0		0.00288403	750	6	45497267	1	1	860	RUNX2	intron	RUNX2/intron,RUNX2/nearGene-5	0	0.095	0.008	0.148	0.122	IOMNI	A5,A6,I300D,I370,I550,I610Q,I650Y,I660WQ,I1M,IOMNI	IOMNI	(null)	IOMNI
7808697	0	0	2.54	1	7	55231056	1	1	1956	EGFR	intron	EGFR/intron	1	0.151	0.309	0.364	0.487	(null)		I300D,I370,I550,I610Q,I650Y,I660WQ,I1M,IOMNI	(null)		1	1	0.72	0.54	0	0		0.00288403	751	7	55231056	1	1	1956	EGFR	intron	EGFR/intron	1	0.151	0.309	0.364	0.487	(null)		I300D,I370,I550,I610Q,I650Y,I660WQ,I1M,IOMNI	(null)
7943852	0	0	2.54	1	11	6241704	1	1	887	CCKBR	intron	CCKBR/intron	1	0.233	0.142	0.156	0.089	I550,I610Q,I650Y,I660WQ,I1M	I550,I610Q,I650Y,I660WQ,I1M	A5,A6,I550,I610Q,I650Y,I660WQ,I1M,IOMNI	(null)	I550,I610Q,I650Y,I660WQ,I1M	1	1	0.72	0.54	0	0		0.00288403	752	11	6241704	1	1	887	CCKBR	intron	CCKBR/intron	1	0.233	0.142	0.156	0.089	I550,I610Q,I650Y,I660WQ,I1M	I550,I610Q,I650Y,I660WQ,I1M	A5,A6,I550,I610Q,I650Y,I660WQ,I1M,IOMNI	(null)	I550,I610Q,I650Y,I660WQ,I1M
8126089	0	0	2.54	7	20	35432668	1	1	6714	SRC	intron	SRC/intron	1	0.158	0.483	0.205	0.156	(null)	A5,A6,I300D,I370,I550,I610Q,I650Y,I660WQ,I1M,IOMNI	A5,A6,I300D,I370,I550,I610Q,I650Y,I660WQ,I1M,IOMNI	(null)	A6,I550,I610Q,I650Y,I660WQ,I1M,IOMNI	1	1	0.72	0.54	0	0		0.00288403	753	20	35432668	1	1	6714	SRC	intron	SRC/intron	1	0.158	0.483	0.205	0.156	(null)	A5,A6,I300D,I370,I550,I610Q,I650Y,I660WQ,I1M,IOMNI	A5,A6,I300D,I370,I550,I610Q,I650Y,I660WQ,I1M,IOMNI	(null)	A6,I550,I610Q,I650Y,I660WQ,I1M,IOMNI
9426771	0	0	2.54	4	1	21831326	1	1	5909	RAP1GAP	intron	RAP1GAP/intron	0	0.375	0.067	0.067	0.111	IOMNI	A6,I300D,I370,I550,I610Q,I650Y,I660WQ,I1M,IOMNI	A6,I300D,I370,I550,I610Q,I650Y,I660WQ,I1M,IOMNI	(null)	A6,IOMNI	1	1	0.72	0.54	0	0		0.00288403	754	1	21831326	1	1	5909	RAP1GAP	intron	RAP1GAP/intron	0	0.375	0.067	0.067	0.111	IOMNI	A6,I300D,I370,I550,I610Q,I650Y,I660WQ,I1M,IOMNI	A6,I300D,I370,I550,I610Q,I650Y,I660WQ,I1M,IOMNI	(null)	A6,IOMNI
9809501	0	0	2.54	2	3	12630689	1	1	5894	RAF1	intron	RAF1/intron	0	0.108	0.217	0.011	0.044	A6,I300D,I370,I550,I610Q,I650Y,I660WQ,I1M,IOMNI	A6,I300D,I370,I550,I610Q,I650Y,I660WQ,I1M,IOMNI	A6,I300D,I370,I550,I610Q,I650Y,I660WQ,I1M,IOMNI	(null)	A6,I300D,I370,I550,I610Q,I650Y,I660WQ,I1M,IOMNI	1	1	0.72	0.54	0	0		0.00288403	755	3	12630689	1	1	5894	RAF1	intron	RAF1/intron	0	0.108	0.217	0.011	0.044	A6,I300D,I370,I550,I610Q,I650Y,I660WQ,I1M,IOMNI	A6,I300D,I370,I550,I610Q,I650Y,I660WQ,I1M,IOMNI	A6,I300D,I370,I550,I610Q,I650Y,I660WQ,I1M,IOMNI	(null)	A6,I300D,I370,I550,I610Q,I650Y,I660WQ,I1M,IOMNI
9883204	0	0	2.54	5	3	124579510	1	1	111	ADCY5	intron	ADCY5/intron	1	0.271	0.349	0.013	0.011	(null)	A6,I300D,I370,I550,I610Q,I650Y,I660WQ,I1M,IOMNI		(null)		1	1	0.72	0.54	0	0		0.00288403	756	3	124579510	1	1	111	ADCY5	intron	ADCY5/intron	1	0.271	0.349	0.013	0.011	(null)	A6,I300D,I370,I550,I610Q,I650Y,I660WQ,I1M,IOMNI		(null)
10066518	0	0	2.54	2	5	7571855	1	1	108	ADCY2	intron	ADCY2/intron	1	0.241	0.167	0.311	0.325	I650Y,I1M,IOMNI	I300D,I370,I550,I610Q,I650Y,I660WQ,I1M,IOMNI	A6,I300D,I370,I550,I610Q,I650Y,I660WQ,I1M,IOMNI	(null)	I300D,I370,I550,I610Q,I650Y,I660WQ,I1M,IOMNI	1	1	0.72	0.54	0	0		0.00288403	757	5	7571855	1	1	108	ADCY2	intron	ADCY2/intron	1	0.241	0.167	0.311	0.325	I650Y,I1M,IOMNI	I300D,I370,I550,I610Q,I650Y,I660WQ,I1M,IOMNI	A6,I300D,I370,I550,I610Q,I650Y,I660WQ,I1M,IOMNI	(null)	I300D,I370,I550,I610Q,I650Y,I660WQ,I1M,IOMNI
10131991	0	0	2.54	17	14	49738581	1	1	6655	SOS2	intron	SOS2/intron	1	0.317	0.317	0.267	0.278	A6	A5,A6,I300D,I370,I550,I610Q,I650Y,I660WQ,I1M,IOMNI	A5,A6,I300D,I370,I550,I610Q,I650Y,I660WQ,I1M,IOMNI	(null)	A6,I300D,I370,I550,I610Q,I650Y,I660WQ,I1M,IOMNI	1	1	0.72	0.54	0	0		0.00288403	758	14	49738581	1	1	6655	SOS2	intron	SOS2/intron	1	0.317	0.317	0.267	0.278	A6	A5,A6,I300D,I370,I550,I610Q,I650Y,I660WQ,I1M,IOMNI	A5,A6,I300D,I370,I550,I610Q,I650Y,I660WQ,I1M,IOMNI	(null)	A6,I300D,I370,I550,I610Q,I650Y,I660WQ,I1M,IOMNI
10149742	0	0	2.54	8	14	49694534	1	1	6655	SOS2	intron	SOS2/intron	1	0.133	0.229	0	0	I300D,I370,I550,I610Q,I650Y,I660WQ,I1M,IOMNI	A5,A6,I300D,I370,I550,I610Q,I650Y,I660WQ,I1M,IOMNI	I300D,I370,I550,I610Q,I650Y,I660WQ,I1M,IOMNI	(null)	A6,I300D,I370,I550,I610Q,I650Y,I660WQ,I1M,IOMNI	1	1	0.72	0.54	0	0		0.00288403	759	14	49694534	1	1	6655	SOS2	intron	SOS2/intron	1	0.133	0.229	0	0	I300D,I370,I550,I610Q,I650Y,I660WQ,I1M,IOMNI	A5,A6,I300D,I370,I550,I610Q,I650Y,I660WQ,I1M,IOMNI	I300D,I370,I550,I610Q,I650Y,I660WQ,I1M,IOMNI	(null)	A6,I300D,I370,I550,I610Q,I650Y,I660WQ,I1M,IOMNI
10163132	0	0	2.54	4	15	65212628	1	1	4088	SMAD3	intron	SMAD3/intron	1	0.232	0.46	0.44	0.451	(null)	A6,I300D,I370,I550,I610Q,I650Y,I660WQ,I1M,IOMNI	A6,I300D,I370,I550,I610Q,I650Y,I660WQ,I1M,IOMNI	(null)	A6,I300D,I370,I550,I610Q,I650Y,I660WQ,I1M,IOMNI	1	1	0.72	0.54	0	0		0.00288403	760	15	65212628	1	1	4088	SMAD3	intron	SMAD3/intron	1	0.232	0.46	0.44	0.451	(null)	A6,I300D,I370,I550,I610Q,I650Y,I660WQ,I1M,IOMNI	A6,I300D,I370,I550,I610Q,I650Y,I660WQ,I1M,IOMNI	(null)	A6,I300D,I370,I550,I610Q,I650Y,I660WQ,I1M,IOMNI
10170750	0	0	2.54	3	2	45821961	1	1	5581	PRKCE	intron	PRKCE/intron	1	0.458	0.242	0.267	0.3	A6	A6,I300D,I370,I550,I610Q,I650Y,I660WQ,I1M,IOMNI	A6,I300D,I370,I550,I610Q,I650Y,I660WQ,I1M,IOMNI	(null)	A6	1	1	0.72	0.54	0	0		0.00288403	761	2	45821961	1	1	5581	PRKCE	intron	PRKCE/intron	1	0.458	0.242	0.267	0.3	A6	A6,I300D,I370,I550,I610Q,I650Y,I660WQ,I1M,IOMNI	A6,I300D,I370,I550,I610Q,I650Y,I660WQ,I1M,IOMNI	(null)	A6
10177250	0	0	2.54	43	2	39187992	1	1	6654	SOS1	intron	SOS1/intron	1	0.076	0	0.256	0.167	(null)	A5,A6,I300D,I370,I550,I610Q,I650Y,I660WQ,I1M,IOMNI	A5,A6,I300D,I370,I550,I610Q,I650Y,I660WQ,I1M,IOMNI	(null)		1	1	0.72	0.54	0	0		0.00288403	762	2	39187992	1	1	6654	SOS1	intron	SOS1/intron	1	0.076	0	0.256	0.167	(null)	A5,A6,I300D,I370,I550,I610Q,I650Y,I660WQ,I1M,IOMNI	A5,A6,I300D,I370,I550,I610Q,I650Y,I660WQ,I1M,IOMNI	(null)
10210199	0	0	2.54	6	2	46258349	1	1	5581	PRKCE	intron	PRKCE/intron	1	0.15	0.192	0	0	A5,A6	A5,A6,I300D,I370,I550,I610Q,I650Y,I660WQ,I1M,IOMNI	A5,A6	(null)	A5,A6,I300D,I370,I550,I610Q,I650Y,I660WQ,I1M,IOMNI	1	1	0.72	0.54	0	0		0.00288403	763	2	46258349	1	1	5581	PRKCE	intron	PRKCE/intron	1	0.15	0.192	0	0	A5,A6	A5,A6,I300D,I370,I550,I610Q,I650Y,I660WQ,I1M,IOMNI	A5,A6	(null)	A5,A6,I300D,I370,I550,I610Q,I650Y,I660WQ,I1M,IOMNI
10212744	0	0	2.54	7	4	87252225	1	1	5602	MAPK10	intron	MAPK10/intron	1	0.32	0.274	0.238	0.311	(null)	A5,A6,I300D,I370,I550,I610Q,I650Y,I660WQ,I1M,IOMNI	A5,A6,I550,I610Q,I650Y,I660WQ,I1M,IOMNI	(null)	A5,A6,I300D,I370,I550,I610Q,I650Y,I660WQ,I1M,IOMNI	1	1	0.72	0.54	0	0		0.00288403	764	4	87252225	1	1	5602	MAPK10	intron	MAPK10/intron	1	0.32	0.274	0.238	0.311	(null)	A5,A6,I300D,I370,I550,I610Q,I650Y,I660WQ,I1M,IOMNI	A5,A6,I550,I610Q,I650Y,I660WQ,I1M,IOMNI	(null)	A5,A6,I300D,I370,I550,I610Q,I650Y,I660WQ,I1M,IOMNI
10521335	0	0	2.54	51	16	54803815	1	1	2775	GNAO1	intron	GNAO1/intron	0	0.117	0.358	0.148	0.133	(null)	A5,A6,I300D,I370,I550,I610Q,I650Y,I660WQ,I1M,IOMNI	A5,A6,I300D,I370,I550,I610Q,I650Y,I660WQ,I1M	(null)	A5,A6,I300D,I370,I550,I610Q,I650Y,I660WQ,I1M,IOMNI	1	1	0.72	0.54	0	0		0.00288403	765	16	54803815	1	1	2775	GNAO1	intron	GNAO1/intron	0	0.117	0.358	0.148	0.133	(null)	A5,A6,I300D,I370,I550,I610Q,I650Y,I660WQ,I1M,IOMNI	A5,A6,I300D,I370,I550,I610Q,I650Y,I660WQ,I1M	(null)	A5,A6,I300D,I370,I550,I610Q,I650Y,I660WQ,I1M,IOMNI
11155814	0	0	2.54	12	6	152192877	1	1	2099	ESR1	intron	ESR1/intron	0	0.142	0.442	0.284	0.289	(null)	A5,A6,I300D,I370,I550,I610Q,I650Y,I660WQ,I1M,IOMNI	A5,A6,I300D,I370,I550,I610Q,I650Y,I660WQ,I1M,IOMNI	(null)	I300D,I370,I550,I610Q,I650Y,I660WQ,I1M,IOMNI	1	1	0.72	0.54	0	0		0.00288403	766	6	152192877	1	1	2099	ESR1	intron	ESR1/intron	0	0.142	0.442	0.284	0.289	(null)	A5,A6,I300D,I370,I550,I610Q,I650Y,I660WQ,I1M,IOMNI	A5,A6,I300D,I370,I550,I610Q,I650Y,I660WQ,I1M,IOMNI	(null)	I300D,I370,I550,I610Q,I650Y,I660WQ,I1M,IOMNI
11564465	0	0	2.54	34	3	41252044	1	1	1499	CTNNB1	intron	CTNNB1/intron	1	0.492	0.033	0.111	0.244	(null)	A5,A6,I300D,I370,I550,I610Q,I650Y,I660WQ,I1M,IOMNI	A5,A6,I550,I610Q,I650Y,I660WQ,I1M,IOMNI	(null)		1	1	0.72	0.54	0	0		0.00288403	767	3	41252044	1	1	1499	CTNNB1	intron	CTNNB1/intron	1	0.492	0.033	0.111	0.244	(null)	A5,A6,I300D,I370,I550,I610Q,I650Y,I660WQ,I1M,IOMNI	A5,A6,I550,I610Q,I650Y,I660WQ,I1M,IOMNI	(null)
11637816	0	0	2.54	5	15	65229609	1	1	4088	SMAD3	intron	SMAD3/intron	1	0.173	0.231	0.361	0.365	(null)	A5,A6,I300D,I370,I550,I610Q,I650Y,I660WQ,I1M,IOMNI	A5,A6,I300D,I370,I550,I610Q,I650Y,I660WQ,I1M,IOMNI	(null)	A5,A6,I300D,I370,I550,I610Q,I650Y,I660WQ,I1M,IOMNI	1	1	0.72	0.54	0	0		0.00288403	768	15	65229609	1	1	4088	SMAD3	intron	SMAD3/intron	1	0.173	0.231	0.361	0.365	(null)	A5,A6,I300D,I370,I550,I610Q,I650Y,I660WQ,I1M,IOMNI	A5,A6,I300D,I370,I550,I610Q,I650Y,I660WQ,I1M,IOMNI	(null)	A5,A6,I300D,I370,I550,I610Q,I650Y,I660WQ,I1M,IOMNI
11639295	0	0	2.54	1	15	65247811	1	1	4088	SMAD3	intron	SMAD3/intron	1	0.317	0.392	0.42	0.444	A6,I550,I610Q,I650Y,I660WQ,I1M,IOMNI	A6,I550,I610Q,I650Y,I660WQ,I1M,IOMNI	A5,A6,I300D,I370,I550,I610Q,I650Y,I660WQ,I1M,IOMNI	(null)	A6,I550,I610Q,I650Y,I660WQ,I1M,IOMNI	1	1	0.72	0.54	0	0		0.00288403	769	15	65247811	1	1	4088	SMAD3	intron	SMAD3/intron	1	0.317	0.392	0.42	0.444	A6,I550,I610Q,I650Y,I660WQ,I1M,IOMNI	A6,I550,I610Q,I650Y,I660WQ,I1M,IOMNI	A5,A6,I300D,I370,I550,I610Q,I650Y,I660WQ,I1M,IOMNI	(null)	A6,I550,I610Q,I650Y,I660WQ,I1M,IOMNI
11647097	0	0	2.54	51	16	54803693	1	1	2775	GNAO1	intron	GNAO1/intron	0	0.117	0.342	0.144	0.133	(null)	A5,A6,I300D,I370,I550,I610Q,I650Y,I660WQ,I1M,IOMNI	A5,A6,I300D,I370,I550,I610Q,I650Y,I660WQ,I1M	(null)	A5,A6,I300D,I370,I550,I610Q,I650Y,I660WQ,I1M,IOMNI	1	1	0.72	0.54	0	0		0.00288403	770	16	54803693	1	1	2775	GNAO1	intron	GNAO1/intron	0	0.117	0.342	0.144	0.133	(null)	A5,A6,I300D,I370,I550,I610Q,I650Y,I660WQ,I1M,IOMNI	A5,A6,I300D,I370,I550,I610Q,I650Y,I660WQ,I1M	(null)	A5,A6,I300D,I370,I550,I610Q,I650Y,I660WQ,I1M,IOMNI
11647381	0	0	2.54	51	16	54803671	1	1	2775	GNAO1	intron	GNAO1/intron	0	0.103	0.327	0.144	0.087	(null)	A5,A6,I300D,I370,I550,I610Q,I650Y,I660WQ,I1M,IOMNI	A5,A6,I300D,I370,I550,I610Q,I650Y,I660WQ,I1M,IOMNI	(null)	A5,A6,I300D,I370,I550,I610Q,I650Y,I660WQ,I1M,IOMNI	1	1	0.72	0.54	0	0		0.00288403	771	16	54803671	1	1	2775	GNAO1	intron	GNAO1/intron	0	0.103	0.327	0.144	0.087	(null)	A5,A6,I300D,I370,I550,I610Q,I650Y,I660WQ,I1M,IOMNI	A5,A6,I300D,I370,I550,I610Q,I650Y,I660WQ,I1M,IOMNI	(null)	A5,A6,I300D,I370,I550,I610Q,I650Y,I660WQ,I1M,IOMNI
11649287	0	0	2.54	2	16	3979969	1	1	115	ADCY9	intron	ADCY9/intron	1	0.292	0.373	0.367	0.311	A6,I550,I610Q,I650Y,I660WQ,I1M,IOMNI	A6,I550,I610Q,I650Y,I660WQ,I1M,IOMNI	A6,I550,I610Q,I650Y,I660WQ,I1M,IOMNI	(null)	A6,I550,I610Q,I650Y,I660WQ,I1M,IOMNI	1	1	0.72	0.54	0	0		0.00288403	772	16	3979969	1	1	115	ADCY9	intron	ADCY9/intron	1	0.292	0.373	0.367	0.311	A6,I550,I610Q,I650Y,I660WQ,I1M,IOMNI	A6,I550,I610Q,I650Y,I660WQ,I1M,IOMNI	A6,I550,I610Q,I650Y,I660WQ,I1M,IOMNI	(null)	A6,I550,I610Q,I650Y,I660WQ,I1M,IOMNI
11677820	0	0	2.54	16	2	46133043	1	1	5581	PRKCE	intron	PRKCE/intron	1	0.449	0.008	0.367	0.367	(null)	A5,A6,I300D,I370,I550,I610Q,I650Y,I660WQ,I1M,IOMNI	A5,A6,IOMNI	(null)		1	1	0.72	0.54	0	0		0.00288403	773	2	46133043	1	1	5581	PRKCE	intron	PRKCE/intron	1	0.449	0.008	0.367	0.367	(null)	A5,A6,I300D,I370,I550,I610Q,I650Y,I660WQ,I1M,IOMNI	A5,A6,IOMNI	(null)
11683792	0	0	2.54	11	2	174527290	1	1	6670	SP3	intron	SP3/intron	1	0.242	0.125	0.433	0.389	(null)	A5,A6,I300D,I370,I550,I610Q,I650Y,I660WQ,I1M,IOMNI	A5,A6,I300D,I370,I550,I610Q,I650Y,I660WQ,I1M,IOMNI	(null)	A5,A6,I300D,I370,I550,I610Q,I650Y,I660WQ,I1M,IOMNI	1	1	0.72	0.54	0	0		0.00288403	774	2	174527290	1	1	6670	SP3	intron	SP3/intron	1	0.242	0.125	0.433	0.389	(null)	A5,A6,I300D,I370,I550,I610Q,I650Y,I660WQ,I1M,IOMNI	A5,A6,I300D,I370,I550,I610Q,I650Y,I660WQ,I1M,IOMNI	(null)	A5,A6,I300D,I370,I550,I610Q,I650Y,I660WQ,I1M,IOMNI
11686522	0	0	2.54	3	2	46263001	1	1	5581	PRKCE	intron	PRKCE/intron	1	0.119	0.017	0	0	(null)			(null)		1	1	0.72	0.54	0	0		0.00288403	775	2	46263001	1	1	5581	PRKCE	intron	PRKCE/intron	1	0.119	0.017	0	0	(null)			(null)
11760406	0	0	2.54	7	7	55079904	1	1	1956	EGFR	intron	EGFR/intron	1	0.289	0.017	0.144	0.146	I1M	A6,I300D,I370,I550,I610Q,I650Y,I660WQ,I1M,IOMNI	A6,I1M	(null)	I1M	1	1	0.72	0.54	0	0		0.00288403	776	7	55079904	1	1	1956	EGFR	intron	EGFR/intron	1	0.289	0.017	0.144	0.146	I1M	A6,I300D,I370,I550,I610Q,I650Y,I660WQ,I1M,IOMNI	A6,I1M	(null)	I1M
12023950	0	0	2.54	20	1	109901381	1	1	2773	GNAI3	intron	GNAI3/intron	0	0.158	0.15	0.411	0.295	(null)	A5,A6,I300D,I370,I550,I610Q,I650Y,I660WQ,I1M,IOMNI	A5,A6,I300D,I370,I550,I610Q,I650Y,I660WQ,I1M,IOMNI	(null)	A5,A6,I660WQ,I1M,IOMNI	1	1	0.72	0.54	0	0		0.00288403	777	1	109901381	1	1	2773	GNAI3	intron	GNAI3/intron	0	0.158	0.15	0.411	0.295	(null)	A5,A6,I300D,I370,I550,I610Q,I650Y,I660WQ,I1M,IOMNI	A5,A6,I300D,I370,I550,I610Q,I650Y,I660WQ,I1M,IOMNI	(null)	A5,A6,I660WQ,I1M,IOMNI
12106024	0	0	2.54	1	20	35412762	1	1	6714	SRC	intron	SRC/intron	1	0.254	0.283	0.216	0.144	(null)		A5,A6,I300D,I370,I550,I610Q,I650Y,I660WQ,I1M,IOMNI	(null)		1	1	0.72	0.54	0	0		0.00288403	778	20	35412762	1	1	6714	SRC	intron	SRC/intron	1	0.254	0.283	0.216	0.144	(null)		A5,A6,I300D,I370,I550,I610Q,I650Y,I660WQ,I1M,IOMNI	(null)
12141314	0	0	2.54	1	1	1743546	1	1	2782	GNB1	intron	GNB1/intron	0	0.158	0.08	0.226	0.183	A6	A6	A6,I1M,IOMNI	(null)	A6	1	1	0.72	0.54	0	0		0.00288403	779	1	1743546	1	1	2782	GNB1	intron	GNB1/intron	0	0.158	0.08	0.226	0.183	A6	A6	A6,I1M,IOMNI	(null)	A6
12646132	0	0	2.54	4	4	81193416	1	1	118429	ANTXR2	intron	ANTXR2/intron	1	0.067	0.059	0.198	0.267	(null)		I1M,IOMNI	(null)		1	1	0.72	0.54	0	0		0.00288403	780	4	81193416	1	1	118429	ANTXR2	intron	ANTXR2/intron	1	0.067	0.059	0.198	0.267	(null)		I1M,IOMNI	(null)
12665389	0	0	2.54	6	6	36123072	1	1	1432	MAPK14	intron	MAPK14/intron	0	0.108	0.025	0.078	0.044	IOMNI	A5,A6,I1M,IOMNI	IOMNI	(null)	IOMNI	1	1	0.72	0.54	0	0		0.00288403	781	6	36123072	1	1	1432	MAPK14	intron	MAPK14/intron	0	0.108	0.025	0.078	0.044	IOMNI	A5,A6,I1M,IOMNI	IOMNI	(null)	IOMNI
12694712	0	0	2.54	6	2	227720679	1	1	1286	COL4A4	intron	COL4A4/intron	1	0.4	0.25	0.267	0.256	A6,I1M,IOMNI	A6,I300D,I370,I550,I610Q,I650Y,I660WQ,I1M,IOMNI	A6,I300D,I370,I550,I610Q,I650Y,I660WQ,I1M,IOMNI	(null)	A6,I550,I610Q,I650Y,I660WQ,I1M,IOMNI	1	1	0.72	0.54	0	0		0.00288403	782	2	227720679	1	1	1286	COL4A4	intron	COL4A4/intron	1	0.4	0.25	0.267	0.256	A6,I1M,IOMNI	A6,I300D,I370,I550,I610Q,I650Y,I660WQ,I1M,IOMNI	A6,I300D,I370,I550,I610Q,I650Y,I660WQ,I1M,IOMNI	(null)	A6,I550,I610Q,I650Y,I660WQ,I1M,IOMNI
12892681	0	0	2.54	24	14	49676184	1	1	6655	SOS2	intron	SOS2/intron	1	0.383	0.033	0.267	0.211	(null)	A5,A6,I300D,I370,I550,I610Q,I650Y,I660WQ,I1M,IOMNI	A5,A6,I300D,I370,I550,I610Q,I650Y,I660WQ,I1M,IOMNI	(null)		1	1	0.72	0.54	0	0		0.00288403	783	14	49676184	1	1	6655	SOS2	intron	SOS2/intron	1	0.383	0.033	0.267	0.211	(null)	A5,A6,I300D,I370,I550,I610Q,I650Y,I660WQ,I1M,IOMNI	A5,A6,I300D,I370,I550,I610Q,I650Y,I660WQ,I1M,IOMNI	(null)
12898659	0	0	2.54	44	15	64470275	1	1	5604	MAP2K1	intron	MAP2K1/intron	1	0.085	0	0	0	(null)	A5,A6,I300D,I370,I550,I610Q,I650Y,I660WQ,I1M,IOMNI		(null)		1	1	0.72	0.54	0	0		0.00288403	784	15	64470275	1	1	5604	MAP2K1	intron	MAP2K1/intron	1	0.085	0	0	0	(null)	A5,A6,I300D,I370,I550,I610Q,I650Y,I660WQ,I1M,IOMNI		(null)
12899337	0	0	2.54	44	15	64470005	1	1	5604	MAP2K1	intron	MAP2K1/intron	1	0.083	0	0	0	A6	A5,A6,I300D,I370,I550,I610Q,I650Y,I660WQ,I1M,IOMNI	A6	(null)	A6	1	1	0.72	0.54	0	0		0.00288403	785	15	64470005	1	1	5604	MAP2K1	intron	MAP2K1/intron	1	0.083	0	0	0	A6	A5,A6,I300D,I370,I550,I610Q,I650Y,I660WQ,I1M,IOMNI	A6	(null)	A6
13168568	0	0	2.54	3	5	7612713	1	1	108	ADCY2	intron	ADCY2/intron	0	0.287	0.026	0	0	IOMNI	I650Y,I1M,IOMNI	IOMNI	(null)	IOMNI	1	1	0.72	0.54	0	0		0.00288403	786	5	7612713	1	1	108	ADCY2	intron	ADCY2/intron	0	0.287	0.026	0	0	IOMNI	I650Y,I1M,IOMNI	IOMNI	(null)	IOMNI
16824035	0	0	2.54	3	2	191545879	1	1	6772	STAT1	intron	STAT1/intron	1	0.213	0.26	0.069	0.054	IOMNI	I550,I610Q,I650Y,I660WQ,I1M,IOMNI	IOMNI	(null)	IOMNI	1	1	0.72	0.54	0	0		0.00288403	787	2	191545879	1	1	6772	STAT1	intron	STAT1/intron	1	0.213	0.26	0.069	0.054	IOMNI	I550,I610Q,I650Y,I660WQ,I1M,IOMNI	IOMNI	(null)	IOMNI
16825746	0	0	2.54	7	1	21831496	1	1	5909	RAP1GAP	intron	RAP1GAP/intron	0	0.083	0.083	0.367	0.311	I300D,I370,I550,I610Q,I650Y,I660WQ,I1M,IOMNI	A5,A6,I300D,I370,I550,I610Q,I650Y,I660WQ,I1M,IOMNI	A5,A6,I300D,I370,I550,I610Q,I650Y,I660WQ,I1M,IOMNI	(null)	I300D,I370,I550,I610Q,I650Y,I660WQ,I1M,IOMNI	1	1	0.72	0.54	0	0		0.00288403	788	1	21831496	1	1	5909	RAP1GAP	intron	RAP1GAP/intron	0	0.083	0.083	0.367	0.311	I300D,I370,I550,I610Q,I650Y,I660WQ,I1M,IOMNI	A5,A6,I300D,I370,I550,I610Q,I650Y,I660WQ,I1M,IOMNI	A5,A6,I300D,I370,I550,I610Q,I650Y,I660WQ,I1M,IOMNI	(null)	I300D,I370,I550,I610Q,I650Y,I660WQ,I1M,IOMNI
16825749	0	0	2.54	7	1	21831505	1	1	5909	RAP1GAP	intron	RAP1GAP/intron	1	0.086	0.357	0.375	0.307	(null)	A5,A6,I300D,I370,I550,I610Q,I650Y,I660WQ,I1M,IOMNI	A5,A6,I300D,I370,I550,I610Q,I650Y,I660WQ,I1M,IOMNI	(null)		1	1	0.72	0.54	0	0		0.00288403	789	1	21831505	1	1	5909	RAP1GAP	intron	RAP1GAP/intron	1	0.086	0.357	0.375	0.307	(null)	A5,A6,I300D,I370,I550,I610Q,I650Y,I660WQ,I1M,IOMNI	A5,A6,I300D,I370,I550,I610Q,I650Y,I660WQ,I1M,IOMNI	(null)
17011659	0	0	2.54	2	4	87427125	1	1	5602	MAPK10	intron	MAPK10/intron	0	0.083	0.277	0.078	0.078	A6	A6,I550,I610Q,I650Y,I660WQ,I1M,IOMNI	A6,I550,I610Q,I650Y,I660WQ,I1M,IOMNI	(null)	A6	1	1	0.72	0.54	0	0		0.00288403	790	4	87427125	1	1	5602	MAPK10	intron	MAPK10/intron	0	0.083	0.277	0.078	0.078	A6	A6,I550,I610Q,I650Y,I660WQ,I1M,IOMNI	A6,I550,I610Q,I650Y,I660WQ,I1M,IOMNI	(null)	A6
17288341	0	0	2.54	57	6	45465959	1	1	860	RUNX2	intron	RUNX2/intron	0	0.311	0	0.146	0.179	I550,I610Q,I650Y,I660WQ,I1M	A5,A6,I300D,I370,I550,I610Q,I650Y,I660WQ,I1M,IOMNI	I550,I610Q,I650Y,I660WQ,I1M	(null)	I550,I610Q,I650Y,I660WQ,I1M	1	1	0.72	0.54	0	0		0.00288403	791	6	45465959	1	1	860	RUNX2	intron	RUNX2/intron	0	0.311	0	0.146	0.179	I550,I610Q,I650Y,I660WQ,I1M	A5,A6,I300D,I370,I550,I610Q,I650Y,I660WQ,I1M,IOMNI	I550,I610Q,I650Y,I660WQ,I1M	(null)	I550,I610Q,I650Y,I660WQ,I1M
17293632	0	0	2.54	9	15	65229650	1	1	4088	SMAD3	intron	SMAD3/intron	1	0.275	0.017	0.033	0.056	I1M	A5,A6,I300D,I370,I550,I610Q,I650Y,I660WQ,I1M,IOMNI	I1M	(null)	I1M	1	1	0.72	0.54	0	0		0.00288403	792	15	65229650	1	1	4088	SMAD3	intron	SMAD3/intron	1	0.275	0.017	0.033	0.056	I1M	A5,A6,I300D,I370,I550,I610Q,I650Y,I660WQ,I1M,IOMNI	I1M	(null)	I1M
17360897	0	0	2.54	3	3	124579621	1	1	111	ADCY5	intron	ADCY5/intron	0	0.237	0.083	0.033	0.022	I300D,I370,I550,I610Q,I650Y,I660WQ,I1M	A5,A6,I300D,I370,I550,I610Q,I650Y,I660WQ,I1M,IOMNI	I300D,I370,I550,I610Q,I650Y,I660WQ,I1M	(null)	A5,A6,I300D,I370,I550,I610Q,I650Y,I660WQ,I1M,IOMNI	1	1	0.72	0.54	0	0		0.00288403	793	3	124579621	1	1	111	ADCY5	intron	ADCY5/intron	0	0.237	0.083	0.033	0.022	I300D,I370,I550,I610Q,I650Y,I660WQ,I1M	A5,A6,I300D,I370,I550,I610Q,I650Y,I660WQ,I1M,IOMNI	I300D,I370,I550,I610Q,I650Y,I660WQ,I1M	(null)	A5,A6,I300D,I370,I550,I610Q,I650Y,I660WQ,I1M,IOMNI
17368415	0	0	2.54	4	8	27279599	1	1	2185	PTK2B	intron	PTK2B/intron	1	0.43	0.164	0.151	0.091	I650Y,I1M	A5,A6,I300D,I370,I550,I610Q,I650Y,I660WQ,I1M,IOMNI	A6,I300D,I370,I550,I610Q,I650Y,I660WQ,I1M,IOMNI	(null)	A6,I650Y,I1M,IOMNI	1	1	0.72	0.54	0	0		0.00288403	794	8	27279599	1	1	2185	PTK2B	intron	PTK2B/intron	1	0.43	0.164	0.151	0.091	I650Y,I1M	A5,A6,I300D,I370,I550,I610Q,I650Y,I660WQ,I1M,IOMNI	A6,I300D,I370,I550,I610Q,I650Y,I660WQ,I1M,IOMNI	(null)	A6,I650Y,I1M,IOMNI
17375610	0	0	2.54	30	8	27305245	1	1	2185	PTK2B	intron	PTK2B/intron	1	0.45	0.175	0.389	0.239	(null)	A5,A6,I300D,I370,I550,I610Q,I650Y,I660WQ,I1M,IOMNI	A5,A6,I300D,I370,I550,I610Q,I650Y,I660WQ,I1M,IOMNI	(null)	A5,A6,I1M,IOMNI	1	1	0.72	0.54	0	0		0.00288403	795	8	27305245	1	1	2185	PTK2B	intron	PTK2B/intron	1	0.45	0.175	0.389	0.239	(null)	A5,A6,I300D,I370,I550,I610Q,I650Y,I660WQ,I1M,IOMNI	A5,A6,I300D,I370,I550,I610Q,I650Y,I660WQ,I1M,IOMNI	(null)	A5,A6,I1M,IOMNI
17813652	0	0	2.54	4	5	7478788	1	1	108	ADCY2	intron	ADCY2/intron	0	0.358	0.042	0	0	A5,A6,I300D,I370,I550,I610Q,I650Y,I660WQ,I1M,IOMNI	A5,A6,I300D,I370,I550,I610Q,I650Y,I660WQ,I1M,IOMNI	A5,A6,I300D,I370,I550,I610Q,I650Y,I660WQ,I1M,IOMNI	(null)	A5,A6,I300D,I370,I550,I610Q,I650Y,I660WQ,I1M,IOMNI	1	1	0.72	0.54	0	0		0.00288403	796	5	7478788	1	1	108	ADCY2	intron	ADCY2/intron	0	0.358	0.042	0	0	A5,A6,I300D,I370,I550,I610Q,I650Y,I660WQ,I1M,IOMNI	A5,A6,I300D,I370,I550,I610Q,I650Y,I660WQ,I1M,IOMNI	A5,A6,I300D,I370,I550,I610Q,I650Y,I660WQ,I1M,IOMNI	(null)	A5,A6,I300D,I370,I550,I610Q,I650Y,I660WQ,I1M,IOMNI
1476046	5370	0.956	2.53818	3	6	12404241	1	1	1906	EDN1	missense	EDN1/missense	0	0.242	0.195	0.284	0.311	I300D,I370,I550,I610Q,I650Y,I660WQ,I1M,IOMNI	A6,I300D,I370,I550,I610Q,I650Y,I660WQ,I1M,IOMNI	A6,I300D,I370,I550,I610Q,I650Y,I660WQ,I1M,IOMNI	(null)	A6,I300D,I370,I550,I610Q,I650Y,I660WQ,I1M,IOMNI	2	1	0.72	0.54	0	0		0.00289614	797	6	12401207	1	1	1906	EDN1	intron	EDN1/intron	0	0.25	0.183	0.295	0.311	A6	A6,I300D,I370,I550,I610Q,I650Y,I660WQ,I1M,IOMNI	A6,I300D,I370,I550,I610Q,I650Y,I660WQ,I1M,IOMNI	(null)	A6,I300D,I370,I550,I610Q,I650Y,I660WQ,I1M,IOMNI
27378	0	0	2.5325	6	5	7521560	1	1	108	ADCY2	intron	ADCY2/intron	1	0.275	0.05	0.5	0.433	IOMNI	I300D,I370,I550,I610Q,I650Y,I660WQ,I1M,IOMNI	IOMNI	(null)	IOMNI	1	1	0.71	0.5325	0	0		0.00293427	798	5	7521560	1	1	108	ADCY2	intron	ADCY2/intron	1	0.275	0.05	0.5	0.433	IOMNI	I300D,I370,I550,I610Q,I650Y,I660WQ,I1M,IOMNI	IOMNI	(null)	IOMNI
281476	0	0	2.5325	2	2	46254108	1	1	5581	PRKCE	intron	PRKCE/intron	1	0.314	0.433	0.044	0.033	I550,I610Q,I650Y,I660WQ,I1M,IOMNI	I550,I610Q,I650Y,I660WQ,I1M,IOMNI	I550,I610Q,I650Y,I660WQ,I1M,IOMNI	(null)	I550,I610Q,I650Y,I660WQ,I1M,IOMNI	1	1	0.71	0.5325	0	0		0.00293427	799	2	46254108	1	1	5581	PRKCE	intron	PRKCE/intron	1	0.314	0.433	0.044	0.033	I550,I610Q,I650Y,I660WQ,I1M,IOMNI	I550,I610Q,I650Y,I660WQ,I1M,IOMNI	I550,I610Q,I650Y,I660WQ,I1M,IOMNI	(null)	I550,I610Q,I650Y,I660WQ,I1M,IOMNI
281477	0	0	2.5325	8	2	46253981	1	1	5581	PRKCE	intron	PRKCE/intron	1	0.161	0.322	0.044	0.033	I650Y,I1M,IOMNI	A5,A6,I300D,I370,I550,I610Q,I650Y,I660WQ,I1M,IOMNI	I650Y,I1M,IOMNI	(null)	I650Y,I1M,IOMNI	1	1	0.71	0.5325	0	0		0.00293427	800	2	46253981	1	1	5581	PRKCE	intron	PRKCE/intron	1	0.161	0.322	0.044	0.033	I650Y,I1M,IOMNI	A5,A6,I300D,I370,I550,I610Q,I650Y,I660WQ,I1M,IOMNI	I650Y,I1M,IOMNI	(null)	I650Y,I1M,IOMNI
297153	0	0	2.5325	65	2	39180339	1	1	6654	SOS1	intron	SOS1/intron	1	0.059	0	0.214	0.167	(null)	A5,A6,I300D,I370,I550,I610Q,I650Y,I660WQ,I1M,IOMNI	A5,A6,I300D,I370,I550,I610Q,I650Y,I660WQ,I1M,IOMNI	(null)		1	1	0.71	0.5325	0	0		0.00293427	801	2	39180339	1	1	6654	SOS1	intron	SOS1/intron	1	0.059	0	0.214	0.167	(null)	A5,A6,I300D,I370,I550,I610Q,I650Y,I660WQ,I1M,IOMNI	A5,A6,I300D,I370,I550,I610Q,I650Y,I660WQ,I1M,IOMNI	(null)
442611	0	0	2.5325	8	16	4086696	1	1	115	ADCY9	intron	ADCY9/intron	1	0.408	0.175	0.102	0.044	(null)	A5,A6,I300D,I370,I550,I610Q,I650Y,I660WQ,I1M,IOMNI		(null)	A6,I300D,I370,I550,I610Q,I650Y,I660WQ,I1M,IOMNI	1	1	0.71	0.5325	0	0		0.00293427	802	16	4086696	1	1	115	ADCY9	intron	ADCY9/intron	1	0.408	0.175	0.102	0.044	(null)	A5,A6,I300D,I370,I550,I610Q,I650Y,I660WQ,I1M,IOMNI		(null)	A6,I300D,I370,I550,I610Q,I650Y,I660WQ,I1M,IOMNI
486982	0	0	2.5325	10	1	112054637	1	1	5906	RAP1A	intron	RAP1A/intron	1	0.268	0.466	0.5	0.422	I1M,IOMNI	A5,A6,I300D,I370,I550,I610Q,I650Y,I660WQ,I1M,IOMNI	A5,A6,I300D,I370,I550,I610Q,I650Y,I660WQ,I1M,IOMNI	(null)	A5,A6,I610Q,I660WQ,I1M,IOMNI	1	1	0.71	0.5325	0	0		0.00293427	803	1	112054637	1	1	5906	RAP1A	intron	RAP1A/intron	1	0.268	0.466	0.5	0.422	I1M,IOMNI	A5,A6,I300D,I370,I550,I610Q,I650Y,I660WQ,I1M,IOMNI	A5,A6,I300D,I370,I550,I610Q,I650Y,I660WQ,I1M,IOMNI	(null)	A5,A6,I610Q,I660WQ,I1M,IOMNI
503537	0	0	2.5325	11	1	111971721	1	1	5906	RAP1A	intron	RAP1A/intron	0	0.076	0.025	0.078	0.011	I1M	A5,A6,I300D,I370,I550,I610Q,I650Y,I660WQ,I1M,IOMNI	I1M	(null)	I1M	1	1	0.71	0.5325	0	0		0.00293427	804	1	111971721	1	1	5906	RAP1A	intron	RAP1A/intron	0	0.076	0.025	0.078	0.011	I1M	A5,A6,I300D,I370,I550,I610Q,I650Y,I660WQ,I1M,IOMNI	I1M	(null)	I1M
506991	0	0	2.5325	4	1	112054735	1	1	5906	RAP1A	intron	RAP1A/intron	1	0.492	0.392	0.322	0.467	A6,IOMNI	A6,I300D,I370,I550,I610Q,I650Y,I660WQ,I1M,IOMNI	A5,A6,I300D,I370,I550,I610Q,I650Y,I660WQ,I1M,IOMNI	(null)	A6,I300D,I370,I550,I610Q,I650Y,I660WQ,I1M,IOMNI	1	1	0.71	0.5325	0	0		0.00293427	805	1	112054735	1	1	5906	RAP1A	intron	RAP1A/intron	1	0.492	0.392	0.322	0.467	A6,IOMNI	A6,I300D,I370,I550,I610Q,I650Y,I660WQ,I1M,IOMNI	A5,A6,I300D,I370,I550,I610Q,I650Y,I660WQ,I1M,IOMNI	(null)	A6,I300D,I370,I550,I610Q,I650Y,I660WQ,I1M,IOMNI
566142	0	0	2.5325	26	1	111975206	1	1	5906	RAP1A	intron	RAP1A/intron	1	0.117	0.008	0.261	0.233	I1M	A5,A6,I300D,I370,I550,I610Q,I650Y,I660WQ,I1M,IOMNI	A5,A6,I300D,I370,I550,I610Q,I650Y,I660WQ,I1M,IOMNI	(null)	I1M	1	1	0.71	0.5325	0	0		0.00293427	806	1	111975206	1	1	5906	RAP1A	intron	RAP1A/intron	1	0.117	0.008	0.261	0.233	I1M	A5,A6,I300D,I370,I550,I610Q,I650Y,I660WQ,I1M,IOMNI	A5,A6,I300D,I370,I550,I610Q,I650Y,I660WQ,I1M,IOMNI	(null)	I1M
579007	0	0	2.5325	2	2	45748623	1	1	5581	PRKCE	intron	PRKCE/intron	1	0.267	0.121	0.352	0.378	(null)	A5,A6,I550,I610Q,I650Y,I660WQ,I1M,IOMNI	A5,A6,I550,I610Q,I650Y,I660WQ,I1M,IOMNI	(null)		1	1	0.71	0.5325	0	0		0.00293427	807	2	45748623	1	1	5581	PRKCE	intron	PRKCE/intron	1	0.267	0.121	0.352	0.378	(null)	A5,A6,I550,I610Q,I650Y,I660WQ,I1M,IOMNI	A5,A6,I550,I610Q,I650Y,I660WQ,I1M,IOMNI	(null)
735112	0	0	2.5325	15	2	45963929	1	1	5581	PRKCE	intron	PRKCE/intron	1	0.408	0.383	0.455	0.389	A6,I650Y,I1M	A5,A6,I300D,I370,I550,I610Q,I650Y,I660WQ,I1M,IOMNI	A5,A6,I300D,I370,I550,I610Q,I650Y,I660WQ,I1M,IOMNI	(null)	A6,I650Y,I1M	1	1	0.71	0.5325	0	0		0.00293427	808	2	45963929	1	1	5581	PRKCE	intron	PRKCE/intron	1	0.408	0.383	0.455	0.389	A6,I650Y,I1M	A5,A6,I300D,I370,I550,I610Q,I650Y,I660WQ,I1M,IOMNI	A5,A6,I300D,I370,I550,I610Q,I650Y,I660WQ,I1M,IOMNI	(null)	A6,I650Y,I1M
845552	0	0	2.5325	1	7	55213001	1	1	1956	EGFR	intron	EGFR/intron	1	0.475	0.25	0.427	0.477	A6,I300D,I370,I550,I610Q,I650Y,I660WQ,I1M	A6,I300D,I370,I550,I610Q,I650Y,I660WQ,I1M	A6,I300D,I370,I550,I610Q,I650Y,I660WQ,I1M,IOMNI	(null)	A6,I300D,I370,I550,I610Q,I650Y,I660WQ,I1M	1	1	0.71	0.5325	0	0		0.00293427	809	7	55213001	1	1	1956	EGFR	intron	EGFR/intron	1	0.475	0.25	0.427	0.477	A6,I300D,I370,I550,I610Q,I650Y,I660WQ,I1M	A6,I300D,I370,I550,I610Q,I650Y,I660WQ,I1M	A6,I300D,I370,I550,I610Q,I650Y,I660WQ,I1M,IOMNI	(null)	A6,I300D,I370,I550,I610Q,I650Y,I660WQ,I1M
860457	0	0	2.5325	14	5	142668516	1	1	2908	NR3C1	intron	NR3C1/intron	0	0.349	0.269	0.081	0.095	I1M,IOMNI	A5,A6,I300D,I370,I550,I610Q,I650Y,I660WQ,I1M,IOMNI	A5,A6,ADMET,I300D,I370,I550,I610Q,I650Y,I660WQ,I1M,IOMNI	(null)	A5,A6,I300D,I370,I550,I610Q,I650Y,I660WQ,I1M,IOMNI	1	1	0.71	0.5325	0	0		0.00293427	810	5	142668516	1	1	2908	NR3C1	intron	NR3C1/intron	0	0.349	0.269	0.081	0.095	I1M,IOMNI	A5,A6,I300D,I370,I550,I610Q,I650Y,I660WQ,I1M,IOMNI	A5,A6,ADMET,I300D,I370,I550,I610Q,I650Y,I660WQ,I1M,IOMNI	(null)	A5,A6,I300D,I370,I550,I610Q,I650Y,I660WQ,I1M,IOMNI
877886	0	0	2.5325	1	5	7712279	1	1	108	ADCY2	intron	ADCY2/intron	1	0.5	0.351	0.134	0.125	A6,I550,I610Q,I650Y,I660WQ,I1M,IOMNI	A6,I550,I610Q,I650Y,I660WQ,I1M,IOMNI	A6,I300D,I370,I550,I610Q,I650Y,I660WQ,I1M,IOMNI	(null)	A6,I550,I610Q,I650Y,I660WQ,I1M,IOMNI	1	1	0.71	0.5325	0	0		0.00293427	811	5	7712279	1	1	108	ADCY2	intron	ADCY2/intron	1	0.5	0.351	0.134	0.125	A6,I550,I610Q,I650Y,I660WQ,I1M,IOMNI	A6,I550,I610Q,I650Y,I660WQ,I1M,IOMNI	A6,I300D,I370,I550,I610Q,I650Y,I660WQ,I1M,IOMNI	(null)	A6,I550,I610Q,I650Y,I660WQ,I1M,IOMNI
903572	0	0	2.5325	28	3	124583834	1	1	111	ADCY5	intron	ADCY5/intron	1	0.381	0.408	0.289	0.356	A5,A6	A5,A6,I300D,I370,I550,I610Q,I650Y,I660WQ,I1M,IOMNI	A5,A6,I300D,I370,I550,I610Q,I650Y,I660WQ,I1M,IOMNI	(null)	A5,A6,I550,I610Q,I650Y,I660WQ,I1M,IOMNI	1	1	0.71	0.5325	0	0		0.00293427	812	3	124583834	1	1	111	ADCY5	intron	ADCY5/intron	1	0.381	0.408	0.289	0.356	A5,A6	A5,A6,I300D,I370,I550,I610Q,I650Y,I660WQ,I1M,IOMNI	A5,A6,I300D,I370,I550,I610Q,I650Y,I660WQ,I1M,IOMNI	(null)	A5,A6,I550,I610Q,I650Y,I660WQ,I1M,IOMNI
907893	0	0	2.5325	20	15	64468081	1	1	5604	MAP2K1	intron	MAP2K1/intron,RPL9P25/nearGene-5	1	0.333	0.05	0.256	0.356	I1M	A5,A6,I300D,I370,I550,I610Q,I650Y,I660WQ,I1M,IOMNI	A5,A6,I300D,I370,I550,I610Q,I650Y,I660WQ,I1M,IOMNI	(null)	A5,A6,I300D,I370,I550,I610Q,I650Y,I660WQ,I1M,IOMNI	1	1	0.71	0.5325	0	0		0.00293427	813	15	64468081	1	1	5604	MAP2K1	intron	MAP2K1/intron,RPL9P25/nearGene-5	1	0.333	0.05	0.256	0.356	I1M	A5,A6,I300D,I370,I550,I610Q,I650Y,I660WQ,I1M,IOMNI	A5,A6,I300D,I370,I550,I610Q,I650Y,I660WQ,I1M,IOMNI	(null)	A5,A6,I300D,I370,I550,I610Q,I650Y,I660WQ,I1M,IOMNI
931574	0	0	2.5325	1	3	124581655	1	1	111	ADCY5	intron	ADCY5/intron	1	0.142	0.083	0.33	0.344	I300D,I370,I550,I610Q,I650Y,I660WQ,I1M,IOMNI	I300D,I370,I550,I610Q,I650Y,I660WQ,I1M,IOMNI	I300D,I370,I550,I610Q,I650Y,I660WQ,I1M,IOMNI	(null)	I300D,I370,I550,I610Q,I650Y,I660WQ,I1M,IOMNI	1	1	0.71	0.5325	0	0		0.00293427	814	3	124581655	1	1	111	ADCY5	intron	ADCY5/intron	1	0.142	0.083	0.33	0.344	I300D,I370,I550,I610Q,I650Y,I660WQ,I1M,IOMNI	I300D,I370,I550,I610Q,I650Y,I660WQ,I1M,IOMNI	I300D,I370,I550,I610Q,I650Y,I660WQ,I1M,IOMNI	(null)	I300D,I370,I550,I610Q,I650Y,I660WQ,I1M,IOMNI
931575	0	0	2.5325	28	3	124581532	1	1	111	ADCY5	intron	ADCY5/intron	1	0.377	0.385	0.243	0.326	(null)	A5,A6,I300D,I370,I550,I610Q,I650Y,I660WQ,I1M,IOMNI	A5,A6,I300D,I370,I550,I610Q,I650Y,I660WQ,I1M,IOMNI	(null)	A5,A6,I550,I610Q,I650Y,I660WQ,I1M,IOMNI	1	1	0.71	0.5325	0	0		0.00293427	815	3	124581532	1	1	111	ADCY5	intron	ADCY5/intron	1	0.377	0.385	0.243	0.326	(null)	A5,A6,I300D,I370,I550,I610Q,I650Y,I660WQ,I1M,IOMNI	A5,A6,I300D,I370,I550,I610Q,I650Y,I660WQ,I1M,IOMNI	(null)	A5,A6,I550,I610Q,I650Y,I660WQ,I1M,IOMNI
1076649	0	0	2.5325	2	22	49039645	1	1	6300	MAPK12	intron	MAPK12/intron	1	0.317	0.433	0.456	0.478	I300D,I370,I550,I610Q,I650Y,I660WQ,I1M	I300D,I370,I550,I610Q,I650Y,I660WQ,I1M,IOMNI	I300D,I370,I550,I610Q,I650Y,I660WQ,I1M	(null)	I300D,I370,I550,I610Q,I650Y,I660WQ,I1M	1	1	0.71	0.5325	0	0		0.00293427	816	22	49039645	1	1	6300	MAPK12	intron	MAPK12/intron	1	0.317	0.433	0.456	0.478	I300D,I370,I550,I610Q,I650Y,I660WQ,I1M	I300D,I370,I550,I610Q,I650Y,I660WQ,I1M,IOMNI	I300D,I370,I550,I610Q,I650Y,I660WQ,I1M	(null)	I300D,I370,I550,I610Q,I650Y,I660WQ,I1M
1317716	0	0	2.5325	9	2	227676485	1	1	1286	COL4A4	intron	COL4A4/intron	1	0.375	0.233	0.289	0.367	A6	A6,I300D,I370,I550,I610Q,I650Y,I660WQ,I1M,IOMNI	A6,I300D,I370,I550,I610Q,I650Y,I660WQ,I1M,IOMNI	(null)	A6	1	1	0.71	0.5325	0	0		0.00293427	817	2	227676485	1	1	1286	COL4A4	intron	COL4A4/intron	1	0.375	0.233	0.289	0.367	A6	A6,I300D,I370,I550,I610Q,I650Y,I660WQ,I1M,IOMNI	A6,I300D,I370,I550,I610Q,I650Y,I660WQ,I1M,IOMNI	(null)	A6
1333558	0	0	2.5325	27	13	40939939	1	1	28984	C13orf15	intron	C13orf15/intron	1	0.283	0.467	0.466	0.4	(null)	A5,A6,I300D,I370,I550,I610Q,I650Y,I660WQ,I1M,IOMNI	I300D,I370,I550,I610Q,I650Y,I660WQ,I1M,IOMNI	(null)	IOMNI	1	1	0.71	0.5325	0	0		0.00293427	818	13	40939939	1	1	28984	C13orf15	intron	C13orf15/intron	1	0.283	0.467	0.466	0.4	(null)	A5,A6,I300D,I370,I550,I610Q,I650Y,I660WQ,I1M,IOMNI	I300D,I370,I550,I610Q,I650Y,I660WQ,I1M,IOMNI	(null)	IOMNI
1373998	0	0	2.5325	25	5	55291322	1	1	3572	IL6ST	intron	IL6ST/intron	1	0.133	0.407	0.033	0.033	I1M	A6,I300D,I370,I550,I610Q,I650Y,I660WQ,I1M,IOMNI	I1M	(null)	I300D,I370,I550,I610Q,I650Y,I660WQ,I1M,IOMNI	1	1	0.71	0.5325	0	0		0.00293427	819	5	55291322	1	1	3572	IL6ST	intron	IL6ST/intron	1	0.133	0.407	0.033	0.033	I1M	A6,I300D,I370,I550,I610Q,I650Y,I660WQ,I1M,IOMNI	I1M	(null)	I300D,I370,I550,I610Q,I650Y,I660WQ,I1M,IOMNI
1375341	0	0	2.5325	1	2	45982771	1	1	5581	PRKCE	intron	PRKCE/intron	1	0.233	0.183	0.023	0.011	I300D,I370,I550,I610Q,I650Y,I660WQ,I1M,IOMNI	I300D,I370,I550,I610Q,I650Y,I660WQ,I1M,IOMNI	I300D,I370,I550,I610Q,I650Y,I660WQ,I1M,IOMNI	(null)	I300D,I370,I550,I610Q,I650Y,I660WQ,I1M,IOMNI	1	1	0.71	0.5325	0	0		0.00293427	820	2	45982771	1	1	5581	PRKCE	intron	PRKCE/intron	1	0.233	0.183	0.023	0.011	I300D,I370,I550,I610Q,I650Y,I660WQ,I1M,IOMNI	I300D,I370,I550,I610Q,I650Y,I660WQ,I1M,IOMNI	I300D,I370,I550,I610Q,I650Y,I660WQ,I1M,IOMNI	(null)	I300D,I370,I550,I610Q,I650Y,I660WQ,I1M,IOMNI
1436521	0	0	2.5325	13	4	87227720	1	1	5602	MAPK10	intron	MAPK10/intron	1	0.492	0	0	0	(null)	A5,A6,I300D,I370,I550,I610Q,I650Y,I660WQ,I1M,IOMNI		(null)		1	1	0.71	0.5325	0	0		0.00293427	821	4	87227720	1	1	5602	MAPK10	intron	MAPK10/intron	1	0.492	0	0	0	(null)	A5,A6,I300D,I370,I550,I610Q,I650Y,I660WQ,I1M,IOMNI		(null)
1464573	0	0	2.5325	2	2	45795419	1	1	5581	PRKCE	intron	PRKCE/intron	1	0.345	0.191	0.409	0.378	I550,I610Q,I650Y,I660WQ,I1M,IOMNI	I550,I610Q,I650Y,I660WQ,I1M,IOMNI	I550,I610Q,I650Y,I660WQ,I1M,IOMNI	(null)	I550,I610Q,I650Y,I660WQ,I1M,IOMNI	1	1	0.71	0.5325	0	0		0.00293427	822	2	45795419	1	1	5581	PRKCE	intron	PRKCE/intron	1	0.345	0.191	0.409	0.378	I550,I610Q,I650Y,I660WQ,I1M,IOMNI	I550,I610Q,I650Y,I660WQ,I1M,IOMNI	I550,I610Q,I650Y,I660WQ,I1M,IOMNI	(null)	I550,I610Q,I650Y,I660WQ,I1M,IOMNI
1618825	0	0	2.5325	37	14	51477090	1	1	54331	GNG2	intron	GNG2/intron	1	0.408	0.233	0.341	0.311	I1M,IOMNI	A5,A6,I300D,I370,I550,I610Q,I650Y,I660WQ,I1M,IOMNI	A5,A6,I300D,I370,I550,I610Q,I650Y,I660WQ,I1M,IOMNI	(null)	I1M,IOMNI	1	1	0.71	0.5325	0	0		0.00293427	823	14	51477090	1	1	54331	GNG2	intron	GNG2/intron	1	0.408	0.233	0.341	0.311	I1M,IOMNI	A5,A6,I300D,I370,I550,I610Q,I650Y,I660WQ,I1M,IOMNI	A5,A6,I300D,I370,I550,I610Q,I650Y,I660WQ,I1M,IOMNI	(null)	I1M,IOMNI
1643821	0	0	2.5325	7	6	152225244	1	1	2099	ESR1	intron	ESR1/intron	1	0.405	0.39	0.455	0.467	I1M,IOMNI	A5,A6,I300D,I370,I550,I610Q,I650Y,I660WQ,I1M,IOMNI	A5,A6,I550,I610Q,I650Y,I660WQ,I1M,IOMNI	(null)	A5,A6,I550,I610Q,I650Y,I660WQ,I1M,IOMNI	1	1	0.71	0.5325	0	0		0.00293427	824	6	152225244	1	1	2099	ESR1	intron	ESR1/intron	1	0.405	0.39	0.455	0.467	I1M,IOMNI	A5,A6,I300D,I370,I550,I610Q,I650Y,I660WQ,I1M,IOMNI	A5,A6,I550,I610Q,I650Y,I660WQ,I1M,IOMNI	(null)	A5,A6,I550,I610Q,I650Y,I660WQ,I1M,IOMNI
1787176	0	0	2.5325	77	18	43649109	1	1	4087	SMAD2	intron	SMAD2/intron	1	0.45	0.475	0.148	0.2	(null)	A5,A6,I300D,I370,I550,I610Q,I650Y,I660WQ,I1M,IOMNI	A5,A6,I300D,I370,I550,I610Q,I650Y,I660WQ,I1M,IOMNI	(null)	A5,A6,IOMNI	1	1	0.71	0.5325	0	0		0.00293427	825	18	43649109	1	1	4087	SMAD2	intron	SMAD2/intron	1	0.45	0.475	0.148	0.2	(null)	A5,A6,I300D,I370,I550,I610Q,I650Y,I660WQ,I1M,IOMNI	A5,A6,I300D,I370,I550,I610Q,I650Y,I660WQ,I1M,IOMNI	(null)	A5,A6,IOMNI
1947195	0	0	2.5325	1	2	45938829	1	1	5581	PRKCE	intron	PRKCE/intron	1	0.125	0.367	0.284	0.267	I300D,I370,I550,I610Q,I650Y,I660WQ,I1M,IOMNI	I300D,I370,I550,I610Q,I650Y,I660WQ,I1M,IOMNI	I300D,I370,I550,I610Q,I650Y,I660WQ,I1M,IOMNI	(null)	I300D,I370,I550,I610Q,I650Y,I660WQ,I1M,IOMNI	1	1	0.71	0.5325	0	0		0.00293427	826	2	45938829	1	1	5581	PRKCE	intron	PRKCE/intron	1	0.125	0.367	0.284	0.267	I300D,I370,I550,I610Q,I650Y,I660WQ,I1M,IOMNI	I300D,I370,I550,I610Q,I650Y,I660WQ,I1M,IOMNI	I300D,I370,I550,I610Q,I650Y,I660WQ,I1M,IOMNI	(null)	I300D,I370,I550,I610Q,I650Y,I660WQ,I1M,IOMNI
2053796	0	0	2.5325	1	2	46224507	1	1	5581	PRKCE	intron	PRKCE/intron	1	0.39	0.466	0.067	0.022	(null)			(null)		1	1	0.71	0.5325	0	0		0.00293427	827	2	46224507	1	1	5581	PRKCE	intron	PRKCE/intron	1	0.39	0.466	0.067	0.022	(null)			(null)
2053797	0	0	2.5325	1	2	46224396	1	1	5581	PRKCE	intron	PRKCE/intron	1	0.183	0.2	0.067	0.022	A5,A6,IOMNI	A5,A6,IOMNI	A5,A6,IOMNI	(null)	A5,A6,I300D,I370,I550,I610Q,I650Y,I660WQ,I1M,IOMNI	1	1	0.71	0.5325	0	0		0.00293427	828	2	46224396	1	1	5581	PRKCE	intron	PRKCE/intron	1	0.183	0.2	0.067	0.022	A5,A6,IOMNI	A5,A6,IOMNI	A5,A6,IOMNI	(null)	A5,A6,I300D,I370,I550,I610Q,I650Y,I660WQ,I1M,IOMNI
2058502	0	0	2.5325	1	7	55145363	1	1	1956	EGFR	intron	EGFR/intron	1	0.457	0.207	0.148	0.089	I550,I610Q,I650Y,I660WQ,I1M,IOMNI	I550,I610Q,I650Y,I660WQ,I1M,IOMNI	I550,I610Q,I650Y,I660WQ,I1M,IOMNI	(null)	I550,I610Q,I650Y,I660WQ,I1M,IOMNI	1	1	0.71	0.5325	0	0		0.00293427	829	7	55145363	1	1	1956	EGFR	intron	EGFR/intron	1	0.457	0.207	0.148	0.089	I550,I610Q,I650Y,I660WQ,I1M,IOMNI	I550,I610Q,I650Y,I660WQ,I1M,IOMNI	I550,I610Q,I650Y,I660WQ,I1M,IOMNI	(null)	I550,I610Q,I650Y,I660WQ,I1M,IOMNI
2069772	0	0	2.5325	24	4	123592583	1	1	3558	IL2	intron	IL2/intron	1	0.293	0.01	0.087	0.105	(null)	A5,A6,I300D,I370,I550,I610Q,I650Y,I660WQ,I1M,IOMNI	A5,A6,I300D,I370,I550,I610Q,I650Y,I660WQ,I1M,IOMNI	(null)		1	1	0.71	0.5325	0	0		0.00293427	830	4	123592583	1	1	3558	IL2	intron	IL2/intron	1	0.293	0.01	0.087	0.105	(null)	A5,A6,I300D,I370,I550,I610Q,I650Y,I660WQ,I1M,IOMNI	A5,A6,I300D,I370,I550,I610Q,I650Y,I660WQ,I1M,IOMNI	(null)
2079731	0	0	2.5325	6	16	3997134	1	1	115	ADCY9	intron	ADCY9/intron	1	0.125	0.033	0.045	0.067	A5,A6,I300D,I370,I550,I610Q,I650Y,I660WQ,I1M	A5,A6,I300D,I370,I550,I610Q,I650Y,I660WQ,I1M,IOMNI	A5,A6,I300D,I370,I550,I610Q,I650Y,I660WQ,I1M	(null)	A5,A6,I300D,I370,I550,I610Q,I650Y,I660WQ,I1M	1	1	0.71	0.5325	0	0		0.00293427	831	16	3997134	1	1	115	ADCY9	intron	ADCY9/intron	1	0.125	0.033	0.045	0.067	A5,A6,I300D,I370,I550,I610Q,I650Y,I660WQ,I1M	A5,A6,I300D,I370,I550,I610Q,I650Y,I660WQ,I1M,IOMNI	A5,A6,I300D,I370,I550,I610Q,I650Y,I660WQ,I1M	(null)	A5,A6,I300D,I370,I550,I610Q,I650Y,I660WQ,I1M
2166866	0	0	2.5325	9	2	46224494	1	1	5581	PRKCE	intron	PRKCE/intron	1	0.1	0	0	0.011	(null)	A5,A6,I300D,I370,I550,I610Q,I650Y,I660WQ,I1M,IOMNI		(null)		1	1	0.71	0.5325	0	0		0.00293427	832	2	46224494	1	1	5581	PRKCE	intron	PRKCE/intron	1	0.1	0	0	0.011	(null)	A5,A6,I300D,I370,I550,I610Q,I650Y,I660WQ,I1M,IOMNI		(null)
2238686	0	0	2.5325	3	19	50664896	1	1	2354	FOSB	intron	FOSB/intron	1	0.158	0.058	0.3	0.389	I300D,I370,I550,I610Q,I650Y,I660WQ,I1M	I300D,I370,I550,I610Q,I650Y,I660WQ,I1M,IOMNI	I300D,I370,I550,I610Q,I650Y,I660WQ,I1M,IOMNI	(null)	A6,I300D,I370,I550,I610Q,I650Y,I660WQ,I1M	1	1	0.71	0.5325	0	0		0.00293427	833	19	50664896	1	1	2354	FOSB	intron	FOSB/intron	1	0.158	0.058	0.3	0.389	I300D,I370,I550,I610Q,I650Y,I660WQ,I1M	I300D,I370,I550,I610Q,I650Y,I660WQ,I1M,IOMNI	I300D,I370,I550,I610Q,I650Y,I660WQ,I1M,IOMNI	(null)	A6,I300D,I370,I550,I610Q,I650Y,I660WQ,I1M
2238687	0	0	2.5325	3	19	50665006	1	1	2354	FOSB	intron	FOSB/intron	1	0.158	0.092	0.295	0.389	(null)	I300D,I370,I550,I610Q,I650Y,I660WQ,I1M,IOMNI	I300D,I370,I550,I610Q,I650Y,I660WQ,I1M,IOMNI	(null)	I1M,IOMNI	1	1	0.71	0.5325	0	0		0.00293427	834	19	50665006	1	1	2354	FOSB	intron	FOSB/intron	1	0.158	0.092	0.295	0.389	(null)	I300D,I370,I550,I610Q,I650Y,I660WQ,I1M,IOMNI	I300D,I370,I550,I610Q,I650Y,I660WQ,I1M,IOMNI	(null)	I1M,IOMNI
2249636	0	0	2.5325	4	1	47459120	1	1	6886	TAL1	intron	TAL1/intron	1	0.292	0.258	0.307	0.378	I550,I610Q,I650Y,I660WQ,I1M,IOMNI	A5,A6,I550,I610Q,I650Y,I660WQ,I1M,IOMNI	A6,I300D,I370,I550,I610Q,I650Y,I660WQ,I1M,IOMNI	(null)	I550,I610Q,I650Y,I660WQ,I1M,IOMNI	1	1	0.71	0.5325	0	0		0.00293427	835	1	47459120	1	1	6886	TAL1	intron	TAL1/intron	1	0.292	0.258	0.307	0.378	I550,I610Q,I650Y,I660WQ,I1M,IOMNI	A5,A6,I550,I610Q,I650Y,I660WQ,I1M,IOMNI	A6,I300D,I370,I550,I610Q,I650Y,I660WQ,I1M,IOMNI	(null)	I550,I610Q,I650Y,I660WQ,I1M,IOMNI
2250495	0	0	2.5325	4	1	47465964	1	1	6886	TAL1	intron	TAL1/intron	1	0.292	0.342	0.326	0.367	A6	A5,A6,I550,I610Q,I650Y,I660WQ,I1M,IOMNI	A5,A6,I300D,I370,I550,I610Q,I650Y,I660WQ,I1M,IOMNI	(null)	A6,I300D,I370,I550,I610Q,I650Y,I660WQ,I1M,IOMNI	1	1	0.71	0.5325	0	0		0.00293427	836	1	47465964	1	1	6886	TAL1	intron	TAL1/intron	1	0.292	0.342	0.326	0.367	A6	A5,A6,I550,I610Q,I650Y,I660WQ,I1M,IOMNI	A5,A6,I300D,I370,I550,I610Q,I650Y,I660WQ,I1M,IOMNI	(null)	A6,I300D,I370,I550,I610Q,I650Y,I660WQ,I1M,IOMNI
2322719	0	0	2.5325	12	8	27240612	1	1	2185	PTK2B	intron	PTK2B/intron	1	0.383	0.192	0.078	0.167	(null)	A5,A6,I300D,I370,I550,I610Q,I650Y,I660WQ,I1M,IOMNI		(null)		1	1	0.71	0.5325	0	0		0.00293427	837	8	27240612	1	1	2185	PTK2B	intron	PTK2B/intron	1	0.383	0.192	0.078	0.167	(null)	A5,A6,I300D,I370,I550,I610Q,I650Y,I660WQ,I1M,IOMNI		(null)
2398145	0	0	2.5325	11	16	54913590	1	1	2775	GNAO1	intron	GNAO1/intron	1	0.183	0.358	0.068	0.044	(null)	A5,A6,I300D,I370,I550,I610Q,I650Y,I660WQ,I1M,IOMNI		(null)	IOMNI	1	1	0.71	0.5325	0	0		0.00293427	838	16	54913590	1	1	2775	GNAO1	intron	GNAO1/intron	1	0.183	0.358	0.068	0.044	(null)	A5,A6,I300D,I370,I550,I610Q,I650Y,I660WQ,I1M,IOMNI		(null)	IOMNI
2523192	0	0	2.5325	8	7	79632441	1	1	2770	GNAI1	intron	GNAI1/intron	1	0.417	0.283	0.17	0.211	(null)	A6,I300D,I370,I550,I610Q,I650Y,I660WQ,I1M,IOMNI	A6,I300D,I370,I550,I610Q,I650Y,I660WQ,I1M,IOMNI	(null)	A6,I300D,I370,I550,I610Q,I650Y,I660WQ,I1M,IOMNI	1	1	0.71	0.5325	0	0		0.00293427	839	7	79632441	1	1	2770	GNAI1	intron	GNAI1/intron	1	0.417	0.283	0.17	0.211	(null)	A6,I300D,I370,I550,I610Q,I650Y,I660WQ,I1M,IOMNI	A6,I300D,I370,I550,I610Q,I650Y,I660WQ,I1M,IOMNI	(null)	A6,I300D,I370,I550,I610Q,I650Y,I660WQ,I1M,IOMNI
2595203	0	0	2.5325	3	2	46045695	1	1	5581	PRKCE	intron	PRKCE/intron	0	0.195	0	0.439	0.352	I550,I610Q,I650Y,I660WQ,I1M,IOMNI	I550,I610Q,I650Y,I660WQ,I1M,IOMNI	A6,I300D,I370,I550,I610Q,I650Y,I660WQ,I1M,IOMNI	(null)	I550,I610Q,I650Y,I660WQ,I1M,IOMNI	1	1	0.71	0.5325	0	0		0.00293427	840	2	46045695	1	1	5581	PRKCE	intron	PRKCE/intron	0	0.195	0	0.439	0.352	I550,I610Q,I650Y,I660WQ,I1M,IOMNI	I550,I610Q,I650Y,I660WQ,I1M,IOMNI	A6,I300D,I370,I550,I610Q,I650Y,I660WQ,I1M,IOMNI	(null)	I550,I610Q,I650Y,I660WQ,I1M,IOMNI
2601787	0	0	2.5325	5	16	4003552	1	1	115	ADCY9	intron	ADCY9/intron	1	0.083	0.161	0.284	0.25	I550,I610Q,I650Y,I660WQ,I1M	I300D,I370,I550,I610Q,I650Y,I660WQ,I1M,IOMNI	A6,I300D,I370,I550,I610Q,I650Y,I660WQ,I1M,IOMNI	(null)	I300D,I370,I550,I610Q,I650Y,I660WQ,I1M,IOMNI	1	1	0.71	0.5325	0	0		0.00293427	841	16	4003552	1	1	115	ADCY9	intron	ADCY9/intron	1	0.083	0.161	0.284	0.25	I550,I610Q,I650Y,I660WQ,I1M	I300D,I370,I550,I610Q,I650Y,I660WQ,I1M,IOMNI	A6,I300D,I370,I550,I610Q,I650Y,I660WQ,I1M,IOMNI	(null)	I300D,I370,I550,I610Q,I650Y,I660WQ,I1M,IOMNI
2711305	0	0	2.5325	1	2	46036928	1	1	5581	PRKCE	intron	PRKCE/intron	1	0.5	0.133	0.478	0.367	A6,IOMNI	A6,IOMNI	A6,IOMNI	(null)	A6,IOMNI	1	1	0.71	0.5325	0	0		0.00293427	842	2	46036928	1	1	5581	PRKCE	intron	PRKCE/intron	1	0.5	0.133	0.478	0.367	A6,IOMNI	A6,IOMNI	A6,IOMNI	(null)	A6,IOMNI
2790094	0	0	2.5325	36	6	45546450	1	1	860	RUNX2	intron	RUNX2/intron	1	0.325	0.167	0.034	0.056	(null)	A5,A6,I300D,I370,I550,I610Q,I650Y,I660WQ,I1M,IOMNI	A5,A6,I300D,I370,I550,I610Q,I650Y,I660WQ,I1M,IOMNI	(null)	A5,A6,I300D,I370,I550,I610Q,I650Y,I660WQ,I1M,IOMNI	1	1	0.71	0.5325	0	0		0.00293427	843	6	45546450	1	1	860	RUNX2	intron	RUNX2/intron	1	0.325	0.167	0.034	0.056	(null)	A5,A6,I300D,I370,I550,I610Q,I650Y,I660WQ,I1M,IOMNI	A5,A6,I300D,I370,I550,I610Q,I650Y,I660WQ,I1M,IOMNI	(null)	A5,A6,I300D,I370,I550,I610Q,I650Y,I660WQ,I1M,IOMNI
2819865	0	0	2.5325	36	6	45551154	1	1	860	RUNX2	intron	RUNX2/intron	1	0.292	0.067	0.033	0.044	(null)	A5,A6,I300D,I370,I550,I610Q,I650Y,I660WQ,I1M,IOMNI		(null)	IOMNI	1	1	0.71	0.5325	0	0		0.00293427	844	6	45551154	1	1	860	RUNX2	intron	RUNX2/intron	1	0.292	0.067	0.033	0.044	(null)	A5,A6,I300D,I370,I550,I610Q,I650Y,I660WQ,I1M,IOMNI		(null)	IOMNI
2869444	0	0	2.5325	2	4	87590798	1	1	5602	MAPK10	intron	MAPK10/intron	0	0.153	0.192	0.193	0.273	(null)	A6,I300D,I370,I550,I610Q,I650Y,I660WQ,I1M,IOMNI	A6,I300D,I370,I550,I610Q,I650Y,I660WQ,I1M,IOMNI	(null)	A6,I300D,I370,I550,I610Q,I650Y,I660WQ,I1M,IOMNI	1	1	0.71	0.5325	0	0		0.00293427	845	4	87590798	1	1	5602	MAPK10	intron	MAPK10/intron	0	0.153	0.192	0.193	0.273	(null)	A6,I300D,I370,I550,I610Q,I650Y,I660WQ,I1M,IOMNI	A6,I300D,I370,I550,I610Q,I650Y,I660WQ,I1M,IOMNI	(null)	A6,I300D,I370,I550,I610Q,I650Y,I660WQ,I1M,IOMNI
[truncated: 4,155 more rows]
[truncated: 7 more columns]
