# Supplementary material for: A genetic network model of cellular responses to lithium treatment and cocaine abuse in bipolar disorder
Source: BMC Syst Biol. 2010 Nov 19;4:158. doi: 10.1186/1752-0509-4-158 (PMC3212423; doi:10.1186/1752-0509-4-158)
Supplement: Additional file 3 — Candidate genes nominated by Concept Signature. ConSig_results.xls is a spreadsheet detailing Concept Signature prioritization for novel candidate genes, based on their similarity to genes in the network. [file 1752-0509-4-158-S3.XLS]

## Sheet: P-value Histogram
Bin	Frequency	Cumulative %	Bin	Frequency	Cumulative %
0	77	0.00620617	1	2470	0.199081
0.005	1876	0.157411	0.005	1876	0.350286
0.01	312	0.182558	0.995	912	0.423793
0.015	71	0.188281	0.01	312	0.44894
0.02	126	0.198436	0.985	288	0.472153
0.025	47	0.202225	0.99	278	0.49456
0.03	61	0.207141	0.98	216	0.511969
0.035	34	0.209882	0.975	188	0.527122
0.04	35	0.212703	0.945	173	0.541066
0.045	44	0.216249	0.96	163	0.554203
0.05	58	0.220924	0.02	126	0.564359
0.055	30	0.223342	0.85	115	0.573628
0.06	56	0.227855	0.87	110	0.582494
0.065	26	0.229951	0.395	107	0.591118
0.07	26	0.232046	0.94	107	0.599742
0.075	26	0.234142	0.97	97	0.60756
0.08	25	0.236157	0.965	96	0.615298
0.085	23	0.238011	0.905	88	0.622391
0.09	21	0.239703	0.65	87	0.629403
0.095	19	0.241235	0.955	83	0.636093
0.1	17	0.242605	0.95	78	0.642379
0.105	19	0.244136	0	77	0.648585
0.11	24	0.246071	0.865	76	0.654711
0.115	16	0.24736	0.895	74	0.660675
0.12	21	0.249053	0.92	73	0.666559
0.125	35	0.251874	0.015	71	0.672282
0.13	14	0.253002	0.705	65	0.677521
0.135	18	0.254453	0.915	65	0.68276
0.14	20	0.256065	0.93	65	0.687999
0.145	24	0.258	0.03	61	0.692915
0.15	17	0.25937	0.885	60	0.697751
0.155	24	0.261304	0.935	60	0.702587
0.16	11	0.262191	0.05	58	0.707262
0.165	17	0.263561	0.77	58	0.711937
0.17	15	0.26477	0.06	56	0.71645
0.175	15	0.265979	0.83	54	0.720803
0.18	16	0.267268	0.78	52	0.724994
0.185	5	0.267671	0.815	52	0.729185
0.19	12	0.268639	0.485	51	0.733296
0.195	6	0.269122	0.88	51	0.737406
0.2	7	0.269686	0.025	47	0.741194
0.205	20	0.271298	0.535	47	0.744983
0.21	22	0.273072	0.91	47	0.748771
0.215	13	0.274119	0.81	45	0.752398
0.22	12	0.275087	0.045	44	0.755944
0.225	8	0.275731	0.74	43	0.75941
0.23	11	0.276618	0.7	41	0.762715
0.235	18	0.278069	0.8	39	0.765858
0.24	9	0.278794	0.555	37	0.76884
0.245	6	0.279278	0.585	37	0.771822
0.25	13	0.280326	0.605	37	0.774805
0.255	9	0.281051	0.785	37	0.777787
0.26	10	0.281857	0.89	37	0.780769
0.265	9	0.282582	0.9	37	0.783751
0.27	14	0.283711	0.925	37	0.786733
0.275	10	0.284517	0.04	35	0.789554
0.28	14	0.285645	0.125	35	0.792375
0.285	6	0.286129	0.71	35	0.795196
0.29	21	0.287821	0.875	35	0.798017
0.295	9	0.288547	0.035	34	0.800758
0.3	7	0.289111	0.835	34	0.803498
0.305	10	0.289917	0.685	32	0.806077
0.31	13	0.290965	0.695	32	0.808656
0.315	19	0.292496	0.64	31	0.811155
0.32	14	0.293625	0.855	31	0.813654
0.325	11	0.294511	0.86	31	0.816152
0.33	24	0.296446	0.055	30	0.81857
0.335	18	0.297896	0.515	30	0.820988
0.34	13	0.298944	0.73	30	0.823406
0.345	15	0.300153	0.765	30	0.825824
0.35	16	0.301443	0.79	30	0.828242
0.355	11	0.302329	0.57	29	0.83058
0.36	14	0.303458	0.725	29	0.832917
0.365	13	0.304506	0.84	29	0.835254
0.37	11	0.305392	0.715	28	0.837511
0.375	26	0.307488	0.66	27	0.839687
0.38	18	0.308939	0.72	27	0.841863
0.385	15	0.310147	0.845	27	0.84404
0.39	12	0.311115	0.065	26	0.846135
0.395	107	0.319739	0.07	26	0.848231
0.4	11	0.320625	0.075	26	0.850326
0.405	7	0.32119	0.375	26	0.852422
0.41	13	0.322237	0.445	26	0.854518
0.415	18	0.323688	0.63	26	0.856613
0.42	10	0.324494	0.755	26	0.858709
0.425	3	0.324736	0.795	26	0.860804
0.43	6	0.32522	0.825	26	0.8629
0.435	20	0.326832	0.08	25	0.864915
0.44	19	0.328363	0.56	25	0.86693
0.445	26	0.330459	0.11	24	0.868864
0.45	5	0.330862	0.145	24	0.870799
0.455	5	0.331265	0.155	24	0.872733
0.46	7	0.331829	0.33	24	0.874668
0.465	15	0.333038	0.655	24	0.876602
0.47	4	0.33336	0.085	23	0.878456
0.475	9	0.334086	0.82	23	0.88031
0.48	10	0.334892	0.21	22	0.882083
0.485	51	0.339002	0.49	22	0.883856
0.49	22	0.340775	0.595	22	0.885629
0.495	9	0.341501	0.62	22	0.887402
0.5	14	0.342629	0.67	22	0.889175
0.505	10	0.343435	0.75	22	0.890949
0.51	13	0.344483	0.775	22	0.892722
0.515	30	0.346901	0.09	21	0.894414
0.52	17	0.348271	0.12	21	0.896107
0.525	12	0.349238	0.29	21	0.8978
0.53	21	0.350931	0.53	21	0.899492
0.535	47	0.354719	0.545	21	0.901185
0.54	12	0.355686	0.645	21	0.902877
0.545	21	0.357379	0.675	21	0.90457
0.55	14	0.358507	0.14	20	0.906182
0.555	37	0.361489	0.205	20	0.907794
0.56	25	0.363504	0.435	20	0.909406
0.565	14	0.364633	0.61	20	0.911018
0.57	29	0.36697	0.745	20	0.91263
0.575	15	0.368179	0.095	19	0.914161
0.58	18	0.36963	0.105	19	0.915693
0.585	37	0.372612	0.315	19	0.917224
0.59	19	0.374144	0.44	19	0.918756
0.595	22	0.375917	0.59	19	0.920287
0.6	12	0.376884	0.805	19	0.921818
0.605	37	0.379866	0.135	18	0.923269
0.61	20	0.381478	0.235	18	0.92472
0.615	18	0.382929	0.335	18	0.926171
0.62	22	0.384702	0.38	18	0.927622
0.625	17	0.386072	0.415	18	0.929072
0.63	26	0.388168	0.58	18	0.930523
0.635	11	0.389055	0.615	18	0.931974
0.64	31	0.391553	0.1	17	0.933344
0.645	21	0.393246	0.15	17	0.934714
0.65	87	0.400258	0.165	17	0.936084
0.655	24	0.402192	0.52	17	0.937455
0.66	27	0.404369	0.625	17	0.938825
0.665	16	0.405658	0.115	16	0.940114
0.67	22	0.407431	0.18	16	0.941404
0.675	21	0.409124	0.35	16	0.942694
0.68	15	0.410333	0.665	16	0.943983
0.685	32	0.412912	0.69	16	0.945273
0.69	16	0.414202	0.17	15	0.946482
0.695	32	0.416781	0.175	15	0.947691
0.7	41	0.420085	0.345	15	0.9489
0.705	65	0.425324	0.385	15	0.950109
0.71	35	0.428145	0.465	15	0.951318
0.715	28	0.430402	0.575	15	0.952527
0.72	27	0.432578	0.68	15	0.953736
0.725	29	0.434916	0.76	15	0.954945
0.73	30	0.437334	0.13	14	0.956073
0.735	11	0.43822	0.27	14	0.957202
0.74	43	0.441686	0.28	14	0.95833
0.745	20	0.443298	0.32	14	0.959458
0.75	22	0.445071	0.36	14	0.960587
0.755	26	0.447167	0.5	14	0.961715
0.76	15	0.448376	0.55	14	0.962844
0.765	30	0.450794	0.565	14	0.963972
0.77	58	0.455469	0.215	13	0.96502
0.775	22	0.457242	0.25	13	0.966068
0.78	52	0.461433	0.31	13	0.967115
0.785	37	0.464415	0.34	13	0.968163
0.79	30	0.466833	0.365	13	0.969211
0.795	26	0.468929	0.41	13	0.970259
0.8	39	0.472072	0.51	13	0.971307
0.805	19	0.473604	0.19	12	0.972274
0.81	45	0.477231	0.22	12	0.973241
0.815	52	0.481422	0.39	12	0.974208
0.82	23	0.483276	0.525	12	0.975175
0.825	26	0.485371	0.54	12	0.976143
0.83	54	0.489724	0.6	12	0.97711
0.835	34	0.492464	0.16	11	0.977996
0.84	29	0.494801	0.23	11	0.978883
0.845	27	0.496978	0.325	11	0.979769
0.85	115	0.506246	0.355	11	0.980656
0.855	31	0.508745	0.37	11	0.981543
0.86	31	0.511244	0.4	11	0.982429
0.865	76	0.517369	0.635	11	0.983316
0.87	110	0.526235	0.735	11	0.984202
0.875	35	0.529056	0.26	10	0.985008
0.88	51	0.533167	0.275	10	0.985814
0.885	60	0.538003	0.305	10	0.98662
0.89	37	0.540985	0.42	10	0.987426
0.895	74	0.546949	0.48	10	0.988232
0.9	37	0.549931	0.505	10	0.989038
0.905	88	0.557024	0.24	9	0.989764
0.91	47	0.560812	0.255	9	0.990489
0.915	65	0.566051	0.265	9	0.991215
0.92	73	0.571935	0.295	9	0.99194
0.925	37	0.574917	0.475	9	0.992665
0.93	65	0.580156	0.495	9	0.993391
0.935	60	0.584992	0.225	8	0.994036
0.94	107	0.593617	0.2	7	0.9946
0.945	173	0.60756	0.3	7	0.995164
0.95	78	0.613847	0.405	7	0.995728
0.955	83	0.620537	0.46	7	0.996292
0.96	163	0.633675	0.195	6	0.996776
0.965	96	0.641412	0.245	6	0.99726
0.97	97	0.64923	0.285	6	0.997743
0.975	188	0.664383	0.43	6	0.998227
0.98	216	0.681793	0.185	5	0.99863
0.985	288	0.705005	0.45	5	0.999033
0.99	278	0.727412	0.455	5	0.999436
0.995	912	0.800919	0.47	4	0.999758
1	2470	1	0.425	3	1
More	0	1	More	0	1

## Sheet: ConSig Stat Histogram
Bin	Frequency	Cumulative %	Bin	Frequency	Cumulative %
-156.5	0	0	-1.5	4808	0.387523
-151.5	1	8.05997e-05	3.5	3777	0.691948
-146.5	0	8.05997e-05	-6.5	833	0.759088
-141.5	1	0.000161199	8.5	793	0.823003
-136.5	1	0.000241799	13.5	438	0.858306
-131.5	0	0.000241799	-11.5	281	0.880954
-126.5	0	0.000241799	18.5	200	0.897074
-121.5	0	0.000241799	-16.5	137	0.908116
-116.5	0	0.000241799	23.5	129	0.918514
-111.5	0	0.000241799	28.5	107	0.927138
-106.5	0	0.000241799	-21.5	78	0.933425
-101.5	0	0.000241799	33.5	73	0.939308
-96.5	0	0.000241799	-26.5	71	0.945031
-91.5	0	0.000241799	38.5	63	0.950109
-86.5	0	0.000241799	43.5	50	0.954139
-81.5	0	0.000241799	48.5	45	0.957766
-76.5	1	0.000322399	-31.5	34	0.960506
-71.5	4	0.000644797	63.5	34	0.963247
-66.5	3	0.000886596	-36.5	32	0.965826
-61.5	1	0.000967196	58.5	32	0.968405
-56.5	5	0.00137019	53.5	30	0.970823
-51.5	6	0.00185379	68.5	22	0.972596
-46.5	11	0.00274039	73.5	19	0.974128
-41.5	13	0.00378818	78.5	19	0.975659
-36.5	32	0.00636737	83.5	15	0.976868
-31.5	34	0.00910776	88.5	14	0.977996
-26.5	71	0.0148303	-41.5	13	0.979044
-21.5	78	0.0211171	98.5	13	0.980092
-16.5	137	0.0321593	123.5	12	0.981059
-11.5	281	0.0548078	-46.5	11	0.981946
-6.5	833	0.121947	108.5	10	0.982752
-1.5	4808	0.50947	163.5	10	0.983558
3.5	3777	0.813895	93.5	9	0.984283
8.5	793	0.877811	103.5	8	0.984928
13.5	438	0.913114	138.5	8	0.985573
18.5	200	0.929233	113.5	7	0.986137
23.5	129	0.939631	128.5	7	0.986701
28.5	107	0.948255	168.5	7	0.987265
33.5	73	0.954139	173.5	7	0.987829
38.5	63	0.959217	248.5	7	0.988394
43.5	50	0.963247	-51.5	6	0.988877
48.5	45	0.966874	133.5	6	0.989361
53.5	30	0.969292	148.5	6	0.989844
58.5	32	0.971871	-56.5	5	0.990247
63.5	34	0.974611	118.5	5	0.99065
68.5	22	0.976384	158.5	5	0.991053
73.5	19	0.977916	178.5	5	0.991456
78.5	19	0.979447	228.5	5	0.991859
83.5	15	0.980656	-71.5	4	0.992182
88.5	14	0.981784	153.5	4	0.992504
93.5	9	0.98251	188.5	4	0.992827
98.5	13	0.983558	193.5	4	0.993149
103.5	8	0.984202	213.5	4	0.993471
108.5	10	0.985008	-66.5	3	0.993713
113.5	7	0.985573	373.5	3	0.993955
118.5	5	0.985976	488.5	3	0.994197
123.5	12	0.986943	183.5	2	0.994358
128.5	7	0.987507	198.5	2	0.994519
133.5	6	0.987991	218.5	2	0.99468
138.5	8	0.988635	223.5	2	0.994842
143.5	1	0.988716	233.5	2	0.995003
148.5	6	0.9892	243.5	2	0.995164
153.5	4	0.989522	253.5	2	0.995325
158.5	5	0.989925	263.5	2	0.995486
163.5	10	0.990731	273.5	2	0.995648
168.5	7	0.991295	278.5	2	0.995809
173.5	7	0.991859	288.5	2	0.99597
178.5	5	0.992262	323.5	2	0.996131
183.5	2	0.992424	348.5	2	0.996292
188.5	4	0.992746	363.5	2	0.996454
193.5	4	0.993068	423.5	2	0.996615
198.5	2	0.99323	528.5	2	0.996776
203.5	1	0.99331	-151.5	1	0.996857
208.5	1	0.993391	-141.5	1	0.996937
213.5	4	0.993713	-136.5	1	0.997018
218.5	2	0.993874	-76.5	1	0.997098
223.5	2	0.994036	-61.5	1	0.997179
228.5	5	0.994439	143.5	1	0.99726
233.5	2	0.9946	203.5	1	0.99734
238.5	0	0.9946	208.5	1	0.997421
243.5	2	0.994761	283.5	1	0.997501
248.5	7	0.995325	293.5	1	0.997582
253.5	2	0.995486	298.5	1	0.997663
258.5	0	0.995486	313.5	1	0.997743
263.5	2	0.995648	353.5	1	0.997824
268.5	0	0.995648	388.5	1	0.997904
273.5	2	0.995809	413.5	1	0.997985
278.5	2	0.99597	418.5	1	0.998066
283.5	1	0.996051	428.5	1	0.998146
288.5	2	0.996212	433.5	1	0.998227
293.5	1	0.996292	448.5	1	0.998307
298.5	1	0.996373	468.5	1	0.998388
303.5	0	0.996373	478.5	1	0.998469
308.5	0	0.996373	498.5	1	0.998549
313.5	1	0.996454	543.5	1	0.99863
318.5	0	0.996454	553.5	1	0.99871
323.5	2	0.996615	593.5	1	0.998791
328.5	0	0.996615	648.5	1	0.998872
333.5	0	0.996615	658.5	1	0.998952
338.5	0	0.996615	688.5	1	0.999033
343.5	0	0.996615	698.5	1	0.999113
348.5	2	0.996776	723.5	1	0.999194
353.5	1	0.996857	893.5	1	0.999275
358.5	0	0.996857	898.5	1	0.999355
363.5	2	0.997018	928.5	1	0.999436
368.5	0	0.997018	1008.5	1	0.999516
373.5	3	0.99726	1103.5	1	0.999597
378.5	0	0.99726	1118.5	1	0.999678
383.5	0	0.99726	1158.5	1	0.999758
388.5	1	0.99734	1163.5	1	0.999839
393.5	0	0.99734	1183.5	1	0.999919
398.5	0	0.99734	1338.5	1	1
403.5	0	0.99734	-156.5	0	1
408.5	0	0.99734	-146.5	0	1
413.5	1	0.997421	-131.5	0	1
418.5	1	0.997501	-126.5	0	1
423.5	2	0.997663	-121.5	0	1
428.5	1	0.997743	-116.5	0	1
433.5	1	0.997824	-111.5	0	1
438.5	0	0.997824	-106.5	0	1
443.5	0	0.997824	-101.5	0	1
448.5	1	0.997904	-96.5	0	1
453.5	0	0.997904	-91.5	0	1
458.5	0	0.997904	-86.5	0	1
463.5	0	0.997904	-81.5	0	1
468.5	1	0.997985	238.5	0	1
473.5	0	0.997985	258.5	0	1
478.5	1	0.998066	268.5	0	1
483.5	0	0.998066	303.5	0	1
488.5	3	0.998307	308.5	0	1
493.5	0	0.998307	318.5	0	1
498.5	1	0.998388	328.5	0	1
503.5	0	0.998388	333.5	0	1
508.5	0	0.998388	338.5	0	1
513.5	0	0.998388	343.5	0	1
518.5	0	0.998388	358.5	0	1
523.5	0	0.998388	368.5	0	1
528.5	2	0.998549	378.5	0	1
533.5	0	0.998549	383.5	0	1
538.5	0	0.998549	393.5	0	1
543.5	1	0.99863	398.5	0	1
548.5	0	0.99863	403.5	0	1
553.5	1	0.99871	408.5	0	1
558.5	0	0.99871	438.5	0	1
563.5	0	0.99871	443.5	0	1
568.5	0	0.99871	453.5	0	1
573.5	0	0.99871	458.5	0	1
578.5	0	0.99871	463.5	0	1
583.5	0	0.99871	473.5	0	1
588.5	0	0.99871	483.5	0	1
593.5	1	0.998791	493.5	0	1
598.5	0	0.998791	503.5	0	1
603.5	0	0.998791	508.5	0	1
608.5	0	0.998791	513.5	0	1
613.5	0	0.998791	518.5	0	1
618.5	0	0.998791	523.5	0	1
623.5	0	0.998791	533.5	0	1
628.5	0	0.998791	538.5	0	1
633.5	0	0.998791	548.5	0	1
638.5	0	0.998791	558.5	0	1
643.5	0	0.998791	563.5	0	1
648.5	1	0.998872	568.5	0	1
653.5	0	0.998872	573.5	0	1
658.5	1	0.998952	578.5	0	1
663.5	0	0.998952	583.5	0	1
668.5	0	0.998952	588.5	0	1
673.5	0	0.998952	598.5	0	1
678.5	0	0.998952	603.5	0	1
683.5	0	0.998952	608.5	0	1
688.5	1	0.999033	613.5	0	1
693.5	0	0.999033	618.5	0	1
698.5	1	0.999113	623.5	0	1
703.5	0	0.999113	628.5	0	1
708.5	0	0.999113	633.5	0	1
713.5	0	0.999113	638.5	0	1
718.5	0	0.999113	643.5	0	1
723.5	1	0.999194	653.5	0	1
728.5	0	0.999194	663.5	0	1
733.5	0	0.999194	668.5	0	1
738.5	0	0.999194	673.5	0	1
743.5	0	0.999194	678.5	0	1
748.5	0	0.999194	683.5	0	1
753.5	0	0.999194	693.5	0	1
758.5	0	0.999194	703.5	0	1
763.5	0	0.999194	708.5	0	1
768.5	0	0.999194	713.5	0	1
773.5	0	0.999194	718.5	0	1
778.5	0	0.999194	728.5	0	1
783.5	0	0.999194	733.5	0	1
788.5	0	0.999194	738.5	0	1
793.5	0	0.999194	743.5	0	1
798.5	0	0.999194	748.5	0	1
803.5	0	0.999194	753.5	0	1
808.5	0	0.999194	758.5	0	1
813.5	0	0.999194	763.5	0	1
818.5	0	0.999194	768.5	0	1
823.5	0	0.999194	773.5	0	1
828.5	0	0.999194	778.5	0	1
833.5	0	0.999194	783.5	0	1
838.5	0	0.999194	788.5	0	1
843.5	0	0.999194	793.5	0	1
848.5	0	0.999194	798.5	0	1
853.5	0	0.999194	803.5	0	1
858.5	0	0.999194	808.5	0	1
863.5	0	0.999194	813.5	0	1
868.5	0	0.999194	818.5	0	1
873.5	0	0.999194	823.5	0	1
878.5	0	0.999194	828.5	0	1
883.5	0	0.999194	833.5	0	1
888.5	0	0.999194	838.5	0	1
893.5	1	0.999275	843.5	0	1
898.5	1	0.999355	848.5	0	1
903.5	0	0.999355	853.5	0	1
908.5	0	0.999355	858.5	0	1
913.5	0	0.999355	863.5	0	1
918.5	0	0.999355	868.5	0	1
923.5	0	0.999355	873.5	0	1
928.5	1	0.999436	878.5	0	1
933.5	0	0.999436	883.5	0	1
938.5	0	0.999436	888.5	0	1
943.5	0	0.999436	903.5	0	1
948.5	0	0.999436	908.5	0	1
953.5	0	0.999436	913.5	0	1
958.5	0	0.999436	918.5	0	1
963.5	0	0.999436	923.5	0	1
968.5	0	0.999436	933.5	0	1
973.5	0	0.999436	938.5	0	1
978.5	0	0.999436	943.5	0	1
983.5	0	0.999436	948.5	0	1
988.5	0	0.999436	953.5	0	1
993.5	0	0.999436	958.5	0	1
998.5	0	0.999436	963.5	0	1
1003.5	0	0.999436	968.5	0	1
1008.5	1	0.999516	973.5	0	1
1013.5	0	0.999516	978.5	0	1
1018.5	0	0.999516	983.5	0	1
1023.5	0	0.999516	988.5	0	1
1028.5	0	0.999516	993.5	0	1
1033.5	0	0.999516	998.5	0	1
1038.5	0	0.999516	1003.5	0	1
1043.5	0	0.999516	1013.5	0	1
1048.5	0	0.999516	1018.5	0	1
1053.5	0	0.999516	1023.5	0	1
1058.5	0	0.999516	1028.5	0	1
1063.5	0	0.999516	1033.5	0	1
1068.5	0	0.999516	1038.5	0	1
1073.5	0	0.999516	1043.5	0	1
1078.5	0	0.999516	1048.5	0	1
1083.5	0	0.999516	1053.5	0	1
1088.5	0	0.999516	1058.5	0	1
1093.5	0	0.999516	1063.5	0	1
1098.5	0	0.999516	1068.5	0	1
1103.5	1	0.999597	1073.5	0	1
1108.5	0	0.999597	1078.5	0	1
1113.5	0	0.999597	1083.5	0	1
1118.5	1	0.999678	1088.5	0	1
1123.5	0	0.999678	1093.5	0	1
1128.5	0	0.999678	1098.5	0	1
1133.5	0	0.999678	1108.5	0	1
1138.5	0	0.999678	1113.5	0	1
1143.5	0	0.999678	1123.5	0	1
1148.5	0	0.999678	1128.5	0	1
1153.5	0	0.999678	1133.5	0	1
1158.5	1	0.999758	1138.5	0	1
1163.5	1	0.999839	1143.5	0	1
1168.5	0	0.999839	1148.5	0	1
1173.5	0	0.999839	1153.5	0	1
1178.5	0	0.999839	1168.5	0	1
1183.5	1	0.999919	1173.5	0	1
1188.5	0	0.999919	1178.5	0	1
1193.5	0	0.999919	1188.5	0	1
1198.5	0	0.999919	1193.5	0	1
1203.5	0	0.999919	1198.5	0	1
1208.5	0	0.999919	1203.5	0	1
1213.5	0	0.999919	1208.5	0	1
1218.5	0	0.999919	1213.5	0	1
1223.5	0	0.999919	1218.5	0	1
1228.5	0	0.999919	1223.5	0	1
1233.5	0	0.999919	1228.5	0	1
1238.5	0	0.999919	1233.5	0	1
1243.5	0	0.999919	1238.5	0	1
1248.5	0	0.999919	1243.5	0	1
1253.5	0	0.999919	1248.5	0	1
1258.5	0	0.999919	1253.5	0	1
1263.5	0	0.999919	1258.5	0	1
1268.5	0	0.999919	1263.5	0	1
1273.5	0	0.999919	1268.5	0	1
1278.5	0	0.999919	1273.5	0	1
1283.5	0	0.999919	1278.5	0	1
1288.5	0	0.999919	1283.5	0	1
1293.5	0	0.999919	1288.5	0	1
1298.5	0	0.999919	1293.5	0	1
1303.5	0	0.999919	1298.5	0	1
1308.5	0	0.999919	1303.5	0	1
1313.5	0	0.999919	1308.5	0	1
1318.5	0	0.999919	1313.5	0	1
1323.5	0	0.999919	1318.5	0	1
1328.5	0	0.999919	1323.5	0	1
1333.5	0	0.999919	1328.5	0	1
1338.5	1	1	1333.5	0	1
1343.5	0	1	1343.5	0	1
1348.5	0	1	1348.5	0	1
1353.5	0	1	1353.5	0	1
More	0	1	More	0	1

## Sheet: ConSig_results
Entrez GeneID	Gene Symbol	GeneGo Network (1=yes, 0=no)	# concepts annot for gene	ConSig.stat	ConSig.pvalue	Bonf Corr (Rej/DNR)	ConSig Top Concepts 1st	score1.consig	Source	Concept	ConSig Top Concepts 2nd	score2.consig	Source	Concept	ConSig Top Concepts 3rd	score3.consig	Source	Concept	M.score	M Score Top Concepts 1st	M Score 1st	M Score Top Concepts 2nd	M Score 2nd	M Score Top Concepts 3rd	M Score 3rd					1353.5
5595	MAPK3	1	116	1337.15	0	Reject	il2Pathway	37.5644	biocarta	IL 2 signaling pathway	il6Pathway	36.3643	biocarta	IL 6 signaling pathway	egfPathway	30.0999	biocarta	EGF Signaling Pathway	3.74799	il2Pathway	4.05081	il6Pathway	3.92792	egfPathway	3.27165					1348.5
2885	GRB2	1	216	1181.88	0	Reject	il2Pathway	37.5644	biocarta	IL 2 signaling pathway	il6Pathway	36.3643	biocarta	IL 6 signaling pathway	egfPathway	30.0999	biocarta	EGF Signaling Pathway	2.96128	il2Pathway	4.05081	il6Pathway	3.92792	egfPathway	3.27165					#REF!
3265	HRAS	1	119	1161.22	0	Reject	il2Pathway	37.5644	biocarta	IL 2 signaling pathway	il6Pathway	36.3643	biocarta	IL 6 signaling pathway	egfPathway	30.0999	biocarta	EGF Signaling Pathway	3.27278	il2Pathway	4.05081	il6Pathway	3.92792	egfPathway	3.27165					#REF!
5894	RAF1	1	127	1156.75	0	Reject	il2Pathway	37.5644	biocarta	IL 2 signaling pathway	il6Pathway	36.3643	biocarta	IL 6 signaling pathway	egfPathway	30.0999	biocarta	EGF Signaling Pathway	3.20855	il2Pathway	4.05081	il6Pathway	3.92792	egfPathway	3.27165					#REF!
5295	PIK3R1	0	141	1116.35	0	Reject	egfPathway	31.8368	biocarta	EGF Signaling Pathway	pdgfPathway	29.9863	biocarta	PDGF Signaling Pathway	igf1Pathway	28.5471	biocarta	IGF-1 Signaling Pathway	3.20116	egfPathway	3.4641	pdgfPathway	3.27165	igf1Pathway	3.1305					#REF!
5604	MAP2K1	1	85	1099.33	0	Reject	il2Pathway	37.5644	biocarta	IL 2 signaling pathway	il6Pathway	36.3643	biocarta	IL 6 signaling pathway	egfPathway	30.0999	biocarta	EGF Signaling Pathway	3.44584	il2Pathway	4.05081	il6Pathway	3.92792	egfPathway	3.27165					#REF!
5594	MAPK1	1	120	1008.28	0	Reject	erkPathway	26.7392	biocarta	Erk1/Erk2 Mapk Signaling pathway	metPathway	25.9196	biocarta	Signaling of Hepatocyte Growth Factor Receptor	il2rbPathway	25.5508	biocarta	IL-2 Receptor Beta Chain in T cell Activation	3.15051	erkPathway	2.92119	metPathway	2.83333	il2rbPathway	2.79478					#REF!
3725	JUN	1	124	927.953	0	Reject	il2Pathway	37.5644	biocarta	IL 2 signaling pathway	il6Pathway	36.3643	biocarta	IL 6 signaling pathway	egfPathway	30.0999	biocarta	EGF Signaling Pathway	2.83173	il2Pathway	4.05081	il6Pathway	3.92792	egfPathway	3.27165					#REF!
6464	SHC1	1	93	895.432	0	Reject	il2Pathway	37.5644	biocarta	IL 2 signaling pathway	il6Pathway	36.3643	biocarta	IL 6 signaling pathway	egfPathway	30.0999	biocarta	EGF Signaling Pathway	2.8143	il2Pathway	4.05081	il6Pathway	3.92792	egfPathway	3.27165					#REF!
6654	SOS1	1	71	891.629	0	Reject	il2Pathway	37.5644	biocarta	IL 2 signaling pathway	il6Pathway	36.3643	biocarta	IL 6 signaling pathway	egfPathway	30.0999	biocarta	EGF Signaling Pathway	3.01955	il2Pathway	4.05081	il6Pathway	3.92792	egfPathway	3.27165					#REF!
2353	FOS	1	61	722.519	0	Reject	il2Pathway	37.5644	biocarta	IL 2 signaling pathway	il6Pathway	36.3643	biocarta	IL 6 signaling pathway	egfPathway	30.0999	biocarta	EGF Signaling Pathway	2.69827	il2Pathway	4.05081	il6Pathway	3.92792	egfPathway	3.27165					#REF!
5599	MAPK8	1	80	697.681	0	Reject	il2Pathway	37.5644	biocarta	IL 2 signaling pathway	egfPathway	30.0999	biocarta	EGF Signaling Pathway	pdgfPathway	28.2427	biocarta	PDGF Signaling Pathway	2.50358	il2Pathway	4.05081	egfPathway	3.27165	pdgfPathway	3.0792					#REF!
6774	STAT3	1	92	686.97	0	Reject	il6Pathway	36.3643	biocarta	IL 6 signaling pathway	egfPathway	30.0999	biocarta	EGF Signaling Pathway	pdgfPathway	28.2427	biocarta	PDGF Signaling Pathway	2.48389	il6Pathway	3.92792	egfPathway	3.27165	pdgfPathway	3.0792					#REF!
5335	PLCG1	0	91	657.788	0	Reject	egfPathway	31.8368	biocarta	EGF Signaling Pathway	pdgfPathway	29.9863	biocarta	PDGF Signaling Pathway	epoPathway	27.1065	biocarta	EPO Signaling Pathway	2.40221	egfPathway	3.4641	pdgfPathway	3.27165	epoPathway	2.9824					#REF!
5290	PIK3CA	1	69	646.524	0	Reject	egfPathway	30.0999	biocarta	EGF Signaling Pathway	pdgfPathway	28.2427	biocarta	PDGF Signaling Pathway	igf1Pathway	26.4977	biocarta	IGF-1 Signaling Pathway	2.42822	egfPathway	3.27165	pdgfPathway	3.0792	igf1Pathway	2.90689					#REF!
6776	STAT5A	1	55	591.194	0	Reject	il2Pathway	37.5644	biocarta	IL 2 signaling pathway	egfPathway	30.0999	biocarta	EGF Signaling Pathway	pdgfPathway	28.2427	biocarta	PDGF Signaling Pathway	2.44021	il2Pathway	4.05081	egfPathway	3.27165	pdgfPathway	3.0792					#REF!
4790	NFKB1	0	84	551.947	0	Reject	mapkPathway	23.3021	biocarta	MAPKinase Signaling Pathway	cdMacPathway	22.4055	biocarta	Cadmium induces DNA synthesis and proliferation in macrophages	cxcr4Pathway	22.0532	biocarta	CXCR4 Signaling Pathway	2.30174	mapkPathway	2.57307	cdMacPathway	2.5	cxcr4Pathway	2.44949					#REF!
3717	JAK2	0	74	542.415	0	Reject	il6Pathway	38.326	biocarta	IL 6 signaling pathway	gleevecpathway	27.176	biocarta	Inhibition of Cellular Proliferation by Gleevec	epoPathway	27.1065	biocarta	EPO Signaling Pathway	2.19615	il6Pathway	4.14614	gleevecpathway	2.98481	epoPathway	2.9824					#REF!
5578	PRKCA	0	101	528.372	0	Reject	egfPathway	31.8368	biocarta	EGF Signaling Pathway	pdgfPathway	29.9863	biocarta	PDGF Signaling Pathway	TPOPathway	26.5578	biocarta	TPO Signaling Pathway	1.97965	egfPathway	3.4641	pdgfPathway	3.27165	TPOPathway	2.9192					#REF!
5579	PRKCB	0	75	525.076	0	Reject	egfPathway	31.8368	biocarta	EGF Signaling Pathway	pdgfPathway	29.9863	biocarta	PDGF Signaling Pathway	TPOPathway	26.5578	biocarta	TPO Signaling Pathway	2.02227	egfPathway	3.4641	pdgfPathway	3.27165	TPOPathway	2.9192					#REF!
6714	SRC	1	123	493.919	0	Reject	erkPathway	26.7392	biocarta	Erk1/Erk2 Mapk Signaling pathway	metPathway	25.9196	biocarta	Signaling of Hepatocyte Growth Factor Receptor	pyk2Pathway	22.8194	biocarta	Links between Pyk2 and Map Kinases	1.90929	erkPathway	2.92119	metPathway	2.83333	pyk2Pathway	2.51447					#REF!
2002	ELK1	1	29	488.175	0	Reject	il2Pathway	37.5644	biocarta	IL 2 signaling pathway	il6Pathway	36.3643	biocarta	IL 6 signaling pathway	egfPathway	30.0999	biocarta	EGF Signaling Pathway	2.30293	il2Pathway	4.05081	il6Pathway	3.92792	egfPathway	3.27165					#REF!
5970	RELA	1	118	485.791	0	Reject	mapkPathway	22.3573	biocarta	MAPKinase Signaling Pathway	cxcr4Pathway	20.1679	biocarta	CXCR4 Signaling Pathway	cdMacPathway	20.0789	biocarta	Cadmium induces DNA synthesis and proliferation in macrophages	1.93835	mapkPathway	2.46586	cdMacPathway	2.25	cxcr4Pathway	2.24537					#REF!
3667	IRS1	0	77	484.45	0	Reject	igf1Pathway	28.5471	biocarta	IGF-1 Signaling Pathway	insulinPathway	27.8373	biocarta	Insulin Signaling Pathway	il2rbPathway	27.0344	biocarta	IL-2 Receptor Beta Chain in T cell Activation	1.9977	igf1Pathway	3.1305	insulinPathway	3.05505	il2rbPathway	2.95918					#REF!
3716	JAK1	1	53	473.752	0	Reject	il2Pathway	37.5644	biocarta	IL 2 signaling pathway	il6Pathway	36.3643	biocarta	IL 6 signaling pathway	egfPathway	30.0999	biocarta	EGF Signaling Pathway	2.08185	il2Pathway	4.05081	il6Pathway	3.92792	egfPathway	3.27165					#REF!
6777	STAT5B	1	47	467.984	0	Reject	il2Pathway	37.5644	biocarta	IL 2 signaling pathway	il2rbPathway	25.5508	biocarta	IL-2 Receptor Beta Chain in T cell Activation	gleevecpathway	25.2219	biocarta	Inhibition of Cellular Proliferation by Gleevec	2.18199	il2Pathway	4.05081	il2rbPathway	2.79478	gleevecpathway	2.77161					#REF!
2534	FYN	0	101	445.714	0	Reject	biopeptidesPathway	25.6203	biocarta	Bioactive Peptide Induced Signaling Pathway	integrinPathway	20.4181	biocarta	Integrin Signaling Pathway	tcrPathway	18.0226	biocarta	T Cell Receptor Signaling Pathway	1.94675	biopeptidesPathway	2.81113	integrinPathway	2.2711	tcrPathway	2.02073					#REF!
1432	MAPK14	1	60	433.023	0	Reject	biopeptidesPathway	24.2109	biocarta	Bioactive Peptide Induced Signaling Pathway	pyk2Pathway	22.8194	biocarta	Links between Pyk2 and Map Kinases	mapkPathway	22.3573	biocarta	MAPKinase Signaling Pathway	2.03053	biopeptidesPathway	2.65495	pyk2Pathway	2.51447	mapkPathway	2.46586					#REF!
5605	MAP2K2	1	36	424.445	0	Reject	erkPathway	26.7392	biocarta	Erk1/Erk2 Mapk Signaling pathway	metPathway	25.9196	biocarta	Signaling of Hepatocyte Growth Factor Receptor	biopeptidesPathway	24.2109	biocarta	Bioactive Peptide Induced Signaling Pathway	2.20703	erkPathway	2.92119	metPathway	2.83333	biopeptidesPathway	2.65495					#REF!
6772	STAT1	1	61	422.503	0	Reject	egfPathway	30.0999	biocarta	EGF Signaling Pathway	pdgfPathway	28.2427	biocarta	PDGF Signaling Pathway	gleevecpathway	25.2219	biocarta	Inhibition of Cellular Proliferation by Gleevec	1.87155	egfPathway	3.27165	pdgfPathway	3.0792	gleevecpathway	2.77161					#REF!
2099	ESR1	1	114	418.981	0	Reject	6776	17.8103	HPRD	binding	5594	17.0469	HPRD	binding	1051	15.552	HPRD	binding	1.91923	6776	2	5594	1.91929	1051	1.76505					#REF!
2782	GNB1	1	39	414.344	0	Reject	164385	28.0467	reactome	G(s)-alpha mediated events in glucagon signalling	164360	27.9427	reactome	G(s)-alpha:GDP binds to beta and gamma subunits of G protein	163624	27.279	reactome	Glucagon:GCGR mediates GTP-GDP exchange	1.99516	164385	3.06186	164360	3.05505	163624	2.98481					#REF!
5921	RASA1	0	65	410.745	0	Reject	egfPathway	31.8368	biocarta	EGF Signaling Pathway	pdgfPathway	29.9863	biocarta	PDGF Signaling Pathway	igf1Pathway	28.5471	biocarta	IGF-1 Signaling Pathway	1.80564	egfPathway	3.4641	pdgfPathway	3.27165	igf1Pathway	3.1305					#REF!
5747	PTK2	0	71	388.302	0	Reject	metPathway	27.4237	biocarta	Signaling of Hepatocyte Growth Factor Receptor	At1rPathway	22.6142	biocarta	Angiotensin II mediated activation of JNK Pathway via Pyk2 dependent signaling	cxcr4Pathway	22.0532	biocarta	CXCR4 Signaling Pathway	1.79442	metPathway	3	At1rPathway	2.5	cxcr4Pathway	2.44949					#REF!
2778	GNAS	1	49	371.785	0	Reject	164385	28.0467	reactome	G(s)-alpha mediated events in glucagon signalling	164360	27.9427	reactome	G(s)-alpha:GDP binds to beta and gamma subunits of G protein	163624	27.279	reactome	Glucagon:GCGR mediates GTP-GDP exchange	1.79641	164385	3.06186	164360	3.05505	163624	2.98481					#REF!
1956	EGFR	1	106	370.383	1.03908e-283	Reject	egfPathway	30.0999	biocarta	EGF Signaling Pathway	erkPathway	26.7392	biocarta	Erk1/Erk2 Mapk Signaling pathway	At1rPathway	21.0925	biocarta	Angiotensin II mediated activation of JNK Pathway via Pyk2 dependent signaling	1.6516	egfPathway	3.27165	erkPathway	2.92119	At1rPathway	2.33333					#REF!
5925	RB1	0	130	370.194	1.50095e-231	Reject	hcmvPathway	20.0027	biocarta	Human Cytomegalovirus and Map Kinase Pathways	5594	17.9514	HPRD	binding	1051	17.3771	HPRD	binding	1.66341	hcmvPathway	2.25	5594	2.02031	1051	1.96116					#REF!
2770	GNAI1	1	49	362.956	0	Reject	GO:0005834	26.3854	go	heterotrimeric G-protein complex	biopeptidesPathway	24.2109	biocarta	Bioactive Peptide Induced Signaling Pathway	cxcr4Pathway	20.1679	biocarta	CXCR4 Signaling Pathway	1.86839	GO:0005834	2.88675	biopeptidesPathway	2.65495	cxcr4Pathway	2.24537					#REF!
4792	NFKBIA	0	75	361.744	0	Reject	mapkPathway	23.3021	biocarta	MAPKinase Signaling Pathway	cdMacPathway	22.4055	biocarta	Cadmium induces DNA synthesis and proliferation in macrophages	keratinocytePathway	19.8586	biocarta	Keratinocyte Differentiation	1.71472	mapkPathway	2.57307	cdMacPathway	2.5	keratinocytePathway	2.21163					#REF!
207	AKT1	0	81	352.792	0	Reject	gleevecpathway	27.176	biocarta	Inhibition of Cellular Proliferation by Gleevec	il2rbPathway	27.0344	biocarta	IL-2 Receptor Beta Chain in T cell Activation	igf1rPathway	20.685	biocarta	Multiple antiapoptotic pathways from IGF-1R signaling lead to BAD phosphorylation	1.60517	gleevecpathway	2.98481	il2rbPathway	2.95918	igf1rPathway	2.32379					#REF!
3643	INSR	0	84	347.004	0	Reject	insulinPathway	27.8373	biocarta	Insulin Signaling Pathway	ghPathway	20.7337	biocarta	Growth Hormone Signaling Pathway	5771	20.685	HPRD	binding	1.6709	insulinPathway	3.05505	5771	2.32379	ghPathway	2.3094					#REF!
2908	NR3C1	1	79	344.02	0	Reject	6776	17.8103	HPRD	binding	5594	17.0469	HPRD	binding	1051	15.552	HPRD	binding	1.75945	6776	2	5594	1.91929	1051	1.76505					#REF!
1457	CSNK2A1	0	49	322.48	0	Reject	il2Pathway	39.4736	biocarta	IL 2 signaling pathway	il6Pathway	38.326	biocarta	IL 6 signaling pathway	egfPathway	31.8368	biocarta	EGF Signaling Pathway	1.4205	il2Pathway	4.26401	il6Pathway	4.14614	egfPathway	3.4641					#REF!
6416	MAP2K4	0	28	319.883	0	Reject	egfPathway	31.8368	biocarta	EGF Signaling Pathway	pdgfPathway	29.9863	biocarta	PDGF Signaling Pathway	gleevecpathway	27.176	biocarta	Inhibition of Cellular Proliferation by Gleevec	1.78838	egfPathway	3.4641	pdgfPathway	3.27165	gleevecpathway	2.98481					#REF!
1387	CREBBP	0	110	312.002	9.14613e-195	Reject	il7Pathway	17.5999	biocarta	IL-7 Signal Transduction	1051	17.3771	HPRD	binding	2002	15.722	HPRD	binding	1.568	il7Pathway	2	1051	1.96116	2002	1.80739					#REF!
2776	GNAQ	0	59	294.003	0	Reject	pyk2Pathway	24.4593	biocarta	Links between Pyk2 and Map Kinases	At1rPathway	22.6142	biocarta	Angiotensin II mediated activation of JNK Pathway via Pyk2 dependent signaling	cxcr4Pathway	22.0532	biocarta	CXCR4 Signaling Pathway	1.57467	pyk2Pathway	2.69408	At1rPathway	2.5	cxcr4Pathway	2.44949					#REF!
5777	PTPN6	0	47	290.026	0	Reject	epoPathway	27.1065	biocarta	EPO Signaling Pathway	il2rbPathway	27.0344	biocarta	IL-2 Receptor Beta Chain in T cell Activation	il3Pathway	23.1665	biocarta	IL 3 signaling pathway	1.62595	epoPathway	2.9824	il2rbPathway	2.95918	il3Pathway	2.58199					#REF!
2033	EP300	0	120	285.879	1.96853e-150	Reject	il7Pathway	17.5999	biocarta	IL-7 Signal Transduction	nthiPathway	14.203	biocarta	NFkB activation by Nontypeable Hemophilus influenzae	6772	13.8555	HPRD	binding	1.55292	il7Pathway	2	nthiPathway	1.63299	6772	1.59099					#REF!
6850	SYK	0	57	285.1	0	Reject	il2Pathway	39.4736	biocarta	IL 2 signaling pathway	il2rbPathway	27.0344	biocarta	IL-2 Receptor Beta Chain in T cell Activation	6776	19.6645	HPRD	binding	1.47293	il2Pathway	4.26401	il2rbPathway	2.95918	6776	2.2					#REF!
3845	KRAS	0	35	280.897	0	Reject	112410	20.685	reactome	SHC-mediated signalling	77388	19.3807	reactome	SHC-related events	112412	18.8698	reactome	SOS-mediated signalling	1.71974	112410	2.32379	77388	2.18282	112412	2.13809					#REF!
3718	JAK3	1	27	275.17	0	Reject	il2Pathway	37.5644	biocarta	IL 2 signaling pathway	il6Pathway	36.3643	biocarta	IL 6 signaling pathway	il2rbPathway	25.5508	biocarta	IL-2 Receptor Beta Chain in T cell Activation	1.60023	il2Pathway	4.05081	il6Pathway	3.92792	il2rbPathway	2.79478					#REF!
3932	LCK	1	72	274.61	4.54095e-230	Reject	il2Pathway	37.5644	biocarta	IL 2 signaling pathway	5594	17.0469	HPRD	binding	tcrPathway	16.6997	biocarta	T Cell Receptor Signaling Pathway	1.43251	il2Pathway	4.05081	5594	1.91929	tcrPathway	1.87639					#REF!
4609	MYC	1	61	269.154	1.50784e-260	Reject	erkPathway	26.7392	biocarta	Erk1/Erk2 Mapk Signaling pathway	il2rbPathway	25.5508	biocarta	IL-2 Receptor Beta Chain in T cell Activation	gleevecpathway	25.2219	biocarta	Inhibition of Cellular Proliferation by Gleevec	1.35029	erkPathway	2.92119	il2rbPathway	2.79478	gleevecpathway	2.77161					#REF!
801	CALM1	0	119	268.754	2.55701e-134	Reject	biopeptidesPathway	25.6203	biocarta	Bioactive Peptide Induced Signaling Pathway	pyk2Pathway	24.4593	biocarta	Links between Pyk2 and Map Kinases	At1rPathway	22.6142	biocarta	Angiotensin II mediated activation of JNK Pathway via Pyk2 dependent signaling	1.32221	biopeptidesPathway	2.81113	pyk2Pathway	2.69408	At1rPathway	2.5					#REF!
672	BRCA1	0	94	262.66	6.24066e-162	Reject	6776	19.6645	HPRD	binding	2002	15.722	HPRD	binding	6772	13.8555	HPRD	binding	1.409	6776	2.2	2002	1.80739	6772	1.59099					#REF!
1398	CRK	0	46	261.097	0	Reject	metPathway	27.4237	biocarta	Signaling of Hepatocyte Growth Factor Receptor	cxcr4Pathway	22.0532	biocarta	CXCR4 Signaling Pathway	5599	15.5171	HPRD	binding	1.51305	metPathway	3	cxcr4Pathway	2.44949	5599	1.76141					#REF!
2185	PTK2B	1	41	252.284	0	Reject	metPathway	25.9196	biocarta	Signaling of Hepatocyte Growth Factor Receptor	biopeptidesPathway	24.2109	biocarta	Bioactive Peptide Induced Signaling Pathway	pyk2Pathway	22.8194	biocarta	Links between Pyk2 and Map Kinases	1.3907	metPathway	2.83333	biopeptidesPathway	2.65495	pyk2Pathway	2.51447					#REF!
867	CBL	0	59	248.67	3.1865e-230	Reject	il2rbPathway	27.0344	biocarta	IL-2 Receptor Beta Chain in T cell Activation	spryPathway	21.0762	biocarta	Sprouty regulation of tyrosine kinase signals	6464	14.8988	HPRD	binding	1.45135	il2rbPathway	2.95918	spryPathway	2.35702	6464	1.69775					#REF!
4089	SMAD4	0	103	248.466	1.14669e-132	Reject	5594	17.9514	HPRD	binding	nthiPathway	14.203	biocarta	NFkB activation by Nontypeable Hemophilus influenzae	2099	11.796	HPRD	binding	1.47155	5594	2.02031	nthiPathway	1.63299	2099	1.375					#REF!
6667	SP1	1	63	248.309	3.85555e-215	Reject	mapkPathway	22.3573	biocarta	MAPKinase Signaling Pathway	keratinocytePathway	18.5124	biocarta	Keratinocyte Differentiation	hcmvPathway	17.6674	biocarta	Human Cytomegalovirus and Map Kinase Pathways	1.43643	mapkPathway	2.46586	keratinocytePathway	2.06419	hcmvPathway	2					#REF!
1386	ATF2	0	37	247.228	0	Reject	mapkPathway	23.3021	biocarta	MAPKinase Signaling Pathway	At1rPathway	22.6142	biocarta	Angiotensin II mediated activation of JNK Pathway via Pyk2 dependent signaling	1051	17.3771	HPRD	binding	1.56735	mapkPathway	2.57307	At1rPathway	2.5	1051	1.96116					#REF!
2792	GNGT1	1	22	247.168	0	Reject	erkPathway	26.7392	biocarta	Erk1/Erk2 Mapk Signaling pathway	GO:0005834	26.3854	go	heterotrimeric G-protein complex	biopeptidesPathway	24.2109	biocarta	Bioactive Peptide Induced Signaling Pathway	1.5915	erkPathway	2.92119	GO:0005834	2.88675	biopeptidesPathway	2.65495					#REF!
4893	NRAS	0	32	246.141	0	Reject	112410	20.685	reactome	SHC-mediated signalling	77388	19.3807	reactome	SHC-related events	112412	18.8698	reactome	SOS-mediated signalling	1.56553	112410	2.32379	77388	2.18282	112412	2.13809					#REF!
5781	PTPN11	1	56	244.588	1.29697e-234	Reject	il6Pathway	36.3643	biocarta	IL 6 signaling pathway	igf1Pathway	26.4977	biocarta	IGF-1 Signaling Pathway	metPathway	25.9196	biocarta	Signaling of Hepatocyte Growth Factor Receptor	1.35943	il6Pathway	3.92792	igf1Pathway	2.90689	insulinPathway	2.83683					#REF!
3480	IGF1R	0	53	244.157	6.8399e-247	Reject	igf1Pathway	28.5471	biocarta	IGF-1 Signaling Pathway	erkPathway	28.3933	biocarta	Erk1/Erk2 Mapk Signaling pathway	igf1rPathway	20.685	biocarta	Multiple antiapoptotic pathways from IGF-1R signaling lead to BAD phosphorylation	1.34681	igf1Pathway	3.1305	erkPathway	3.10376	igf1rPathway	2.32379					#REF!
1147	CHUK	0	62	242.555	1.13848e-208	Reject	mapkPathway	23.3021	biocarta	MAPKinase Signaling Pathway	keratinocytePathway	19.8586	biocarta	Keratinocyte Differentiation	nthiPathway	14.203	biocarta	NFkB activation by Nontypeable Hemophilus influenzae	1.37404	mapkPathway	2.57307	keratinocytePathway	2.21163	nthiPathway	1.63299					#REF!
7529	YWHAB	0	80	241.373	1.07111e-160	Reject	112410	20.685	reactome	SHC-mediated signalling	77388	19.3807	reactome	SHC-related events	112412	18.8698	reactome	SOS-mediated signalling	1.29371	112410	2.32379	77388	2.18282	112412	2.13809					#REF!
4067	LYN	0	55	231.662	1.65894e-214	Reject	fcer1Pathway	18.3483	biocarta	Fc Epsilon Receptor I Signaling in Mast Cells	bcrPathway	17.5458	biocarta	BCR Signaling Pathway	5595	16.5759	HPRD	binding	1.40486	fcer1Pathway	2.05548	bcrPathway	1.97279	5595	1.87266					#REF!
1385	CREB1	1	37	231.554	0	Reject	mapkPathway	22.3573	biocarta	MAPKinase Signaling Pathway	HBxPathway	18.455	biocarta	Calcium Signaling by HBx of Hepatitis B virus	hcmvPathway	17.6674	biocarta	Human Cytomegalovirus and Map Kinase Pathways	1.40819	mapkPathway	2.46586	HBxPathway	2.12132	hcmvPathway	2					#REF!
6256	RXRA	0	72	228.442	6.04228e-160	Reject	5594	17.9514	HPRD	binding	pparaPathway	12.5935	biocarta	Mechanism of Gene Regulation by Peroxisome Proliferators via PPARa(alpha)	2099	11.796	HPRD	binding	1.40159	5594	2.02031	pparaPathway	1.45699	2099	1.375					#REF!
808	CALM3	0	55	228.272	2.4127e-208	Reject	biopeptidesPathway	25.6203	biocarta	Bioactive Peptide Induced Signaling Pathway	pyk2Pathway	24.4593	biocarta	Links between Pyk2 and Map Kinases	At1rPathway	22.6142	biocarta	Angiotensin II mediated activation of JNK Pathway via Pyk2 dependent signaling	1.16183	biopeptidesPathway	2.81113	pyk2Pathway	2.69408	At1rPathway	2.5					#REF!
4088	SMAD3	1	99	227.91	2.03312e-116	Reject	5594	17.0469	HPRD	binding	nthiPathway	12.2891	biocarta	NFkB activation by Nontypeable Hemophilus influenzae	2099	10.6372	HPRD	binding	1.45222	5594	1.91929	nthiPathway	1.42887	2099	1.25					#REF!
7157	TP53	1	191	227.336	4.23133e-61	Reject	5594	17.0469	HPRD	binding	5595	15.5115	HPRD	binding	5599	14.0326	HPRD	binding	1.39896	5594	1.91929	5595	1.75562	5599	1.60128
2771	GNAI2	1	31	226.43	0	Reject	4985	15.0457	HPRD	binding	10076	14.8577	HPRD	binding	1234	14.669	HPRD	binding	1.57878	10076	1.78885	4985	1.76777	1234	1.67126					-5
6722	SRF	1	41	220.026	4.6206e-259	Reject	il6Pathway	36.3643	biocarta	IL 6 signaling pathway	egfPathway	30.0999	biocarta	EGF Signaling Pathway	pdgfPathway	28.2427	biocarta	PDGF Signaling Pathway	1.1889	il6Pathway	3.92792	egfPathway	3.27165	pdgfPathway	3.0792					-10
805	CALM2	0	52	219.558	6.51014e-204	Reject	biopeptidesPathway	25.6203	biocarta	Bioactive Peptide Induced Signaling Pathway	pyk2Pathway	24.4593	biocarta	Links between Pyk2 and Map Kinases	At1rPathway	22.6142	biocarta	Angiotensin II mediated activation of JNK Pathway via Pyk2 dependent signaling	1.12347	biopeptidesPathway	2.81113	pyk2Pathway	2.69408	At1rPathway	2.5					-15
25	ABL1	0	55	217.166	8.62006e-189	Reject	6714	12.7816	HPRD	binding	4739	11.72	HPRD	binding	arfPathway	10.3915	biocarta	Tumor Suppressor Arf Inhibits Ribosomal Biogenesis	1.38201	6714	1.48522	4739	1.37281	arfPathway	1.25					-20
7812	CSDE1	0	21	216.588	0	Reject	112410	20.685	reactome	SHC-mediated signalling	77388	19.3807	reactome	SHC-related events	112412	18.8698	reactome	SOS-mediated signalling	1.52535	112410	2.32379	77388	2.18282	112412	2.13809					-25
5879	RAC1	0	88	212.088	1.78052e-113	Reject	pyk2Pathway	24.4593	biocarta	Links between Pyk2 and Map Kinases	mapkPathway	23.3021	biocarta	MAPKinase Signaling Pathway	At1rPathway	22.6142	biocarta	Angiotensin II mediated activation of JNK Pathway via Pyk2 dependent signaling	1.16279	pyk2Pathway	2.69408	mapkPathway	2.57307	At1rPathway	2.5					-30
3560	IL2RB	1	24	212.078	0	Reject	il2Pathway	37.5644	biocarta	IL 2 signaling pathway	il2rbPathway	25.5508	biocarta	IL-2 Receptor Beta Chain in T cell Activation	6776	17.8103	HPRD	binding	1.45953	il2Pathway	4.05081	il2rbPathway	2.79478	6776	2					-35
5829	PXN	0	43	211.92	1.98983e-229	Reject	metPathway	27.4237	biocarta	Signaling of Hepatocyte Growth Factor Receptor	cxcr4Pathway	22.0532	biocarta	CXCR4 Signaling Pathway	integrinPathway	20.4181	biocarta	Integrin Signaling Pathway	1.29574	metPathway	3	cxcr4Pathway	2.44949	integrinPathway	2.2711					-40
1399	CRKL	0	31	208.895	2.28699e-308	Reject	metPathway	27.4237	biocarta	Signaling of Hepatocyte Growth Factor Receptor	gleevecpathway	27.176	biocarta	Inhibition of Cellular Proliferation by Gleevec	il2rbPathway	27.0344	biocarta	IL-2 Receptor Beta Chain in T cell Activation	1.25949	metPathway	3	gleevecpathway	2.98481	il2rbPathway	2.95918					-45
4087	SMAD2	1	84	205.498	1.20949e-111	Reject	5594	17.0469	HPRD	binding	5595	15.5115	HPRD	binding	5599	14.0326	HPRD	binding	1.38227	5594	1.91929	5595	1.75562	5599	1.60128					-50
2057	EPOR	0	31	202.194	4.67659e-289	Reject	epoPathway	27.1065	biocarta	EPO Signaling Pathway	6776	19.6645	HPRD	binding	5594	17.9514	HPRD	binding	1.33377	epoPathway	2.9824	6776	2.2	5594	2.02031					-55
5371	PML	0	56	195.964	1.8767e-151	Reject	5925	12.995	HPRD	binding	4609	12.5252	HPRD	binding	7161	11.6145	HPRD	binding	1.30927	5925	1.5	4609	1.4596	7161	1.38675					-60
6195	RPS6KA1	0	22	195.712	0	Reject	erkPathway	28.3933	biocarta	Erk1/Erk2 Mapk Signaling pathway	mapkPathway	23.3021	biocarta	MAPKinase Signaling Pathway	ghPathway	20.7337	biocarta	Growth Hormone Signaling Pathway	1.325	erkPathway	3.10376	mapkPathway	2.57307	ghPathway	2.3094					-65
367	AR	1	77	193.11	1.23509e-107	Reject	5594	17.0469	HPRD	binding	367	11.0384	HPRD	binding	8554	9.829	HPRD	binding	1.28229	5594	1.91929	367	1.29099	8554	1.16667					-70
5573	PRKAR1A	0	40	192.89	1.35711e-204	Reject	163359	25.3461	reactome	Glucagon signaling in metabolic regulation	163685	21.0354	reactome	Integration of pathways involved in energy metabolism	gpcrPathway	19.1272	biocarta	Signaling Pathway from G-Protein Families	1.176	163359	2.78524	163685	2.33384	gpcrPathway	2.13719					-75
5058	PAK1	0	40	189.945	1.82707e-198	Reject	metPathway	27.4237	biocarta	Signaling of Hepatocyte Growth Factor Receptor	pyk2Pathway	24.4593	biocarta	Links between Pyk2 and Map Kinases	mapkPathway	23.3021	biocarta	MAPKinase Signaling Pathway	1.10708	metPathway	3	pyk2Pathway	2.69408	mapkPathway	2.57307					-80
3551	IKBKB	0	50	188.861	1.84933e-157	Reject	mapkPathway	23.3021	biocarta	MAPKinase Signaling Pathway	keratinocytePathway	19.8586	biocarta	Keratinocyte Differentiation	nthiPathway	14.203	biocarta	NFkB activation by Nontypeable Hemophilus influenzae	1.20059	mapkPathway	2.57307	keratinocytePathway	2.21163	nthiPathway	1.63299					-85
5575	PRKAR1B	0	30	186.794	3.23606e-255	Reject	163359	25.3461	reactome	Glucagon signaling in metabolic regulation	163685	21.0354	reactome	Integration of pathways involved in energy metabolism	gpcrPathway	19.1272	biocarta	Signaling Pathway from G-Protein Families	1.20848	163359	2.78524	163685	2.33384	gpcrPathway	2.13719					-90
107	ADCY1	1	24	186.274	0	Reject	164385	28.0467	reactome	G(s)-alpha mediated events in glucagon signalling	163359	23.7628	reactome	Glucagon signaling in metabolic regulation	163685	19.7088	reactome	Integration of pathways involved in energy metabolism	1.30274	164385	3.06186	163359	2.61116	163685	2.18797					-95
1051	CEBPB	1	28	185.769	2.62539e-270	Reject	il6Pathway	36.3643	biocarta	IL 6 signaling pathway	6776	17.8103	HPRD	binding	5594	17.0469	HPRD	binding	1.24178	il6Pathway	3.92792	6776	2	5594	1.91929					-100
2775	GNAO1	1	25	185.36	3.98463e-301	Reject	4985	15.0457	HPRD	binding	10076	14.8577	HPRD	binding	1234	14.669	HPRD	binding	1.44137	10076	1.78885	4985	1.76777	1234	1.67126					-105
3320	HSP90AA1	0	69	182.268	5.11354e-107	Reject	5594	17.9514	HPRD	binding	5894	13.153	HPRD	binding	gcrPathway	13.153	biocarta	Corticosteroids and cardioprotection	1.17497	5594	2.02031	5894	1.52753	gcrPathway	1.52753					-110
1445	CSK	0	31	181.377	4.43629e-233	Reject	integrinPathway	20.4181	biocarta	Integrin Signaling Pathway	6464	14.8988	HPRD	binding	5925	12.995	HPRD	binding	1.33474	integrinPathway	2.2711	6464	1.69775	5925	1.5					-115
2773	GNAI3	1	24	178.426	9.88767e-291	Reject	10076	14.8577	HPRD	binding	1234	14.669	HPRD	binding	10636	13.5209	HPRD	binding	1.37208	10076	1.78885	1234	1.67126	10636	1.63299					-120
5515	PPP2CA	0	42	176.465	1.46964e-163	Reject	erkPathway	28.3933	biocarta	Erk1/Erk2 Mapk Signaling pathway	keratinocytePathway	19.8586	biocarta	Keratinocyte Differentiation	6776	19.6645	HPRD	binding	1.10007	erkPathway	3.10376	keratinocytePathway	2.21163	6776	2.2					-125
5568	PRKACG	0	40	176.069	7.34195e-171	Reject	163359	25.3461	reactome	Glucagon signaling in metabolic regulation	163685	21.0354	reactome	Integration of pathways involved in energy metabolism	gpcrPathway	19.1272	biocarta	Signaling Pathway from G-Protein Families	1.08997	163359	2.78524	163685	2.33384	gpcrPathway	2.13719					-130
3561	IL2RG	1	20	174.88	0	Reject	il2Pathway	37.5644	biocarta	IL 2 signaling pathway	il2rbPathway	25.5508	biocarta	IL-2 Receptor Beta Chain in T cell Activation	6776	17.8103	HPRD	binding	1.28735	il2Pathway	4.05081	il2rbPathway	2.79478	6776	2					-135
5567	PRKACB	0	41	173.938	8.52788e-163	Reject	163359	25.3461	reactome	Glucagon signaling in metabolic regulation	163685	21.0354	reactome	Integration of pathways involved in energy metabolism	gpcrPathway	19.1272	biocarta	Signaling Pathway from G-Protein Families	1.08116	163359	2.78524	163685	2.33384	gpcrPathway	2.13719					-140
8660	IRS2	0	36	172.314	1.10416e-181	Reject	112412	18.8698	reactome	SOS-mediated signalling	74752	14.4381	reactome	Insulin receptor mediated signaling	74751	14.4381	reactome	Insulin receptor signalling cascade	1.18806	112412	2.13809	74752	1.64833	74751	1.64833					-145
5159	PDGFRB	0	37	171.505	3.33986e-175	Reject	5771	20.685	HPRD	binding	6464	14.8988	HPRD	binding	5159	14.203	HPRD	binding	1.20822	5771	2.32379	6464	1.69775	5159	1.63299					-150
5577	PRKAR2B	0	39	170.849	4.36164e-165	Reject	163359	25.3461	reactome	Glucagon signaling in metabolic regulation	163685	21.0354	reactome	Integration of pathways involved in energy metabolism	gpcrPathway	19.1272	biocarta	Signaling Pathway from G-Protein Families	1.10287	163359	2.78524	163685	2.33384	gpcrPathway	2.13719					-155
1499	CTNNB1	1	104	170.842	2.71789e-63	Reject	10076	14.8577	HPRD	binding	6714	11.8776	HPRD	binding	5770	11.7159	HPRD	binding	1.20101	10076	1.78885	6714	1.38621	5770	1.37649					-160
7409	VAV1	0	48	170.77	1.90701e-134	Reject	fcer1Pathway	18.3483	biocarta	Fc Epsilon Receptor I Signaling in Mast Cells	tcrPathway	18.0226	biocarta	T Cell Receptor Signaling Pathway	5594	17.9514	HPRD	binding	1.12572	fcer1Pathway	2.05548	tcrPathway	2.02073	5594	2.02031					-165
5576	PRKAR2A	0	52	170.18	1.94205e-123	Reject	163359	25.3461	reactome	Glucagon signaling in metabolic regulation	163685	21.0354	reactome	Integration of pathways involved in energy metabolism	gpcrPathway	19.1272	biocarta	Signaling Pathway from G-Protein Families	1.08232	163359	2.78524	163685	2.33384	gpcrPathway	2.13719					-170
2790	GNG10	1	8	169.144	0	Reject	164385	28.0467	reactome	G(s)-alpha mediated events in glucagon signalling	164360	27.9427	reactome	G(s)-alpha:GDP binds to beta and gamma subunits of G protein	163624	27.279	reactome	Glucagon:GCGR mediates GTP-GDP exchange	1.44274	164385	3.06186	164360	3.05505	163624	2.98481					-175
2783	GNB2	1	10	168.272	0	Reject	164385	28.0467	reactome	G(s)-alpha mediated events in glucagon signalling	164360	27.9427	reactome	G(s)-alpha:GDP binds to beta and gamma subunits of G protein	163624	27.279	reactome	Glucagon:GCGR mediates GTP-GDP exchange	1.36925	164385	3.06186	164360	3.05505	163624	2.98481					-180
5608	MAP2K6	0	24	167.885	1.11971e-257	Reject	mapkPathway	23.3021	biocarta	MAPKinase Signaling Pathway	hcmvPathway	20.0027	biocarta	Human Cytomegalovirus and Map Kinase Pathways	keratinocytePathway	19.8586	biocarta	Keratinocyte Differentiation	1.23295	mapkPathway	2.57307	hcmvPathway	2.25	keratinocytePathway	2.21163					-185
2064	ERBB2	0	45	167.764	2.45681e-138	Reject	6464	14.8988	HPRD	binding	6714	12.7816	HPRD	binding	2099	11.796	HPRD	binding	1.20503	6464	1.69775	6714	1.48522	2099	1.375					-190
5156	PDGFRA	0	34	167.439	1.21737e-181	Reject	pdgfPathway	29.9863	biocarta	PDGF Signaling Pathway	erkPathway	28.3933	biocarta	Erk1/Erk2 Mapk Signaling pathway	6461	13.7328	HPRD	binding	1.11893	pdgfPathway	3.27165	erkPathway	3.10376	6461	1.60357					-195
2784	GNB3	1	8	166.204	0	Reject	164385	28.0467	reactome	G(s)-alpha mediated events in glucagon signalling	164360	27.9427	reactome	G(s)-alpha:GDP binds to beta and gamma subunits of G protein	163624	27.279	reactome	Glucagon:GCGR mediates GTP-GDP exchange	1.44875	164385	3.06186	164360	3.05505	163624	2.98481					-200
5606	MAP2K3	0	20	164.309	8.23023e-296	Reject	pyk2Pathway	24.4593	biocarta	Links between Pyk2 and Map Kinases	mapkPathway	23.3021	biocarta	MAPKinase Signaling Pathway	hcmvPathway	20.0027	biocarta	Human Cytomegalovirus and Map Kinase Pathways	1.20109	pyk2Pathway	2.69408	mapkPathway	2.57307	hcmvPathway	2.25					-205
7533	YWHAH	0	64	163.571	3.23388e-93	Reject	igf1rPathway	20.685	biocarta	Multiple antiapoptotic pathways from IGF-1R signaling lead to BAD phosphorylation	5894	13.153	HPRD	binding	6714	12.7816	HPRD	binding	1.10142	igf1rPathway	2.32379	5894	1.52753	6714	1.48522					-210
2791	GNG11	1	7	163.496	0	Reject	164385	28.0467	reactome	G(s)-alpha mediated events in glucagon signalling	164360	27.9427	reactome	G(s)-alpha:GDP binds to beta and gamma subunits of G protein	163624	27.279	reactome	Glucagon:GCGR mediates GTP-GDP exchange	1.44437	164385	3.06186	164360	3.05505	163624	2.98481					-215
51764	GNG13	1	7	163.496	0	Reject	164385	28.0467	reactome	G(s)-alpha mediated events in glucagon signalling	164360	27.9427	reactome	G(s)-alpha:GDP binds to beta and gamma subunits of G protein	163624	27.279	reactome	Glucagon:GCGR mediates GTP-GDP exchange	1.44437	164385	3.06186	164360	3.05505	163624	2.98481					-220
94235	GNG8	1	7	163.496	0	Reject	164385	28.0467	reactome	G(s)-alpha mediated events in glucagon signalling	164360	27.9427	reactome	G(s)-alpha:GDP binds to beta and gamma subunits of G protein	163624	27.279	reactome	Glucagon:GCGR mediates GTP-GDP exchange	1.44437	164385	3.06186	164360	3.05505	163624	2.98481					-225
23236	PLCB1	0	33	162.248	8.50068e-176	Reject	cdMacPathway	22.4055	biocarta	Cadmium induces DNA synthesis and proliferation in macrophages	5594	17.9514	HPRD	binding	sppaPathway	16.9279	biocarta	Aspirin Blocks Signaling Pathway Involved in Platelet Activation	1.12189	cdMacPathway	2.5	5594	2.02031	sppaPathway	1.91881					-230
596	BCL2	0	93	161.984	1.28403e-63	Reject	gleevecpathway	27.176	biocarta	Inhibition of Cellular Proliferation by Gleevec	il2rbPathway	27.0344	biocarta	IL-2 Receptor Beta Chain in T cell Activation	keratinocytePathway	19.8586	biocarta	Keratinocyte Differentiation	1.02519	gleevecpathway	2.98481	il2rbPathway	2.95918	keratinocytePathway	2.21163					-235
2113	ETS1	0	21	160.87	2.86118e-270	Reject	keratinocytePathway	19.8586	biocarta	Keratinocyte Differentiation	5594	17.9514	HPRD	binding	5595	16.5759	HPRD	binding	1.25963	keratinocytePathway	2.21163	5594	2.02031	5595	1.87266					-240
6885	MAP3K7	0	52	160.657	2.94323e-110	Reject	mapkPathway	23.3021	biocarta	MAPKinase Signaling Pathway	nthiPathway	14.203	biocarta	NFkB activation by Nontypeable Hemophilus influenzae	p38mapkPathway	12.2635	biocarta	p38 MAPK Signaling Pathway	1.10969	mapkPathway	2.57307	nthiPathway	1.63299	p38mapkPathway	1.42302					-245
2785	GNG3	1	8	160.236	0	Reject	164385	28.0467	reactome	G(s)-alpha mediated events in glucagon signalling	164360	27.9427	reactome	G(s)-alpha:GDP binds to beta and gamma subunits of G protein	163624	27.279	reactome	Glucagon:GCGR mediates GTP-GDP exchange	1.35108	164385	3.06186	164360	3.05505	163624	2.98481					-250
59345	GNB4	1	8	159.094	0	Reject	164385	28.0467	reactome	G(s)-alpha mediated events in glucagon signalling	164360	27.9427	reactome	G(s)-alpha:GDP binds to beta and gamma subunits of G protein	163624	27.279	reactome	Glucagon:GCGR mediates GTP-GDP exchange	1.40586	164385	3.06186	164360	3.05505	163624	2.98481					-255
3688	ITGB1	0	75	158.667	2.79571e-75	Reject	erkPathway	28.3933	biocarta	Erk1/Erk2 Mapk Signaling pathway	metPathway	27.4237	biocarta	Signaling of Hepatocyte Growth Factor Receptor	integrinPathway	20.4181	biocarta	Integrin Signaling Pathway	0.95074	erkPathway	3.10376	metPathway	3	integrinPathway	2.2711					-260
2788	GNG7	1	9	155.654	0	Reject	164385	28.0467	reactome	G(s)-alpha mediated events in glucagon signalling	164360	27.9427	reactome	G(s)-alpha:GDP binds to beta and gamma subunits of G protein	163624	27.279	reactome	Glucagon:GCGR mediates GTP-GDP exchange	1.24237	164385	3.06186	164360	3.05505	163624	2.98481					-265
55970	GNG12	1	7	154.996	0	Reject	164385	28.0467	reactome	G(s)-alpha mediated events in glucagon signalling	164360	27.9427	reactome	G(s)-alpha:GDP binds to beta and gamma subunits of G protein	163624	27.279	reactome	Glucagon:GCGR mediates GTP-GDP exchange	1.35914	164385	3.06186	164360	3.05505	163624	2.98481					-270
5580	PRKCD	0	43	154.892	1.18005e-123	Reject	keratinocytePathway	19.8586	biocarta	Keratinocyte Differentiation	5594	17.9514	HPRD	binding	5595	16.5759	HPRD	binding	1.12983	keratinocytePathway	2.21163	5594	2.02031	5595	1.87266					-275
572	BAD	0	42	154.443	7.96755e-126	Reject	il2rbPathway	27.0344	biocarta	IL-2 Receptor Beta Chain in T cell Activation	igf1rPathway	20.685	biocarta	Multiple antiapoptotic pathways from IGF-1R signaling lead to BAD phosphorylation	5599	15.5171	HPRD	binding	1.03254	il2rbPathway	2.95918	igf1rPathway	2.32379	5599	1.76141					-280
2100	ESR2	0	30	154.133	1.55447e-174	Reject	6714	12.7816	HPRD	binding	8648	10.1076	HPRD	binding	2872	9.54764	HPRD	binding	1.29573	6714	1.48522	2872	1.22474	8648	1.20049					-285
2786	GNG4	1	6	153.125	0	Reject	164385	28.0467	reactome	G(s)-alpha mediated events in glucagon signalling	164360	27.9427	reactome	G(s)-alpha:GDP binds to beta and gamma subunits of G protein	163624	27.279	reactome	Glucagon:GCGR mediates GTP-GDP exchange	1.41576	164385	3.06186	164360	3.05505	163624	2.98481					-290
2787	GNG5	1	6	153.125	0	Reject	164385	28.0467	reactome	G(s)-alpha mediated events in glucagon signalling	164360	27.9427	reactome	G(s)-alpha:GDP binds to beta and gamma subunits of G protein	163624	27.279	reactome	Glucagon:GCGR mediates GTP-GDP exchange	1.41576	164385	3.06186	164360	3.05505	163624	2.98481					-295
54331	GNG2	1	7	151.751	0	Reject	164385	28.0467	reactome	G(s)-alpha mediated events in glucagon signalling	164360	27.9427	reactome	G(s)-alpha:GDP binds to beta and gamma subunits of G protein	163624	27.279	reactome	Glucagon:GCGR mediates GTP-GDP exchange	1.33291	164385	3.06186	164360	3.05505	163624	2.98481					-300
9564	BCAR1	1	33	149.793	3.45468e-150	Reject	pyk2Pathway	22.8194	biocarta	Links between Pyk2 and Map Kinases	cxcr4Pathway	20.1679	biocarta	CXCR4 Signaling Pathway	integrinPathway	18.9313	biocarta	Integrin Signaling Pathway	1.04367	pyk2Pathway	2.51447	cxcr4Pathway	2.24537	integrinPathway	2.10888					-305
1950	EGF	0	29	148.44	1.47981e-167	Reject	egfPathway	31.8368	biocarta	EGF Signaling Pathway	spryPathway	21.0762	biocarta	Sprouty regulation of tyrosine kinase signals	keratinocytePathway	19.8586	biocarta	Keratinocyte Differentiation	1.09541	egfPathway	3.4641	spryPathway	2.35702	keratinocytePathway	2.21163					-310
7297	TYK2	0	25	148.397	7.09468e-194	Reject	il22bppathway	19.6105	biocarta	IL22 Soluble Receptor Signaling Pathway	stat3Pathway	14.9887	biocarta	Stat3 Signaling Pathway	5159	14.203	HPRD	binding	1.20878	il22bppathway	2.2188	stat3Pathway	1.76777	5159	1.63299					-315
7046	TGFBR1	0	136	147.945	3.52754e-37	Reject	mapkPathway	23.3021	biocarta	MAPKinase Signaling Pathway	10287	16.0627	HPRD	binding	nthiPathway	14.203	biocarta	NFkB activation by Nontypeable Hemophilus influenzae	1.19781	mapkPathway	2.57307	10287	1.88982	nthiPathway	1.63299
4193	MDM2	1	51	147.313	7.70146e-95	Reject	5925	11.4381	HPRD	binding	367	11.0384	HPRD	binding	2033	9.84437	HPRD	binding	1.14532	5925	1.33333	367	1.29099	2033	1.1767					-5
408	ARRB1	0	27	146.509	3.30739e-175	Reject	GO:0005834	28.1358	go	heterotrimeric G-protein complex	4985	18.3856	HPRD	binding	5594	17.9514	HPRD	binding	1.1097	GO:0005834	3.0792	4985	2.12132	5594	2.02031					-10
7048	TGFBR2	0	50	145.895	6.99006e-95	Reject	nthiPathway	14.203	biocarta	NFkB activation by Nontypeable Hemophilus influenzae	170835	9.54764	reactome	An anchoring protein, SARA, recruits R-SMAD	170868	9.54764	reactome	Activated type I receptor phosphorylates R-SMAD directly	1.14671	nthiPathway	1.63299	170835	1.22474	170868	1.22474					-15
1796	DOK1	0	30	141.848	3.52334e-148	Reject	6464	14.8988	HPRD	binding	74752	14.4381	reactome	Insulin receptor mediated signaling	74751	14.4381	reactome	Insulin receptor signalling cascade	1.05494	6464	1.69775	74752	1.64833	74751	1.64833					-20
1050	CEBPA	0	26	136.103	2.91429e-157	Reject	mapkPathway	23.3021	biocarta	MAPKinase Signaling Pathway	keratinocytePathway	19.8586	biocarta	Keratinocyte Differentiation	1051	17.3771	HPRD	binding	1.09008	mapkPathway	2.57307	keratinocytePathway	2.21163	1051	1.96116					-25
2549	GAB1	0	17	135.989	7.32941e-239	Reject	metPathway	27.4237	biocarta	Signaling of Hepatocyte Growth Factor Receptor	5594	17.9514	HPRD	binding	5595	16.5759	HPRD	binding	1.13405	metPathway	3	5594	2.02031	5595	1.87266					-30
552891	LOC552891	0	5	135.445	0	Reject	164360	29.9351	reactome	G(s)-alpha:GDP binds to beta and gamma subunits of G protein	164385	29.9032	reactome	G(s)-alpha mediated events in glucagon signalling	163624	29.2256	reactome	Glucagon:GCGR mediates GTP-GDP exchange	1.33487	164360	3.27327	164385	3.26599	163624	3.19801					-35
548645	DNAJC25	0	5	135.445	0	Reject	164360	29.9351	reactome	G(s)-alpha:GDP binds to beta and gamma subunits of G protein	164385	29.9032	reactome	G(s)-alpha mediated events in glucagon signalling	163624	29.2256	reactome	Glucagon:GCGR mediates GTP-GDP exchange	1.33487	164360	3.27327	164385	3.26599	163624	3.19801					-40
5336	PLCG2	0	35	134.802	3.17736e-115	Reject	6464	14.8988	HPRD	binding	3717	10.1076	HPRD	binding	5587	8.59582	HPRD	binding	1.10874	6464	1.69775	3717	1.20049	930	1.1547					-45
5170	PDPK1	0	25	134.449	1.44196e-159	Reject	74752	14.4381	reactome	Insulin receptor mediated signaling	74751	14.4381	reactome	Insulin receptor signalling cascade	ptenPathway	14.2795	biocarta	PTEN dependent cell cycle arrest and apoptosis	1.09504	ptenPathway	1.64992	74752	1.64833	74751	1.64833					-50
5600	MAPK11	1	15	134.146	3.58617e-263	Reject	mapkPathway	22.3573	biocarta	MAPKinase Signaling Pathway	11221	14.8577	HPRD	binding	80824	13.5209	HPRD	binding	1.23735	mapkPathway	2.46586	11221	1.78885	80824	1.63299					-55
695	BTK	0	29	134.021	5.12311e-137	Reject	fcer1Pathway	18.3483	biocarta	Fc Epsilon Receptor I Signaling in Mast Cells	bcrPathway	17.5458	biocarta	BCR Signaling Pathway	3815	8.72935	HPRD	binding	1.12156	fcer1Pathway	2.05548	bcrPathway	1.97279	9467	1.1547					-60
387	RHOA	0	77	132.199	1.36487e-51	Reject	integrinPathway	20.4181	biocarta	Integrin Signaling Pathway	ecmPathway	14.5299	biocarta	Erk and PI-3 Kinase Are Necessary for Collagen Binding in Corneal Epithelia	CCR3Pathway	14.5299	biocarta	CCR3 signaling in Eosinophils	1.02296	integrinPathway	2.2711	ecmPathway	1.66812	CCR3Pathway	1.66812
9020	MAP3K14	0	26	132.152	2.13854e-148	Reject	mapkPathway	23.3021	biocarta	MAPKinase Signaling Pathway	keratinocytePathway	19.8586	biocarta	Keratinocyte Differentiation	nthiPathway	14.203	biocarta	NFkB activation by Nontypeable Hemophilus influenzae	1.06024	mapkPathway	2.57307	keratinocytePathway	2.21163	nthiPathway	1.63299					-5
4208	MEF2C	0	34	131.858	1.59542e-113	Reject	mapkPathway	23.3021	biocarta	MAPKinase Signaling Pathway	At1rPathway	22.6142	biocarta	Angiotensin II mediated activation of JNK Pathway via Pyk2 dependent signaling	erk5Pathway	14.7184	biocarta	Role of Erk5 in Neuronal Survival	1.00438	mapkPathway	2.57307	At1rPathway	2.5	erk5Pathway	1.69775					-10
891	CCNB1	0	66	130.389	2.86771e-58	Reject	mPRPathway	18.5392	biocarta	How Progesterone Initiates the Oocyte Maturation	5891	8.13699	HPRD	binding	10524	7.61956	HPRD	binding	1.12226	mPRPathway	2.08514	5891	1.1547	10524	0.942809
4773	NFATC2	0	19	130.25	1.71767e-196	Reject	gpcrPathway	19.1272	biocarta	Signaling Pathway from G-Protein Families	fcer1Pathway	18.3483	biocarta	Fc Epsilon Receptor I Signaling in Mast Cells	tcrPathway	18.0226	biocarta	T Cell Receptor Signaling Pathway	1.03523	gpcrPathway	2.13719	fcer1Pathway	2.05548	tcrPathway	2.02073					-5
7043	TGFB3	0	29	128.654	1.92678e-126	Reject	mapkPathway	23.3021	biocarta	MAPKinase Signaling Pathway	p38mapkPathway	12.2635	biocarta	p38 MAPK Signaling Pathway	inflamPathway	11.0399	biocarta	Cytokines and Inflammatory Response	1.07998	mapkPathway	2.57307	p38mapkPathway	1.42302	inflamPathway	1.29987					-10
5465	PPARA	0	27	128.135	1.45002e-134	Reject	5594	17.9514	HPRD	binding	5595	16.5759	HPRD	binding	pparaPathway	12.5935	biocarta	Mechanism of Gene Regulation by Peroxisome Proliferators via PPARa(alpha)	1.08472	5594	2.02031	5595	1.87266	pparaPathway	1.45699					-15
6198	RPS6KB1	0	35	127.856	6.98929e-104	Reject	il2rbPathway	27.0344	biocarta	IL-2 Receptor Beta Chain in T cell Activation	mapkPathway	23.3021	biocarta	MAPKinase Signaling Pathway	74752	14.4381	reactome	Insulin receptor mediated signaling	0.902464	il2rbPathway	2.95918	mapkPathway	2.57307	74752	1.64833					-20
29904	EEF2K	0	28	126.743	4.38055e-127	Reject	5599	15.5171	HPRD	binding	74752	14.4381	reactome	Insulin receptor mediated signaling	74751	14.4381	reactome	Insulin receptor signalling cascade	1.00497	5599	1.76141	74752	1.64833	74751	1.64833					-25
3558	IL2	1	24	126.194	1.26743e-146	Reject	il2Pathway	37.5644	biocarta	IL 2 signaling pathway	6464	13.7873	HPRD	binding	3559	11.8424	HPRD	binding	1.03323	il2Pathway	4.05081	6464	1.57648	3559	1.5					-30
7132	TNFRSF1A	0	50	124.53	1.00994e-69	Reject	keratinocytePathway	19.8586	biocarta	Keratinocyte Differentiation	5594	17.9514	HPRD	binding	6772	13.8555	HPRD	binding	0.962898	keratinocytePathway	2.21163	5594	2.02031	6772	1.59099					-35
7852	CXCR4	0	41	124.067	6.14652e-84	Reject	cxcr4Pathway	22.0532	biocarta	CXCR4 Signaling Pathway	1234	16.3971	HPRD	binding	6772	13.8555	HPRD	binding	0.849852	cxcr4Pathway	2.44949	1234	1.85695	6772	1.59099					-40
613	BCR	0	20	123.921	2.68172e-169	Reject	gleevecpathway	27.176	biocarta	Inhibition of Cellular Proliferation by Gleevec	integrinPathway	20.4181	biocarta	Integrin Signaling Pathway	6464	14.8988	HPRD	binding	1.0058	gleevecpathway	2.98481	integrinPathway	2.2711	6464	1.69775					-45
3297	HSF1	0	29	123.184	4.15222e-116	Reject	1051	17.3771	HPRD	binding	5595	16.5759	HPRD	binding	5599	15.5171	HPRD	binding	0.965193	1051	1.96116	5595	1.87266	5599	1.76141					-50
2690	GHR	0	17	122.615	1.22408e-194	Reject	ghPathway	20.7337	biocarta	Growth Hormone Signaling Pathway	5771	20.685	HPRD	binding	6776	19.6645	HPRD	binding	1.05167	5771	2.32379	ghPathway	2.3094	6776	2.2					-55
356	FASLG	0	49	122.382	9.63269e-69	Reject	il2rbPathway	27.0344	biocarta	IL-2 Receptor Beta Chain in T cell Activation	keratinocytePathway	19.8586	biocarta	Keratinocyte Differentiation	ptenPathway	14.2795	biocarta	PTEN dependent cell cycle arrest and apoptosis	0.898545	il2rbPathway	2.95918	keratinocytePathway	2.21163	ptenPathway	1.64992					-60
5296	PIK3R2	0	22	122.223	5.45258e-150	Reject	74752	14.4381	reactome	Insulin receptor mediated signaling	74751	14.4381	reactome	Insulin receptor signalling cascade	5159	14.203	HPRD	binding	1.06797	74752	1.64833	74751	1.64833	5159	1.63299					-65
3630	INS	0	49	121.833	3.79947e-68	Reject	insulinPathway	27.8373	biocarta	Insulin Signaling Pathway	ghPathway	20.7337	biocarta	Growth Hormone Signaling Pathway	77388	19.3807	reactome	SHC-related events	0.884298	insulinPathway	3.05505	ghPathway	2.3094	77388	2.18282					-70
9612	NCOR2	0	36	121.075	7.4507e-91	Reject	6776	19.6645	HPRD	binding	pparaPathway	12.5935	biocarta	Mechanism of Gene Regulation by Peroxisome Proliferators via PPARa(alpha)	6777	12.3873	HPRD	binding	0.913791	6776	2.2	pparaPathway	1.45699	6777	1.45521					-75
4205	MEF2A	0	22	120.518	6.74588e-146	Reject	mapkPathway	23.3021	biocarta	MAPKinase Signaling Pathway	At1rPathway	22.6142	biocarta	Angiotensin II mediated activation of JNK Pathway via Pyk2 dependent signaling	erk5Pathway	14.7184	biocarta	Role of Erk5 in Neuronal Survival	0.944943	mapkPathway	2.57307	At1rPathway	2.5	erk5Pathway	1.69775					-80
4772	NFATC1	0	15	120.396	1.8509e-212	Reject	gpcrPathway	19.1272	biocarta	Signaling Pathway from G-Protein Families	fcer1Pathway	18.3483	biocarta	Fc Epsilon Receptor I Signaling in Mast Cells	tcrPathway	18.0226	biocarta	T Cell Receptor Signaling Pathway	1.01246	gpcrPathway	2.13719	fcer1Pathway	2.05548	tcrPathway	2.02073					-85
3815	KIT	0	38	120.378	3.17856e-85	Reject	5781	13.3545	HPRD	binding	6714	12.7816	HPRD	binding	5777	10.7033	HPRD	binding	0.996185	5781	1.53644	6714	1.48522	5777	1.26025					-90
7124	TNF	1	51	119.778	1.94588e-63	Reject	cdMacPathway	20.0789	biocarta	Cadmium induces DNA synthesis and proliferation in macrophages	keratinocytePathway	18.5124	biocarta	Keratinocyte Differentiation	il10Pathway	17.0099	biocarta	IL-10 Anti-inflammatory Signaling Pathway	0.884607	cdMacPathway	2.25	keratinocytePathway	2.06419	il10Pathway	1.94145					-95
4217	MAP3K5	0	27	119.648	1.26963e-117	Reject	mapkPathway	23.3021	biocarta	MAPKinase Signaling Pathway	keratinocytePathway	19.8586	biocarta	Keratinocyte Differentiation	p38mapkPathway	12.2635	biocarta	p38 MAPK Signaling Pathway	0.971331	mapkPathway	2.57307	keratinocytePathway	2.21163	p38mapkPathway	1.42302					-100
1978	EIF4EBP1	0	36	119.275	3.08684e-88	Reject	5594	17.9514	HPRD	binding	74752	14.4381	reactome	Insulin receptor mediated signaling	74751	14.4381	reactome	Insulin receptor signalling cascade	0.877651	5594	2.02031	74752	1.64833	74751	1.64833					-105
2769	GNA15	0	18	118.326	1.78294e-171	Reject	GO:0005834	28.1358	go	heterotrimeric G-protein complex	4985	18.3856	HPRD	binding	fMLPpathway	15.5171	biocarta	fMLP induced chemokine gene expression in HMC-1 cells	1.05702	GO:0005834	3.0792	4985	2.12132	fMLPpathway	1.76141					-110
3566	IL4R	0	17	117.952	2.70358e-180	Reject	6464	14.8988	HPRD	binding	5781	13.3545	HPRD	binding	3718	12.7943	HPRD	binding	1.10788	6464	1.69775	5781	1.53644	il4Pathway	1.50756					-115
7535	ZAP70	0	39	116.172	1.53423e-77	Reject	tcrPathway	18.0226	biocarta	T Cell Receptor Signaling Pathway	6464	14.8988	HPRD	binding	6461	13.7328	HPRD	binding	0.964521	tcrPathway	2.02073	6464	1.69775	6461	1.60357					-120
3055	HCK	0	41	114.25	1.64323e-71	Reject	7251	10.8941	HPRD	binding	23607	10.0561	HPRD	binding	3572	9.74835	HPRD	binding	1.00705	7251	1.33333	23607	1.21268	3572	1.17851					-125
4775	NFATC3	0	9	114.189	0	Reject	gpcrPathway	19.1272	biocarta	Signaling Pathway from G-Protein Families	fcer1Pathway	18.3483	biocarta	Fc Epsilon Receptor I Signaling in Mast Cells	tcrPathway	18.0226	biocarta	T Cell Receptor Signaling Pathway	1.13014	gpcrPathway	2.13719	fcer1Pathway	2.05548	tcrPathway	2.02073					-130
4233	MET	0	24	113.004	4.97614e-118	Reject	metPathway	27.4237	biocarta	Signaling of Hepatocyte Growth Factor Receptor	6464	14.8988	HPRD	binding	5781	13.3545	HPRD	binding	0.946007	metPathway	3	6464	1.69775	5781	1.53644					-135
114	ADCY8	0	12	112.098	5.02734e-230	Reject	164385	29.9032	reactome	G(s)-alpha mediated events in glucagon signalling	163359	25.3461	reactome	Glucagon signaling in metabolic regulation	163685	21.0354	reactome	Integration of pathways involved in energy metabolism	1.03785	164385	3.26599	163359	2.78524	163685	2.33384					-140
7042	TGFB2	0	44	111.564	8.86304e-64	Reject	mapkPathway	23.3021	biocarta	MAPKinase Signaling Pathway	p38mapkPathway	12.2635	biocarta	p38 MAPK Signaling Pathway	inflamPathway	11.0399	biocarta	Cytokines and Inflammatory Response	0.928877	mapkPathway	2.57307	p38mapkPathway	1.42302	inflamPathway	1.29987					-145
4776	NFATC4	0	8	111.505	0	Reject	gpcrPathway	19.1272	biocarta	Signaling Pathway from G-Protein Families	fcer1Pathway	18.3483	biocarta	Fc Epsilon Receptor I Signaling in Mast Cells	tcrPathway	18.0226	biocarta	T Cell Receptor Signaling Pathway	1.13737	gpcrPathway	2.13719	fcer1Pathway	2.05548	tcrPathway	2.02073					-150
3565	IL4	0	26	110.4	2.96378e-104	Reject	il4Pathway	12.6887	biocarta	IL 4 signaling pathway	41bbPathway	12.0139	biocarta	The 4-1BB-dependent immune response	inflamPathway	11.0399	biocarta	Cytokines and Inflammatory Response	1.01657	il4Pathway	1.50756	41bbPathway	1.41421	inflamPathway	1.29987					-155
1616	DAXX	0	32	110.159	9.19954e-85	Reject	mapkPathway	23.3021	biocarta	MAPKinase Signaling Pathway	keratinocytePathway	19.8586	biocarta	Keratinocyte Differentiation	p38mapkPathway	12.2635	biocarta	p38 MAPK Signaling Pathway	0.854463	mapkPathway	2.57307	keratinocytePathway	2.21163	p38mapkPathway	1.42302					-160
1439	CSF2RB	0	19	109.437	2.10489e-139	Reject	il3Pathway	23.1665	biocarta	IL 3 signaling pathway	6464	14.8988	HPRD	binding	5781	13.3545	HPRD	binding	0.972332	il3Pathway	2.58199	6464	1.69775	5781	1.53644					-165
5533	PPP3CC	0	23	108.299	3.26113e-113	Reject	gpcrPathway	19.1272	biocarta	Signaling Pathway from G-Protein Families	fcer1Pathway	18.3483	biocarta	Fc Epsilon Receptor I Signaling in Mast Cells	tcrPathway	18.0226	biocarta	T Cell Receptor Signaling Pathway	0.8345	gpcrPathway	2.13719	fcer1Pathway	2.05548	tcrPathway	2.02073					-170
8737	RIPK1	0	55	108.116	1.9272e-48	Reject	mapkPathway	23.3021	biocarta	MAPKinase Signaling Pathway	keratinocytePathway	19.8586	biocarta	Keratinocyte Differentiation	p38mapkPathway	12.2635	biocarta	p38 MAPK Signaling Pathway	0.873316	mapkPathway	2.57307	keratinocytePathway	2.21163	p38mapkPathway	1.42302
3672	ITGA1	0	17	107.569	2.41661e-150	Reject	metPathway	27.4237	biocarta	Signaling of Hepatocyte Growth Factor Receptor	5771	20.685	HPRD	binding	integrinPathway	20.4181	biocarta	Integrin Signaling Pathway	0.873832	metPathway	3	5771	2.32379	integrinPathway	2.2711					-5
5062	PAK2	0	16	106.301	6.5409e-156	Reject	mapkPathway	23.3021	biocarta	MAPKinase Signaling Pathway	fcer1Pathway	18.3483	biocarta	Fc Epsilon Receptor I Signaling in Mast Cells	5594	17.9514	HPRD	binding	0.934643	mapkPathway	2.57307	fcer1Pathway	2.05548	5594	2.02031					-10
3559	IL2RA	1	10	106.15	2.50546e-247	Reject	il2Pathway	37.5644	biocarta	IL 2 signaling pathway	il2rbPathway	25.5508	biocarta	IL-2 Receptor Beta Chain in T cell Activation	3559	11.8424	HPRD	binding	0.976564	il2Pathway	4.05081	il2rbPathway	2.79478	3559	1.5					-15
5601	MAPK9	1	19	106.112	3.38372e-131	Reject	mapkPathway	22.3573	biocarta	MAPKinase Signaling Pathway	1846	13.5209	HPRD	binding	80824	13.5209	HPRD	binding	0.98243	mapkPathway	2.46586	1846	1.63299	80824	1.63299					-20
1026	CDKN1A	0	90	105.752	3.69196e-29	Reject	5599	15.5171	HPRD	binding	5925	12.995	HPRD	binding	RacCycDPathway	12.5252	biocarta	Influence of Ras and Rho proteins on G1 to S Transition	0.880164	5599	1.76141	5925	1.5	RacCycDPathway	1.4596
2641	GCG	0	7	105.506	0	Reject	164385	29.9032	reactome	G(s)-alpha mediated events in glucagon signalling	163624	29.2256	reactome	Glucagon:GCGR mediates GTP-GDP exchange	163359	25.3461	reactome	Glucagon signaling in metabolic regulation	0.962585	164385	3.26599	163624	3.19801	163359	2.78524					-5
3791	KDR	0	34	103.997	1.88009e-71	Reject	6464	14.8988	HPRD	binding	6772	13.8555	HPRD	binding	6461	13.7328	HPRD	binding	0.896197	6464	1.69775	6461	1.60357	6772	1.59099					-10
5468	PPARG	0	31	103.989	3.80887e-78	Reject	5594	17.9514	HPRD	binding	5599	15.5171	HPRD	binding	3159	9.34457	HPRD	binding	0.961962	5594	2.02031	5599	1.76141	3159	1.1547					-15
3569	IL6	1	18	102.204	1.59799e-128	Reject	il6Pathway	36.3643	biocarta	IL 6 signaling pathway	il10Pathway	17.0099	biocarta	IL-10 Anti-inflammatory Signaling Pathway	inflamPathway	9.29218	biocarta	Cytokines and Inflammatory Response	0.905112	il6Pathway	3.92792	il10Pathway	1.94145	inflamPathway	1.11417					-20
1759	DNM1	0	28	101.501	2.62278e-82	Reject	6714	12.7816	HPRD	binding	8554	11.3918	HPRD	binding	GO:0003924	10.9985	go	GTPase activity	0.873748	6714	1.48522	8554	1.33333	GO:0003924	1.32702					-25
1869	E2F1	1	58	100.957	2.07499e-40	Reject	il2rbPathway	25.5508	biocarta	IL-2 Receptor Beta Chain in T cell Activation	5925	11.4381	HPRD	binding	RacCycDPathway	10.5627	biocarta	Influence of Ras and Rho proteins on G1 to S Transition	0.847971	il2rbPathway	2.79478	5925	1.33333	RacCycDPathway	1.25109
4914	NTRK1	0	24	100.405	1.19002e-93	Reject	erk5Pathway	14.7184	biocarta	Role of Erk5 in Neuronal Survival	5781	13.3545	HPRD	binding	trkaPathway	11.1643	biocarta	Trka Receptor Signaling Pathway	0.929078	erk5Pathway	1.69775	5781	1.53644	trkaPathway	1.33631					-5
5906	RAP1A	1	25	99.9782	3.00476e-89	Reject	metPathway	25.9196	biocarta	Signaling of Hepatocyte Growth Factor Receptor	integrinPathway	18.9313	biocarta	Integrin Signaling Pathway	10636	13.5209	HPRD	binding	0.931092	metPathway	2.83333	integrinPathway	2.10888	10636	1.63299					-10
4690	NCK1	0	49	99.0873	8.65575e-46	Reject	4739	11.72	HPRD	binding	1398	9.20176	HPRD	binding	10657	8.12667	HPRD	binding	0.902064	4739	1.37281	1398	1.11803	10657	1
8648	NCOA1	0	31	98.9002	6.83705e-71	Reject	5594	17.9514	HPRD	binding	pparaPathway	12.5935	biocarta	Mechanism of Gene Regulation by Peroxisome Proliferators via PPARa(alpha)	2033	10.7465	HPRD	binding	0.874485	5594	2.02031	pparaPathway	1.45699	2033	1.27475					-5
5609	MAP2K7	0	19	98.5806	1.50986e-113	Reject	mapkPathway	23.3021	biocarta	MAPKinase Signaling Pathway	keratinocytePathway	19.8586	biocarta	Keratinocyte Differentiation	fcer1Pathway	18.3483	biocarta	Fc Epsilon Receptor I Signaling in Mast Cells	0.926651	mapkPathway	2.57307	keratinocytePathway	2.21163	fcer1Pathway	2.05548					-10
9252	RPS6KA5	0	11	98.3434	1.61461e-193	Reject	erkPathway	28.3933	biocarta	Erk1/Erk2 Mapk Signaling pathway	mapkPathway	23.3021	biocarta	MAPKinase Signaling Pathway	1051	17.3771	HPRD	binding	0.94871	erkPathway	3.10376	mapkPathway	2.57307	1051	1.96116					-15
11184	MAP4K1	0	15	96.7989	3.60761e-138	Reject	metPathway	27.4237	biocarta	Signaling of Hepatocyte Growth Factor Receptor	mapkPathway	23.3021	biocarta	MAPKinase Signaling Pathway	1399	10.278	HPRD	binding	0.890888	metPathway	3	mapkPathway	2.57307	1399	1.22474					-20
7249	TSC2	0	35	96.7409	2.09763e-60	Reject	5594	17.9514	HPRD	binding	74752	14.4381	reactome	Insulin receptor mediated signaling	74751	14.4381	reactome	Insulin receptor signalling cascade	0.828722	5594	2.02031	74752	1.64833	74751	1.64833
5532	PPP3CB	0	20	96.4681	1.68424e-103	Reject	gpcrPathway	19.1272	biocarta	Signaling Pathway from G-Protein Families	fcer1Pathway	18.3483	biocarta	Fc Epsilon Receptor I Signaling in Mast Cells	tcrPathway	18.0226	biocarta	T Cell Receptor Signaling Pathway	0.785338	gpcrPathway	2.13719	fcer1Pathway	2.05548	tcrPathway	2.02073					-5
9021	SOCS3	0	11	96.4601	2.87666e-186	Reject	il2rbPathway	27.0344	biocarta	IL-2 Receptor Beta Chain in T cell Activation	il22bppathway	19.6105	biocarta	IL22 Soluble Receptor Signaling Pathway	5781	13.3545	HPRD	binding	0.907795	il2rbPathway	2.95918	il22bppathway	2.2188	5781	1.53644					-10
660	BMX	0	16	96.1624	5.23557e-128	Reject	6776	19.6645	HPRD	binding	6772	13.8555	HPRD	binding	6714	12.7816	HPRD	binding	0.986753	6776	2.2	6772	1.59099	6714	1.48522					-15
5602	MAPK10	1	11	95.578	6.41075e-183	Reject	mapkPathway	22.3573	biocarta	MAPKinase Signaling Pathway	11221	14.8577	HPRD	binding	80824	13.5209	HPRD	binding	1.03158	mapkPathway	2.46586	11221	1.78885	80824	1.63299					-20
673	BRAF	0	17	95.3328	1.40408e-118	Reject	mapkPathway	23.3021	biocarta	MAPKinase Signaling Pathway	5894	13.153	HPRD	binding	673	9.54764	HPRD	binding	0.975929	mapkPathway	2.57307	5894	1.52753	673	1.22474					-25
5321	PLA2G4A	0	24	95.3272	1.23267e-84	Reject	fcer1Pathway	18.3483	biocarta	Fc Epsilon Receptor I Signaling in Mast Cells	sppaPathway	16.9279	biocarta	Aspirin Blocks Signaling Pathway Involved in Platelet Activation	p38mapkPathway	12.2635	biocarta	p38 MAPK Signaling Pathway	0.805983	fcer1Pathway	2.05548	sppaPathway	1.91881	p38mapkPathway	1.42302					-30
6197	RPS6KA3	0	18	95.035	1.96901e-111	Reject	mapkPathway	23.3021	biocarta	MAPKinase Signaling Pathway	gpcrPathway	19.1272	biocarta	Signaling Pathway from G-Protein Families	5595	16.5759	HPRD	binding	0.841167	mapkPathway	2.57307	gpcrPathway	2.13719	5595	1.87266					-35
4149	MAX	0	19	94.9664	1.54846e-105	Reject	mapkPathway	23.3021	biocarta	MAPKinase Signaling Pathway	4609	12.5252	HPRD	binding	p38mapkPathway	12.2635	biocarta	p38 MAPK Signaling Pathway	0.878598	mapkPathway	2.57307	4609	1.4596	p38mapkPathway	1.42302					-40
355	FAS	0	49	94.4841	8.06289e-42	Reject	il2rbPathway	27.0344	biocarta	IL-2 Receptor Beta Chain in T cell Activation	keratinocytePathway	19.8586	biocarta	Keratinocyte Differentiation	1956	9.05842	HPRD	binding	0.79965	il2rbPathway	2.95918	keratinocytePathway	2.21163	1956	1.09141
5590	PRKCZ	0	45	93.6113	1.47166e-44	Reject	5594	17.9514	HPRD	binding	5595	16.5759	HPRD	binding	111	14.9887	HPRD	binding	0.798068	5594	2.02031	5595	1.87266	111	1.76777
8569	MKNK1	0	10	92.5782	1.05394e-188	Reject	erkPathway	28.3933	biocarta	Erk1/Erk2 Mapk Signaling pathway	mapkPathway	23.3021	biocarta	MAPKinase Signaling Pathway	5595	16.5759	HPRD	binding	0.886466	erkPathway	3.10376	mapkPathway	2.57307	5595	1.87266					-5
5933	RBL1	0	30	92.0232	1.19871e-63	Reject	4609	12.5252	HPRD	binding	6667	8.45808	HPRD	binding	4088	8.26176	HPRD	binding	0.878414	4609	1.4596	5927	1.06066	6667	1.02899					-10
1649	DDIT3	0	15	90.944	3.14218e-122	Reject	1051	17.3771	HPRD	binding	3725	12.5914	HPRD	binding	p38mapkPathway	12.2635	biocarta	p38 MAPK Signaling Pathway	0.8683	1051	1.96116	3725	1.46059	p38mapkPathway	1.42302					-15
8202	NCOA3	0	20	90.6585	1.13968e-91	Reject	5594	17.9514	HPRD	binding	2033	10.7465	HPRD	binding	6605	8.79997	HPRD	binding	0.879898	5594	2.02031	2033	1.27475	6605	1.13389					-20
6778	STAT6	0	19	89.4498	6.96265e-94	Reject	6714	12.7816	HPRD	binding	il4Pathway	12.6887	biocarta	IL 4 signaling pathway	2033	10.7465	HPRD	binding	0.896987	il4Pathway	1.50756	6714	1.48522	2033	1.27475					-25
4086	SMAD1	0	72	89.399	2.95479e-26	Reject	5594	17.9514	HPRD	binding	4739	11.72	HPRD	binding	8554	11.3918	HPRD	binding	0.934052	5594	2.02031	4739	1.37281	8554	1.33333
5289	PIK3C3	0	18	89.2889	1.2548e-98	Reject	74752	14.4381	reactome	Insulin receptor mediated signaling	74751	14.4381	reactome	Insulin receptor signalling cascade	77389	13.5466	reactome	IRS-related events	0.864043	74752	1.64833	74751	1.64833	77389	1.55563					-5
5979	RET	0	28	88.745	1.98114e-63	Reject	6464	14.8988	HPRD	binding	5979	13.7328	HPRD	binding	5781	13.3545	HPRD	binding	0.843901	6464	1.69775	5979	1.60357	5781	1.53644					-10
5728	PTEN	0	28	88.6118	3.02538e-63	Reject	metPathway	27.4237	biocarta	Signaling of Hepatocyte Growth Factor Receptor	ptenPathway	14.2795	biocarta	PTEN dependent cell cycle arrest and apoptosis	367	12.2353	HPRD	binding	0.78117	metPathway	3	ptenPathway	1.64992	367	1.42009					-15
3303	HSPA1A	0	53	87.9397	6.78202e-34	Reject	pparaPathway	12.5935	biocarta	Mechanism of Gene Regulation by Peroxisome Proliferators via PPARa(alpha)	7265	9.54764	HPRD	binding	573	9.34457	HPRD	binding	0.86891	pparaPathway	1.45699	7265	1.22474	573	1.1547
7153	TOP2A	0	31	87.8628	2.11502e-56	Reject	5925	12.995	HPRD	binding	3725	12.5914	HPRD	binding	7157	9.02299	HPRD	binding	0.824084	5925	1.5	3725	1.46059	7157	1.09109
3454	IFNAR1	0	16	87.6888	7.97725e-107	Reject	5594	17.9514	HPRD	binding	5781	13.3545	HPRD	binding	5777	10.7033	HPRD	binding	0.910355	5594	2.02031	5781	1.53644	5777	1.26025					-5
4804	NGFR	0	28	87.5799	7.86843e-62	Reject	erkPathway	28.3933	biocarta	Erk1/Erk2 Mapk Signaling pathway	ngfPathway	24.9012	biocarta	Nerve growth factor pathway (NGF)	6464	14.8988	HPRD	binding	0.70413	erkPathway	3.10376	ngfPathway	2.75299	6464	1.69775
2321	FLT1	0	22	87.399	8.5907e-78	Reject	6464	14.8988	HPRD	binding	6772	13.8555	HPRD	binding	2185	10.5945	HPRD	binding	0.853486	6464	1.69775	6772	1.59099	2185	1.24939					-5
4137	MAPT	0	45	86.6986	1.64214e-38	Reject	biopeptidesPathway	25.6203	biocarta	Bioactive Peptide Induced Signaling Pathway	5580	8.34162	HPRD	binding	6197	7.6913	HPRD	binding	0.768679	biopeptidesPathway	2.81113	5580	1.016	6197	1
3164	NR4A1	0	15	86.2312	4.05514e-110	Reject	5594	17.9514	HPRD	binding	2033	10.7465	HPRD	binding	8648	10.1076	HPRD	binding	0.905666	5594	2.02031	2033	1.27475	8648	1.20049					-5
3728	JUP	0	23	85.6319	1.31012e-71	Reject	6714	12.7816	HPRD	binding	2241	11.5917	HPRD	binding	5795	8.19474	HPRD	binding	0.883976	6714	1.48522	2241	1.41421	5795	1.06066					-10
8651	SOCS1	0	11	85.5107	6.97683e-147	Reject	il2rbPathway	27.0344	biocarta	IL-2 Receptor Beta Chain in T cell Activation	ghPathway	20.7337	biocarta	Growth Hormone Signaling Pathway	5159	14.203	HPRD	binding	0.850398	il2rbPathway	2.95918	ghPathway	2.3094	5159	1.63299					-15
3562	IL3	0	17	85.1146	5.60421e-95	Reject	il3Pathway	23.1665	biocarta	IL 3 signaling pathway	inflamPathway	11.0399	biocarta	Cytokines and Inflammatory Response	cytokinePathway	10.779	biocarta	Cytokine Network	0.886843	il3Pathway	2.58199	inflamPathway	1.29987	cytokinePathway	1.2792					-20
995	CDC25C	0	46	85.0287	2.34774e-36	Reject	mPRPathway	18.5392	biocarta	How Progesterone Initiates the Oocyte Maturation	7157	9.02299	HPRD	binding	1263	8.79997	HPRD	binding	0.885463	mPRPathway	2.08514	1263	1.13389	7157	1.09109
4209	MEF2D	0	15	84.6607	3.17019e-106	Reject	mapkPathway	23.3021	biocarta	MAPKinase Signaling Pathway	At1rPathway	22.6142	biocarta	Angiotensin II mediated activation of JNK Pathway via Pyk2 dependent signaling	erk5Pathway	14.7184	biocarta	Role of Erk5 in Neuronal Survival	0.756435	mapkPathway	2.57307	At1rPathway	2.5	erk5Pathway	1.69775					-5
4654	MYOD1	0	34	84.2495	1.27784e-47	Reject	5925	12.995	HPRD	binding	3725	12.5914	HPRD	binding	2033	10.7465	HPRD	binding	0.788302	5925	1.5	3725	1.46059	2033	1.27475
1278	COL1A2	0	35	84.1666	3.1261e-46	Reject	114600	6.99449	reactome	Src-mediated phoshorylation of FcR1 gamma	139840	6.99449	reactome	Binding of SRC tyrosine kinase	633	6.89412	HPRD	binding	0.953578	114600	1	139840	1	633	0.904534
994	CDC25B	0	35	83.3045	2.48393e-45	Reject	367	12.2353	HPRD	binding	2099	11.796	HPRD	binding	1387	10.5655	HPRD	binding	0.885385	367	1.42009	2099	1.375	1387	1.25676
2781	GNAZ	1	14	82.9637	3.13128e-109	Reject	4985	15.0457	HPRD	binding	10287	12.4788	HPRD	binding	4924	12.4788	HPRD	binding	0.892606	4985	1.76777	10287	1.51186	4924	1.51186					-5
6622	SNCA	0	36	82.9266	9.50743e-44	Reject	5594	17.9514	HPRD	binding	2002	15.722	HPRD	binding	2185	10.5945	HPRD	binding	0.768402	5594	2.02031	2002	1.80739	2185	1.24939
3146	HMGB1	0	41	82.0513	6.82108e-38	Reject	1051	17.3771	HPRD	binding	5925	12.995	HPRD	binding	367	12.2353	HPRD	binding	0.757838	1051	1.96116	5925	1.5	367	1.42009
3065	HDAC1	0	82	81.6709	9.48688e-20	Reject	tertpathway	11.5917	biocarta	Overview of telomerase protein component gene hTert Transcriptional Regulation	1387	10.5655	HPRD	binding	g1Pathway	9.43748	biocarta	Cell Cycle: G1/S Check Point	0.865401	tertpathway	1.41421	1387	1.25676	g1Pathway	1.13389
7161	TP73	0	20	81.6483	9.08202e-75	Reject	7161	11.6145	HPRD	binding	8554	11.3918	HPRD	binding	2033	10.7465	HPRD	binding	0.896875	7161	1.38675	8554	1.33333	2033	1.27475					-5
8717	TRADD	0	34	81.0484	3.18119e-44	Reject	mapkPathway	23.3021	biocarta	MAPKinase Signaling Pathway	p38mapkPathway	12.2635	biocarta	p38 MAPK Signaling Pathway	4804	10.8941	HPRD	binding	0.767965	mapkPathway	2.57307	p38mapkPathway	1.42302	4804	1.33333
2889	RAPGEF1	0	9	80.9695	9.72786e-161	Reject	metPathway	27.4237	biocarta	Signaling of Hepatocyte Growth Factor Receptor	integrinPathway	20.4181	biocarta	Integrin Signaling Pathway	6464	14.8988	HPRD	binding	0.869912	metPathway	3	integrinPathway	2.2711	6464	1.69775					-5
3727	JUND	0	13	80.1112	1.12925e-109	Reject	5599	15.5171	HPRD	binding	2099	11.796	HPRD	binding	467	9.79142	HPRD	binding	0.89934	5599	1.76141	2099	1.375	467	1.20605					-10
3459	IFNGR1	0	15	79.9897	4.56376e-95	Reject	6772	13.8555	HPRD	binding	5781	13.3545	HPRD	binding	3717	10.1076	HPRD	binding	0.884171	6772	1.59099	5781	1.53644	ifngPathway	1.22474					-15
1843	DUSP1	1	11	79.9729	9.19117e-129	Reject	5594	17.0469	HPRD	binding	5595	15.5115	HPRD	binding	5599	14.0326	HPRD	binding	0.843616	5594	1.91929	5595	1.75562	5599	1.60128					-20
5530	PPP3CA	0	38	79.4276	2.73907e-38	Reject	gpcrPathway	19.1272	biocarta	Signaling Pathway from G-Protein Families	fcer1Pathway	18.3483	biocarta	Fc Epsilon Receptor I Signaling in Mast Cells	tcrPathway	18.0226	biocarta	T Cell Receptor Signaling Pathway	0.692553	gpcrPathway	2.13719	fcer1Pathway	2.05548	tcrPathway	2.02073
3690	ITGB3	0	40	79.2015	2.79936e-36	Reject	edg1Pathway	13.6057	biocarta	Phospholipids as signalling intermediaries	6714	12.7816	HPRD	binding	2185	10.5945	HPRD	binding	0.768987	edg1Pathway	1.56893	6714	1.48522	2185	1.24939
6929	TCF3	0	34	78.9683	4.36099e-42	Reject	5594	17.9514	HPRD	binding	5595	16.5759	HPRD	binding	4739	11.72	HPRD	binding	0.776794	5594	2.02031	5595	1.87266	4739	1.37281
2475	FRAP1	0	26	78.7241	4.46989e-54	Reject	stat3Pathway	14.9887	biocarta	Stat3 Signaling Pathway	74752	14.4381	reactome	Insulin receptor mediated signaling	74751	14.4381	reactome	Insulin receptor signalling cascade	0.689611	stat3Pathway	1.76777	74752	1.64833	74751	1.64833
3817	KLK2	0	5	78.3634	2.31051e-269	Reject	erkPathway	28.3933	biocarta	Erk1/Erk2 Mapk Signaling pathway	ngfPathway	24.9012	biocarta	Nerve growth factor pathway (NGF)	cdk5Pathway	14.2798	biocarta	Phosphorylation of MEK1 by cdk5/p35 down regulates the MAP kinase pathway	0.899995	erkPathway	3.10376	ngfPathway	2.75299	cdk5Pathway	1.6641					-5
4638	MYLK	0	15	78.061	1.20968e-90	Reject	biopeptidesPathway	25.6203	biocarta	Bioactive Peptide Induced Signaling Pathway	5595	16.5759	HPRD	binding	ecmPathway	14.5299	biocarta	Erk and PI-3 Kinase Are Necessary for Collagen Binding in Corneal Epithelia	0.801049	biopeptidesPathway	2.81113	5595	1.87266	ecmPathway	1.66812					-10
2065	ERBB3	0	26	78.0015	3.98129e-53	Reject	6464	14.8988	HPRD	binding	2185	10.5945	HPRD	binding	3572	9.74835	HPRD	binding	0.848724	6464	1.69775	2185	1.24939	3572	1.17851
5566	PRKACA	0	32	77.0781	1.41019e-42	Reject	163359	25.3461	reactome	Glucagon signaling in metabolic regulation	163685	21.0354	reactome	Integration of pathways involved in energy metabolism	111	14.9887	HPRD	binding	0.657472	163359	2.78524	163685	2.33384	111	1.76777
595	CCND1	0	49	76.4423	4.60802e-28	Reject	5925	12.995	HPRD	binding	367	12.2353	HPRD	binding	2033	10.7465	HPRD	binding	0.748653	5925	1.5	367	1.42009	2033	1.27475
7421	VDR	0	16	76.2827	2.21312e-81	Reject	1387	10.5655	HPRD	binding	8648	10.1076	HPRD	binding	5927	8.19474	HPRD	binding	0.84712	1387	1.25676	8648	1.20049	5927	1.06066					-5
857	CAV1	0	42	75.8969	5.5875e-32	Reject	integrinPathway	20.4181	biocarta	Integrin Signaling Pathway	5594	17.9514	HPRD	binding	6714	12.7816	HPRD	binding	0.759527	integrinPathway	2.2711	5594	2.02031	6714	1.48522
3572	IL6ST	1	14	75.892	9.0867e-92	Reject	il6Pathway	36.3643	biocarta	IL 6 signaling pathway	5781	12.172	HPRD	binding	367	11.0384	HPRD	binding	0.787953	il6Pathway	3.92792	5781	1.40841	367	1.29099					-5
3635	INPP5D	0	19	75.7359	6.37869e-68	Reject	3718	12.7943	HPRD	binding	3815	8.72935	HPRD	binding	1436	7.6913	HPRD	binding	0.8307	3718	1.5	3815	1.066	1436	1					-10
1958	EGR1	0	13	75.6028	6.36785e-98	Reject	1051	17.3771	HPRD	binding	cdk5Pathway	14.2798	biocarta	Phosphorylation of MEK1 by cdk5/p35 down regulates the MAP kinase pathway	3725	12.5914	HPRD	binding	0.827622	1051	1.96116	cdk5Pathway	1.6641	3725	1.46059					-15
3977	LIFR	0	10	75.4131	5.34844e-126	Reject	5594	17.9514	HPRD	binding	5781	13.3545	HPRD	binding	5451	11.1643	HPRD	binding	0.917429	5594	2.02031	5781	1.53644	5451	1.33631					-20
3726	JUNB	0	12	75.2733	5.39414e-105	Reject	5599	15.5171	HPRD	binding	2099	11.796	HPRD	binding	2353	10.0561	HPRD	binding	0.864501	5599	1.76141	2099	1.375	2353	1.21268					-25
9846	GAB2	0	10	75.2468	1.87619e-125	Reject	5594	17.9514	HPRD	binding	5595	16.5759	HPRD	binding	5781	13.3545	HPRD	binding	0.796368	5594	2.02031	5595	1.87266	5781	1.53644					-30
2969	GTF2I	0	12	75.1632	1.07703e-104	Reject	5595	16.5759	HPRD	binding	2969	14.0969	HPRD	binding	6714	12.7816	HPRD	binding	0.819948	5595	1.87266	2969	1.66667	6714	1.48522					-35
10399	GNB2L1	0	28	74.911	8.47176e-46	Reject	6772	13.8555	HPRD	binding	5925	12.995	HPRD	binding	6714	12.7816	HPRD	binding	0.702211	6772	1.59099	5925	1.5	6714	1.48522
6009	RHEB	0	21	74.5119	9.51475e-60	Reject	74752	14.4381	reactome	Insulin receptor mediated signaling	74751	14.4381	reactome	Insulin receptor signalling cascade	77389	13.5466	reactome	IRS-related events	0.724314	74752	1.64833	74751	1.64833	77389	1.55563
4803	NGF	0	7	74.4451	1.69992e-174	Reject	erkPathway	28.3933	biocarta	Erk1/Erk2 Mapk Signaling pathway	ngfPathway	24.9012	biocarta	Nerve growth factor pathway (NGF)	cdk5Pathway	14.2798	biocarta	Phosphorylation of MEK1 by cdk5/p35 down regulates the MAP kinase pathway	0.748989	erkPathway	3.10376	ngfPathway	2.75299	cdk5Pathway	1.6641					-5
466	ATF1	0	15	73.7821	3.25612e-81	Reject	3725	12.5914	HPRD	binding	8986	12.4313	HPRD	binding	1387	10.5655	HPRD	binding	0.803193	8986	1.51186	3725	1.46059	1387	1.25676					-10
5581	PRKCE	1	28	73.7126	2.07117e-44	Reject	keratinocytePathway	18.5124	biocarta	Keratinocyte Differentiation	5595	15.5115	HPRD	binding	6714	11.8776	HPRD	binding	0.723775	keratinocytePathway	2.06419	5595	1.75562	6714	1.38621
2697	GJA1	0	23	73.333	4.38979e-53	Reject	5594	17.9514	HPRD	binding	5595	16.5759	HPRD	binding	6714	12.7816	HPRD	binding	0.735533	5594	2.02031	5595	1.87266	6714	1.48522
8312	AXIN1	0	31	72.8731	1.91801e-39	Reject	8554	11.3918	HPRD	binding	gsk3Pathway	7.77999	biocarta	Inactivation of Gsk3 by AKT causes accumulation of b-catenin in Alveolar Macrophages	GO:0030877	6.99449	go	beta-catenin destruction complex	0.82032	8554	1.33333	GO:0030877	1	gsk3Pathway	0.96225
369	ARAF	0	17	72.7217	6.33688e-70	Reject	mapkPathway	23.3021	biocarta	MAPKinase Signaling Pathway	5159	14.203	HPRD	binding	24148	10.5056	HPRD	binding	0.828421	mapkPathway	2.57307	5159	1.63299	24148	1.34164					-5
30849	PIK3R4	0	15	72.4922	1.786e-78	Reject	74752	14.4381	reactome	Insulin receptor mediated signaling	74751	14.4381	reactome	Insulin receptor signalling cascade	77389	13.5466	reactome	IRS-related events	0.771435	74752	1.64833	74751	1.64833	77389	1.55563					-10
993	CDC25A	0	58	72.3023	1.11428e-21	Reject	g1Pathway	9.43748	biocarta	Cell Cycle: G1/S Check Point	1956	9.05842	HPRD	binding	3265	8.95739	HPRD	binding	0.814091	g1Pathway	1.13389	1956	1.09141	3265	1.09109
2516	NR5A1	0	22	72.273	7.15706e-54	Reject	5594	17.9514	HPRD	binding	8554	11.3918	HPRD	binding	8648	10.1076	HPRD	binding	0.794153	5594	2.02031	8554	1.33333	8648	1.20049
5291	PIK3CB	1	15	71.9031	3.06691e-77	Reject	74752	13.1695	reactome	Insulin receptor mediated signaling	74751	13.1695	reactome	Insulin receptor signalling cascade	77389	12.2355	reactome	IRS-related events	0.785241	74752	1.51097	74751	1.51097	77389	1.41421					-5
1441	CSF3R	0	13	71.5679	5.5787e-88	Reject	6464	14.8988	HPRD	binding	5781	13.3545	HPRD	binding	3717	10.1076	HPRD	binding	0.785428	6464	1.69775	5781	1.53644	3717	1.20049					-10
8517	IKBKG	0	45	71.5638	7.17642e-27	Reject	6714	12.7816	HPRD	binding	stressPathway	8.12667	biocarta	TNF/Stress Related Signaling	8202	8.12667	HPRD	binding	0.768221	6714	1.48522	stressPathway	1	8202	1
7133	TNFRSF1B	0	22	71.3719	1.37353e-52	Reject	keratinocytePathway	19.8586	biocarta	Keratinocyte Differentiation	6772	13.8555	HPRD	binding	857	8.61699	HPRD	binding	0.74234	keratinocytePathway	2.21163	6772	1.59099	857	1.0435
7186	TRAF2	0	86	70.8805	1.05914e-14	Reject	mapkPathway	23.3021	biocarta	MAPKinase Signaling Pathway	keratinocytePathway	19.8586	biocarta	Keratinocyte Differentiation	p38mapkPathway	12.2635	biocarta	p38 MAPK Signaling Pathway	0.797197	mapkPathway	2.57307	keratinocytePathway	2.21163	p38mapkPathway	1.42302
1020	CDK5	0	44	70.6791	8.23759e-27	Reject	biopeptidesPathway	25.6203	biocarta	Bioactive Peptide Induced Signaling Pathway	cdk5Pathway	14.2798	biocarta	Phosphorylation of MEK1 by cdk5/p35 down regulates the MAP kinase pathway	2534	6.28644	HPRD	binding	0.732315	biopeptidesPathway	2.81113	cdk5Pathway	1.6641	5813	0.894427
916	CD3E	0	24	70.4427	3.50193e-47	Reject	tcrPathway	18.0226	biocarta	T Cell Receptor Signaling Pathway	tob1Pathway	8.95739	biocarta	Role of Tob in T-cell activation	ctla4Pathway	8.95739	biocarta	The Co-Stimulatory Signal During T-cell Activation	0.713011	tcrPathway	2.02073	tob1Pathway	1.09109	ctla4Pathway	1.09109
324	APC	0	28	70.3996	1.09295e-40	Reject	tgfbPathway	9.46458	biocarta	TGF beta signaling pathway	5747	9.35508	HPRD	binding	gsk3Pathway	7.77999	biocarta	Inactivation of Gsk3 by AKT causes accumulation of b-catenin in Alveolar Macrophages	0.797089	tgfbPathway	1.14708	5747	1.1209	GO:0030877	1
2114	ETS2	0	9	69.8829	2.53289e-120	Reject	keratinocytePathway	19.8586	biocarta	Keratinocyte Differentiation	3725	12.5914	HPRD	binding	6777	12.3873	HPRD	binding	0.83484	keratinocytePathway	2.21163	3725	1.46059	6777	1.45521					-5
4207	MEF2B	0	10	69.2188	1.65722e-106	Reject	mapkPathway	23.3021	biocarta	MAPKinase Signaling Pathway	At1rPathway	22.6142	biocarta	Angiotensin II mediated activation of JNK Pathway via Pyk2 dependent signaling	erk5Pathway	14.7184	biocarta	Role of Erk5 in Neuronal Survival	0.646352	mapkPathway	2.57307	At1rPathway	2.5	erk5Pathway	1.69775					-10
3172	HNF4A	0	21	69.1463	9.57132e-52	Reject	2099	11.796	HPRD	binding	1432	8.72989	HPRD	binding	4088	8.26176	HPRD	binding	0.818908	2099	1.375	1432	1.05529	4088	1.01535
2767	GNA11	0	15	68.718	9.77624e-71	Reject	biopeptidesPathway	25.6203	biocarta	Bioactive Peptide Induced Signaling Pathway	7253	14.2795	HPRD	binding	GO:0003924	10.9985	go	GTPase activity	0.747562	biopeptidesPathway	2.81113	7253	1.64992	GO:0003924	1.32702					-5
5603	MAPK13	1	7	68.5083	3.92244e-148	Reject	mapkPathway	22.3573	biocarta	MAPKinase Signaling Pathway	keratinocytePathway	18.5124	biocarta	Keratinocyte Differentiation	8550	8.63015	HPRD	binding	0.873799	mapkPathway	2.46586	keratinocytePathway	2.06419	GO:0008339	1.1547					-10
6093	ROCK1	0	22	68.0582	5.23218e-48	Reject	integrinPathway	20.4181	biocarta	Integrin Signaling Pathway	ecmPathway	14.5299	biocarta	Erk and PI-3 Kinase Are Necessary for Collagen Binding in Corneal Epithelia	Par1Pathway	11.0552	biocarta	Thrombin signaling and protease-activated receptors	0.763527	integrinPathway	2.2711	ecmPathway	1.66812	Par1Pathway	1.30931
6498	SKIL	0	23	67.8774	8.89471e-46	Reject	8554	11.3918	HPRD	binding	tgfbPathway	9.46458	biocarta	TGF beta signaling pathway	4088	8.26176	HPRD	binding	0.736676	8554	1.33333	tgfbPathway	1.14708	4088	1.01535
51176	LEF1	0	25	67.8353	3.13969e-42	Reject	2033	10.7465	HPRD	binding	4088	8.26176	HPRD	binding	gsk3Pathway	7.77999	biocarta	Inactivation of Gsk3 by AKT causes accumulation of b-catenin in Alveolar Macrophages	0.733476	2033	1.27475	4088	1.01535	gsk3Pathway	0.96225
54106	TLR9	0	39	67.7214	1.06355e-27	Reject	74752	14.4381	reactome	Insulin receptor mediated signaling	74751	14.4381	reactome	Insulin receptor signalling cascade	77389	13.5466	reactome	IRS-related events	0.563998	74752	1.64833	74751	1.64833	77389	1.55563
5778	PTPN7	0	5	67.3379	1.56852e-199	Reject	tcrPathway	18.0226	biocarta	T Cell Receptor Signaling Pathway	5594	17.9514	HPRD	binding	5595	16.5759	HPRD	binding	0.887944	tcrPathway	2.02073	5594	2.02031	5595	1.87266					-5
5499	PPP1CA	0	33	67.2465	5.92946e-32	Reject	5594	17.9514	HPRD	binding	5595	16.5759	HPRD	binding	10848	10.5056	HPRD	binding	0.698368	5594	2.02031	5595	1.87266	10848	1.34164
10253	SPRY2	0	10	66.9228	1.05093e-99	Reject	spryPathway	21.0762	biocarta	Sprouty regulation of tyrosine kinase signals	5781	13.3545	HPRD	binding	5894	13.153	HPRD	binding	0.738066	spryPathway	2.35702	5781	1.53644	5894	1.52753					-5
6720	SREBF1	0	15	66.6504	1.13526e-66	Reject	5594	17.9514	HPRD	binding	5595	16.5759	HPRD	binding	2099	11.796	HPRD	binding	0.699881	5594	2.02031	5595	1.87266	2099	1.375					-10
156	ADRBK1	0	29	64.9286	8.91346e-34	Reject	5595	16.5759	HPRD	binding	1234	16.3971	HPRD	binding	857	8.61699	HPRD	binding	0.70868	5595	1.87266	1234	1.85695	857	1.0435
1390	CREM	0	22	64.6442	1.63128e-43	Reject	6908	9.63844	HPRD	binding	dreampathway	8.59582	biocarta	Repression of Pain Sensation by the Transcriptional Regulator DREAM	1457	6.15796	HPRD	binding	0.774287	6908	1.15079	dreampathway	1.06904	1457	0.804984
5245	PHB	0	14	64.4841	7.36767e-67	Reject	5925	12.995	HPRD	binding	7157	9.02299	HPRD	binding	6597	8.51586	HPRD	binding	0.776649	5925	1.5	6595	1.1547	7157	1.09109					-5
7430	EZR	0	48	64.4468	6.88542e-21	Reject	5747	9.35508	HPRD	binding	1956	9.05842	HPRD	binding	5295	8.61699	HPRD	binding	0.748736	5747	1.1209	1956	1.09141	5295	1.0435
10454	MAP3K7IP1	0	24	64.3279	1.09546e-39	Reject	il1rPathway	10.1076	biocarta	Signal transduction through IL1R	tgfbPathway	9.46458	biocarta	TGF beta signaling pathway	tollPathway	8.05697	biocarta	Toll-Like Receptor Pathway	0.733313	il1rPathway	1.20049	tgfbPathway	1.14708	tollPathway	0.986394
1493	CTLA4	0	14	64.2907	1.79819e-66	Reject	5781	13.3545	HPRD	binding	6777	12.3873	HPRD	binding	3717	10.1076	HPRD	binding	0.723521	5781	1.53644	6777	1.45521	3717	1.20049					-5
5770	PTPN1	0	18	64.1174	6.68665e-52	Reject	1956	9.05842	HPRD	binding	857	8.61699	HPRD	binding	4914	8.2775	HPRD	binding	0.758262	1956	1.09141	857	1.0435	4914	1.0328
5598	MAPK7	0	7	64.114	5.01926e-130	Reject	mapkPathway	23.3021	biocarta	MAPKinase Signaling Pathway	erk5Pathway	14.7184	biocarta	Role of Erk5 in Neuronal Survival	2005	9.54764	HPRD	binding	0.844004	mapkPathway	2.57307	erk5Pathway	1.69775	2005	1.22474					-5
5175	PECAM1	0	20	64.0549	7.84693e-47	Reject	5781	13.3545	HPRD	binding	6714	12.7816	HPRD	binding	5777	10.7033	HPRD	binding	0.688027	5781	1.53644	6714	1.48522	5777	1.26025
7094	TLN1	0	21	64.0237	1.16957e-44	Reject	integrinPathway	20.4181	biocarta	Integrin Signaling Pathway	ecmPathway	14.5299	biocarta	Erk and PI-3 Kinase Are Necessary for Collagen Binding in Corneal Epithelia	2185	10.5945	HPRD	binding	0.60854	integrinPathway	2.2711	ecmPathway	1.66812	2185	1.24939
3570	IL6R	1	10	63.9868	2.43743e-91	Reject	il6Pathway	36.3643	biocarta	IL 6 signaling pathway	6714	11.8776	HPRD	binding	3572	7.51341	HPRD	binding	0.688806	il6Pathway	3.92792	6714	1.38621	3570	1					-5
7027	TFDP1	0	24	63.8534	3.91808e-39	Reject	RacCycDPathway	12.5252	biocarta	Influence of Ras and Rho proteins on G1 to S Transition	g1Pathway	9.43748	biocarta	Cell Cycle: G1/S Check Point	7157	9.02299	HPRD	binding	0.782043	RacCycDPathway	1.4596	g1Pathway	1.13389	7157	1.09109
5782	PTPN12	0	18	63.8188	1.941e-51	Reject	6464	14.8988	HPRD	binding	4739	11.72	HPRD	binding	5829	6.92896	HPRD	binding	0.760727	6464	1.69775	4739	1.37281	5829	0.870388
4602	MYB	0	13	63.5025	9.88875e-70	Reject	5594	17.9514	HPRD	binding	2033	10.7465	HPRD	binding	1387	10.5655	HPRD	binding	0.728688	5594	2.02031	2033	1.27475	1387	1.25676					-5
10818	FRS2	0	19	63.4451	2.70201e-48	Reject	5594	17.9514	HPRD	binding	5781	13.3545	HPRD	binding	6714	12.7816	HPRD	binding	0.670365	5594	2.02031	5781	1.53644	6714	1.48522
9111	NMI	0	10	63.3983	1.04442e-89	Reject	il2rbPathway	27.0344	biocarta	IL-2 Receptor Beta Chain in T cell Activation	il7Pathway	17.5999	biocarta	IL-7 Signal Transduction	6777	12.3873	HPRD	binding	0.672716	il2rbPathway	2.95918	il7Pathway	2	6777	1.45521					-5
4155	MBP	0	34	63.3694	8.20947e-28	Reject	5594	17.9514	HPRD	binding	8550	11.1643	HPRD	binding	9252	8.51586	HPRD	binding	0.676585	5594	2.02031	8550	1.33631	9252	1.04257
6348	CCL3	0	14	63.2879	1.76165e-64	Reject	1051	17.3771	HPRD	binding	1234	16.3971	HPRD	binding	1230	9.34457	HPRD	binding	0.754481	1051	1.96116	1234	1.85695	1230	1.1547					-5
2932	GSK3B	1	37	63.272	1.21576e-25	Reject	4609	10.5627	HPRD	binding	nfatPathway	10.2949	biocarta	NFAT and Hypertrophy of the heart (Transcription in the broken heart)	g1Pathway	7.65218	biocarta	Cell Cycle: G1/S Check Point	0.742579	4609	1.25109	nfatPathway	1.21356	g1Pathway	0.944911
998	CDC42	0	72	63.1101	5.12688e-14	Reject	rasPathway	12.8286	biocarta	Ras Signaling Pathway	p38mapkPathway	12.2635	biocarta	p38 MAPK Signaling Pathway	GO:0003924	10.9985	go	GTPase activity	0.786137	rasPathway	1.49241	p38mapkPathway	1.42302	GO:0003924	1.32702
57761	TRIB3	1	14	63.0891	4.33509e-64	Reject	74752	13.1695	reactome	Insulin receptor mediated signaling	74751	13.1695	reactome	Insulin receptor signalling cascade	77389	12.2355	reactome	IRS-related events	0.682242	74752	1.51097	74751	1.51097	77389	1.41421					-5
117145	THEM4	0	7	62.5236	9.10192e-124	Reject	74752	14.4381	reactome	Insulin receptor mediated signaling	74751	14.4381	reactome	Insulin receptor signalling cascade	77389	13.5466	reactome	IRS-related events	0.805182	74752	1.64833	74751	1.64833	77389	1.55563					-10
5288	PIK3C2G	0	6	62.1998	1.50755e-142	Reject	cxcr4Pathway	22.0532	biocarta	CXCR4 Signaling Pathway	fMLPpathway	15.5171	biocarta	fMLP induced chemokine gene expression in HMC-1 cells	CCR3Pathway	14.5299	biocarta	CCR3 signaling in Eosinophils	0.789543	cxcr4Pathway	2.44949	fMLPpathway	1.76141	CCR3Pathway	1.66812					-15
3150	HMGN1	0	10	61.8811	1.43401e-85	Reject	8986	12.4313	HPRD	binding	p38mapkPathway	12.2635	biocarta	p38 MAPK Signaling Pathway	2033	10.7465	HPRD	binding	0.762505	8986	1.51186	p38mapkPathway	1.42302	2033	1.27475					-20
842	CASP9	0	49	61.7571	5.59976e-19	Reject	5594	17.9514	HPRD	binding	5595	16.5759	HPRD	binding	rasPathway	12.8286	biocarta	Ras Signaling Pathway	0.663158	5594	2.02031	5595	1.87266	rasPathway	1.49241
3574	IL7	0	8	61.6858	9.48684e-106	Reject	il7Pathway	17.5999	biocarta	IL-7 Signal Transduction	3575	17.2997	HPRD	binding	inflamPathway	11.0399	biocarta	Cytokines and Inflammatory Response	0.768117	3575	2	il7Pathway	2	inflamPathway	1.29987					-5
2872	MKNK2	0	6	61.6105	6.65152e-140	Reject	erkPathway	28.3933	biocarta	Erk1/Erk2 Mapk Signaling pathway	mapkPathway	23.3021	biocarta	MAPKinase Signaling Pathway	2872	9.54764	HPRD	binding	0.798422	erkPathway	3.10376	mapkPathway	2.57307	2872	1.22474					-10
7010	TEK	0	16	61.5334	1.05871e-53	Reject	6776	19.6645	HPRD	binding	5781	13.3545	HPRD	binding	6777	12.3873	HPRD	binding	0.74055	6776	2.2	5781	1.53644	6777	1.45521
3856	KRT8	0	15	61.1733	1.6873e-56	Reject	5594	17.9514	HPRD	binding	5595	16.5759	HPRD	binding	5599	15.5171	HPRD	binding	0.623862	5594	2.02031	5595	1.87266	5599	1.76141
3702	ITK	0	16	60.991	8.52021e-53	Reject	ctla4Pathway	8.95739	biocarta	The Co-Stimulatory Signal During T-cell Activation	3932	8.50762	HPRD	binding	10657	8.12667	HPRD	binding	0.802431	ctla4Pathway	1.09109	3932	1.03209	10657	1
3458	IFNG	1	29	60.9531	5.30108e-30	Reject	41bbPathway	9.78729	biocarta	The 4-1BB-dependent immune response	inflamPathway	9.29218	biocarta	Cytokines and Inflammatory Response	cytokinePathway	8.76491	biocarta	Cytokine Network	0.736831	41bbPathway	1.17851	inflamPathway	1.11417	cytokinePathway	1.066
2268	FGR	0	14	60.7563	1.3623e-59	Reject	5747	9.35508	HPRD	binding	6850	8.50762	HPRD	binding	3635	6.57049	HPRD	binding	0.792868	5747	1.1209	6850	1.03209	3635	0.866025
5451	POU2F1	0	27	60.6142	9.59691e-32	Reject	367	12.2353	HPRD	binding	5451	11.1643	HPRD	binding	6908	9.63844	HPRD	binding	0.619253	367	1.42009	5451	1.33631	6908	1.15079
5294	PIK3CG	0	9	60.5918	5.17336e-91	Reject	5781	13.3545	HPRD	binding	GO:0046934	10.5056	go	phosphatidylinositol-4,5-bisphosphate 3-kinase activity	3815	8.72935	HPRD	binding	0.800467	5781	1.53644	GO:0046934	1.34164	3815	1.066					-5
634	CEACAM1	0	13	60.059	1.33754e-62	Reject	6464	14.8988	HPRD	binding	5781	13.3545	HPRD	binding	6714	12.7816	HPRD	binding	0.715326	6464	1.69775	5781	1.53644	6714	1.48522					-10
5911	RAP2A	0	17	59.9803	3.03544e-48	Reject	10636	17.3919	HPRD	binding	GO:0003924	10.9985	go	GTPase activity	2902	8.96711	HPRD	binding	0.730732	10636	2.04124	GO:0003924	1.32702	2902	1.08012
5587	PRKD1	0	16	59.9655	4.1797e-51	Reject	6714	12.7816	HPRD	binding	1956	9.05842	HPRD	binding	5587	8.59582	HPRD	binding	0.781939	6714	1.48522	1956	1.09141	5587	1.06904
27040	LAT	0	14	59.9632	4.21762e-58	Reject	tcrPathway	18.0226	biocarta	T Cell Receptor Signaling Pathway	5770	13.8751	HPRD	binding	3932	8.50762	HPRD	binding	0.66986	tcrPathway	2.02073	5770	1.60591	3932	1.03209
602	BCL3	0	31	59.9432	2.48759e-27	Reject	6464	14.8988	HPRD	binding	3725	12.5914	HPRD	binding	1387	10.5655	HPRD	binding	0.686243	6464	1.69775	3725	1.46059	1387	1.25676
4791	NFKB2	0	25	59.7976	2.89461e-33	Reject	2516	11.7977	HPRD	binding	1831	10.8941	HPRD	binding	168180	7.25932	reactome	TRAF6 Mediated Induction of the antiviral cytokine IFN-alpha/beta cascade	0.741793	2516	1.5	1831	1.33333	168180	0.917663
3552	IL1A	0	18	59.6694	3.15128e-45	Reject	il10Pathway	19.6105	biocarta	IL-10 Anti-inflammatory Signaling Pathway	inflamPathway	11.0399	biocarta	Cytokines and Inflammatory Response	cytokinePathway	10.779	biocarta	Cytokine Network	0.690623	il10Pathway	2.2188	inflamPathway	1.29987	cytokinePathway	1.2792
10681	GNB5	1	13	59.5526	1.38577e-61	Reject	GO:0005834	26.3854	go	heterotrimeric G-protein complex	2786	17.4574	HPRD	binding	51764	11.6363	HPRD	binding	0.656213	GO:0005834	2.88675	2786	2.04124	51764	1.41421
5140	PDE3B	0	15	59.4734	1.61551e-53	Reject	74752	14.4381	reactome	Insulin receptor mediated signaling	74751	14.4381	reactome	Insulin receptor signalling cascade	77389	13.5466	reactome	IRS-related events	0.667105	74752	1.64833	74751	1.64833	77389	1.55563
1326	MAP3K8	0	14	59.3934	4.82994e-57	Reject	mapkPathway	23.3021	biocarta	MAPKinase Signaling Pathway	6416	12.1186	HPRD	binding	207	7.30942	HPRD	binding	0.675537	mapkPathway	2.57307	6416	1.44338	207	0.911685
4092	SMAD7	0	26	59.2834	1.51229e-31	Reject	8554	11.3918	HPRD	binding	tgfbPathway	9.46458	biocarta	TGF beta signaling pathway	51588	5.80293	HPRD	binding	0.77166	8554	1.33333	tgfbPathway	1.14708	GO:0005829	0.830057
7534	YWHAZ	0	52	59.1685	1.15105e-16	Reject	5599	15.5171	HPRD	binding	5580	8.34162	HPRD	binding	207	7.30942	HPRD	binding	0.688146	5599	1.76141	5580	1.016	207	0.911685
7525	YES1	0	20	58.891	6.66816e-40	Reject	5791	10.8941	HPRD	binding	23607	10.0561	HPRD	binding	2321	7.26361	HPRD	binding	0.733482	5791	1.33333	23607	1.21268	2321	0.948683
10287	RGS19	0	9	58.58	3.25871e-85	Reject	GO:0005834	28.1358	go	heterotrimeric G-protein complex	5594	17.9514	HPRD	binding	1457	6.15796	HPRD	binding	0.668044	GO:0005834	3.0792	5594	2.02031	1457	0.804984					-5
6517	SLC2A4	0	13	58.4523	2.08255e-59	Reject	insulinPathway	27.8373	biocarta	Insulin Signaling Pathway	ghPathway	20.7337	biocarta	Growth Hormone Signaling Pathway	7329	6.0841	HPRD	binding	0.594277	insulinPathway	3.05505	ghPathway	2.3094	7329	0.781133
999	CDH1	0	31	58.4349	4.5438e-26	Reject	4739	11.72	HPRD	binding	tgfbPathway	9.46458	biocarta	TGF beta signaling pathway	1457	6.15796	HPRD	binding	0.687184	4739	1.37281	tgfbPathway	1.14708	1457	0.804984
6670	SP3	1	17	57.8742	4.65647e-45	Reject	2099	10.6372	HPRD	binding	8554	9.829	HPRD	binding	tertpathway	8.22689	biocarta	Overview of telomerase protein component gene hTert Transcriptional Regulation	0.763366	2099	1.25	8554	1.16667	tertpathway	1.06066
10499	NCOA2	0	19	57.7672	2.176e-40	Reject	3725	12.5914	HPRD	binding	2033	10.7465	HPRD	binding	1387	10.5655	HPRD	binding	0.668889	3725	1.46059	2033	1.27475	1387	1.25676
10401	PIAS3	0	16	57.5635	2.9527e-47	Reject	367	12.2353	HPRD	binding	2099	11.796	HPRD	binding	2033	10.7465	HPRD	binding	0.696172	367	1.42009	2099	1.375	2033	1.27475
9261	MAPKAPK2	0	7	57.5399	3.60501e-105	Reject	mapkPathway	23.3021	biocarta	MAPKinase Signaling Pathway	p38mapkPathway	12.2635	biocarta	p38 MAPK Signaling Pathway	1432	8.72989	HPRD	binding	0.778819	mapkPathway	2.57307	p38mapkPathway	1.42302	1432	1.05529					-5
2934	GSN	0	24	57.5113	4.00012e-32	Reject	ecmPathway	14.5299	biocarta	Erk and PI-3 Kinase Are Necessary for Collagen Binding in Corneal Epithelia	367	12.2353	HPRD	binding	2185	10.5945	HPRD	binding	0.63625	ecmPathway	1.66812	367	1.42009	2185	1.24939
6775	STAT4	0	14	57.1246	6.32467e-53	Reject	1387	10.5655	HPRD	binding	5608	8.79997	HPRD	binding	1432	8.72989	HPRD	binding	0.755696	1387	1.25676	168544	1.1547	5608	1.13389
7189	TRAF6	0	90	57.093	8.82232e-10	Reject	5777	10.7033	HPRD	binding	il1rPathway	10.1076	biocarta	Signal transduction through IL1R	5608	8.79997	HPRD	binding	0.755545	5777	1.26025	il1rPathway	1.20049	5608	1.13389
7025	NR2F1	0	17	57.0052	8.90741e-44	Reject	pparaPathway	12.5935	biocarta	Mechanism of Gene Regulation by Peroxisome Proliferators via PPARa(alpha)	2099	11.796	HPRD	binding	8648	10.1076	HPRD	binding	0.708785	pparaPathway	1.45699	2099	1.375	8648	1.20049
10044	SH2D3C	0	9	56.9935	8.88869e-81	Reject	5594	17.9514	HPRD	binding	6714	12.7816	HPRD	binding	4739	11.72	HPRD	binding	0.721623	5594	2.02031	6714	1.48522	4739	1.37281					-5
3299	HSF4	0	7	56.9092	6.32152e-103	Reject	5594	17.9514	HPRD	binding	5595	16.5759	HPRD	binding	5599	15.5171	HPRD	binding	0.680291	5594	2.02031	5595	1.87266	5599	1.76141					-10
5788	PTPRC	0	38	56.8929	1.3627e-20	Reject	3718	12.7943	HPRD	binding	5777	10.7033	HPRD	binding	CSKPathway	8.31541	biocarta	Activation of Csk by cAMP-dependent Protein Kinase Inhibits Signaling through the T Cell Receptor	0.664902	3718	1.5	5777	1.26025	CSKPathway	1.02062
1154	CISH	0	7	56.7759	1.86983e-102	Reject	8649	14.8019	HPRD	binding	2690	11.6145	HPRD	binding	3815	8.72935	HPRD	binding	0.789726	8649	1.78885	2690	1.38675	3815	1.066					-5
5610	EIF2AK2	0	36	56.7362	1.59916e-21	Reject	6772	13.8555	HPRD	binding	tollPathway	8.05697	biocarta	Toll-Like Receptor Pathway	gsk3Pathway	7.77999	biocarta	Inactivation of Gsk3 by AKT causes accumulation of b-catenin in Alveolar Macrophages	0.725115	6772	1.59099	tollPathway	0.986394	gsk3Pathway	0.96225
4215	MAP3K3	0	24	56.5774	3.74198e-31	Reject	mapkPathway	23.3021	biocarta	MAPKinase Signaling Pathway	9043	7.6913	HPRD	binding	6885	6.85959	HPRD	binding	0.658253	mapkPathway	2.57307	9043	1	6885	0.872872
472	ATM	0	48	56.2091	2.46739e-16	Reject	g1Pathway	9.43748	biocarta	Cell Cycle: G1/S Check Point	atmPathway	9.20176	biocarta	ATM Signaling Pathway	10524	7.61956	HPRD	binding	0.689757	g1Pathway	1.13389	atmPathway	1.11803	69541	1
818	CAMK2G	0	13	56.0156	9.90644e-55	Reject	biopeptidesPathway	25.6203	biocarta	Bioactive Peptide Induced Signaling Pathway	crebPathway	17.0327	biocarta	Transcription factor CREB and its extracellular signals	4088	8.26176	HPRD	binding	0.595224	biopeptidesPathway	2.81113	crebPathway	1.9245	4088	1.01535
930	CD19	0	19	55.5688	1.5919e-37	Reject	5594	17.9514	HPRD	binding	5295	8.61699	HPRD	binding	6850	8.50762	HPRD	binding	0.654453	5594	2.02031	5295	1.0435	6850	1.03209
3479	IGF1	0	34	55.3005	1.22404e-21	Reject	igf1Pathway	28.5471	biocarta	IGF-1 Signaling Pathway	nfatPathway	11.5497	biocarta	NFAT and Hypertrophy of the heart (Transcription in the broken heart)	longevityPathway	6.02731	biocarta	The IGF-1 Receptor and Longevity	0.64888	igf1Pathway	3.1305	nfatPathway	1.3484	longevityPathway	0.801784
8818	DPM2	0	18	54.8257	1.67913e-38	Reject	erkPathway	28.3933	biocarta	Erk1/Erk2 Mapk Signaling pathway	ngfPathway	24.9012	biocarta	Nerve growth factor pathway (NGF)	cdk5Pathway	14.2798	biocarta	Phosphorylation of MEK1 by cdk5/p35 down regulates the MAP kinase pathway	0.467077	erkPathway	3.10376	ngfPathway	2.75299	cdk5Pathway	1.6641
8986	RPS6KA4	0	6	54.5709	2.98733e-110	Reject	mapkPathway	23.3021	biocarta	MAPKinase Signaling Pathway	8986	12.4313	HPRD	binding	1432	8.72989	HPRD	binding	0.770696	mapkPathway	2.57307	8986	1.51186	1432	1.05529					-5
8503	PIK3R3	0	8	54.563	3.20049e-83	Reject	5159	14.203	HPRD	binding	2099	11.796	HPRD	binding	8660	9.20176	HPRD	binding	0.736667	5159	1.63299	2099	1.375	8660	1.11803					-10
4296	MAP3K11	0	19	54.484	3.75629e-36	Reject	mapkPathway	23.3021	biocarta	MAPKinase Signaling Pathway	23162	8.94914	HPRD	binding	207	7.30942	HPRD	binding	0.640483	mapkPathway	2.57307	23162	1.1094	11184	0.948683
1000	CDH2	0	20	54.4067	2.36687e-34	Reject	5770	13.8751	HPRD	binding	2902	8.96711	HPRD	binding	5295	8.61699	HPRD	binding	0.672172	5770	1.60591	2902	1.08012	5295	1.0435
6497	SKI	0	15	54.3657	4.61622e-45	Reject	3725	12.5914	HPRD	binding	4088	8.26176	HPRD	binding	4087	7.42961	HPRD	binding	0.684638	3725	1.46059	4088	1.01535	173481	1
5757	PTMA	0	23	54.3207	4.84224e-30	Reject	2033	10.7465	HPRD	binding	1387	10.5655	HPRD	binding	6774	9.74835	HPRD	binding	0.626092	2033	1.27475	1387	1.25676	6774	1.17851
7155	TOP2B	0	21	54.315	1.04424e-32	Reject	5595	16.5759	HPRD	binding	7157	9.02299	HPRD	binding	7341	8.31891	HPRD	binding	0.660736	5595	1.87266	7157	1.09109	7341	1.01419
4793	NFKBIB	0	25	54.247	1.0036e-27	Reject	4804	10.8941	HPRD	binding	168180	7.25932	reactome	TRAF6 Mediated Induction of the antiviral cytokine IFN-alpha/beta cascade	168164	6.6797	reactome	Toll Like Receptor 3 (TLR3) Cascade	0.694072	4804	1.33333	168180	0.917663	168164	0.852803
9630	GNA14	0	6	54.0741	2.70777e-108	Reject	GO:0005834	28.1358	go	heterotrimeric G-protein complex	GO:0003924	10.9985	go	GTPase activity	3579	6.28378	HPRD	binding	0.731817	GO:0005834	3.0792	GO:0003924	1.32702	3579	0.83205					-5
898	CCNE1	0	54	53.771	1.26505e-13	Reject	RacCycDPathway	12.5252	biocarta	Influence of Ras and Rho proteins on G1 to S Transition	367	12.2353	HPRD	binding	g1Pathway	9.43748	biocarta	Cell Cycle: G1/S Check Point	0.712812	RacCycDPathway	1.4596	367	1.42009	g1Pathway	1.13389
4487	MSX1	0	14	53.7534	4.21698e-47	Reject	6000	10.8941	HPRD	binding	1387	10.5655	HPRD	binding	6908	9.63844	HPRD	binding	0.657966	6000	1.33333	1387	1.25676	6908	1.15079
10672	GNA13	0	16	53.4234	5.47503e-41	Reject	60626	14.0969	HPRD	binding	Par1Pathway	11.0552	biocarta	Thrombin signaling and protease-activated receptors	GO:0003924	10.9985	go	GTPase activity	0.65343	60626	1.66667	GO:0003924	1.32702	Par1Pathway	1.30931
6300	MAPK12	1	13	53.2372	1.22556e-49	Reject	mapkPathway	22.3573	biocarta	MAPKinase Signaling Pathway	6416	9.38142	HPRD	binding	8550	8.63015	HPRD	binding	0.639246	mapkPathway	2.46586	6416	1.1547	8550	1.06904
3875	KRT18	0	26	53.1819	9.06106e-26	Reject	6464	14.8988	HPRD	binding	1432	8.72989	HPRD	binding	6197	7.6913	HPRD	binding	0.635942	6464	1.69775	1432	1.05529	6197	1
7343	UBTF	0	31	53.1755	6.44716e-22	Reject	5594	17.9514	HPRD	binding	5595	16.5759	HPRD	binding	1387	10.5655	HPRD	binding	0.510567	5594	2.02031	5595	1.87266	1387	1.25676
921	CD5	0	24	52.9186	1.68477e-27	Reject	5777	10.7033	HPRD	binding	5295	8.61699	HPRD	binding	3932	8.50762	HPRD	binding	0.634652	5777	1.26025	5295	1.0435	3932	1.03209
2056	EPO	0	10	52.4085	5.45957e-62	Reject	epoPathway	27.1065	biocarta	EPO Signaling Pathway	stemPathway	5.79598	biocarta	Regulation of hematopoiesis by cytokines	hifPathway	5.79598	biocarta	Hypoxia-Inducible Factor in the Cardiovascular System	0.640825	epoPathway	2.9824	stemPathway	0.774597	hifPathway	0.774597
3439	IFNA1	0	7	52.301	2.81268e-87	Reject	inflamPathway	11.0399	biocarta	Cytokines and Inflammatory Response	cytokinePathway	10.779	biocarta	Cytokine Network	il1rPathway	10.1076	biocarta	Signal transduction through IL1R	0.761973	inflamPathway	1.29987	cytokinePathway	1.2792	il1rPathway	1.20049					-5
6709	SPTAN1	0	29	52.2909	1.36425e-22	Reject	6714	12.7816	HPRD	binding	2902	8.96711	HPRD	binding	2906	7.25932	HPRD	binding	0.639177	6714	1.48522	2902	1.08012	2906	0.917663
1435	CSF1	0	11	52.1226	5.91701e-56	Reject	inflamPathway	11.0399	biocarta	Cytokines and Inflammatory Response	139716	8.19474	HPRD	binding	1436	7.6913	HPRD	binding	0.731993	inflamPathway	1.29987	139716	1.06066	1436	1
4216	MAP3K4	0	16	51.8158	1.11585e-38	Reject	mapkPathway	23.3021	biocarta	MAPKinase Signaling Pathway	2185	10.5945	HPRD	binding	860	6.28378	HPRD	binding	0.633441	mapkPathway	2.57307	2185	1.24939	860	0.83205
2623	GATA1	1	12	51.1175	1.39996e-49	Reject	5594	17.0469	HPRD	binding	1387	9.67608	HPRD	binding	6774	7.51341	HPRD	binding	0.661519	5594	1.91929	1387	1.16008	6774	0.942809
5900	RALGDS	0	11	50.8102	2.81674e-53	Reject	5595	16.5759	HPRD	binding	rasPathway	12.8286	biocarta	Ras Signaling Pathway	22808	5.16861	HPRD	binding	0.704912	5595	1.87266	rasPathway	1.49241	GO:0005829	0.830057
8204	NRIP1	0	23	50.7624	1.75447e-26	Reject	pparaPathway	12.5935	biocarta	Mechanism of Gene Regulation by Peroxisome Proliferators via PPARa(alpha)	367	12.2353	HPRD	binding	6885	6.85959	HPRD	binding	0.605889	pparaPathway	1.45699	367	1.42009	6885	0.872872
2931	GSK3A	0	15	50.6806	1.98784e-39	Reject	5580	8.34162	HPRD	binding	602	8.19474	HPRD	binding	207	7.30942	HPRD	binding	0.698582	602	1.06066	5580	1.016	207	0.911685
1436	CSF1R	0	14	50.6612	4.5539e-42	Reject	5295	8.61699	HPRD	binding	1436	7.6913	HPRD	binding	8651	7.62021	HPRD	binding	0.701815	5295	1.0435	1436	1	8651	0.944911
4801	NFYB	0	12	50.6192	1.16896e-48	Reject	4609	12.5252	HPRD	binding	7161	11.6145	HPRD	binding	6908	9.63844	HPRD	binding	0.706518	4609	1.4596	7161	1.38675	6908	1.15079
3689	ITGB2	0	32	50.3629	2.71828e-19	Reject	2185	10.5945	HPRD	binding	5747	9.35508	HPRD	binding	6850	8.50762	HPRD	binding	0.594556	2185	1.24939	5747	1.1209	6850	1.03209
5966	REL	0	16	50.2096	1.92836e-36	Reject	5599	15.5171	HPRD	binding	6908	9.63844	HPRD	binding	6667	8.45808	HPRD	binding	0.639551	5599	1.76141	6908	1.15079	6667	1.02899
6794	STK11	0	21	50.1462	3.59757e-28	Reject	163685	21.0354	reactome	Integration of pathways involved in energy metabolism	9252	8.51586	HPRD	binding	6597	8.51586	HPRD	binding	0.628188	163685	2.33384	9252	1.04257	6597	1.04257
3587	IL10RA	0	4	49.937	6.72648e-138	Reject	il22bppathway	19.6105	biocarta	IL22 Soluble Receptor Signaling Pathway	il10Pathway	19.6105	biocarta	IL-10 Anti-inflammatory Signaling Pathway	3716	7.46842	HPRD	binding	0.766432	il22bppathway	2.2188	il10Pathway	2.2188	3716	0.928477					-5
5584	PRKCI	0	28	49.9137	1.99629e-21	Reject	6714	12.7816	HPRD	binding	3265	8.95739	HPRD	binding	4155	7.6913	HPRD	binding	0.648165	6714	1.48522	3265	1.09109	4155	1
8554	PIAS1	0	16	49.5539	1.50869e-35	Reject	8554	11.3918	HPRD	binding	1387	10.5655	HPRD	binding	6908	9.63844	HPRD	binding	0.662738	8554	1.33333	1387	1.25676	6908	1.15079
917	CD3G	0	16	49.5507	1.52386e-35	Reject	tcrPathway	18.0226	biocarta	T Cell Receptor Signaling Pathway	tob1Pathway	8.95739	biocarta	Role of Tob in T-cell activation	ctla4Pathway	8.95739	biocarta	The Co-Stimulatory Signal During T-cell Activation	0.583612	tcrPathway	2.02073	tob1Pathway	1.09109	ctla4Pathway	1.09109
3579	IL8RB	1	16	49.4581	2.03293e-35	Reject	6002	11.6363	HPRD	binding	3576	9.58445	HPRD	binding	148	5.64796	HPRD	binding	0.73032	6002	1.41421	3576	1.22474	148	0.816497
7314	UBB	0	101	49.0419	5.30827e-07	Reject	1956	9.05842	HPRD	binding	7157	9.02299	HPRD	binding	6850	8.50762	HPRD	binding	0.497181	1956	1.09141	7157	1.09109	6850	1.03209
3576	IL8	1	18	48.8127	6.20494e-31	Reject	nthiPathway	12.2891	biocarta	NFkB activation by Nontypeable Hemophilus influenzae	3576	9.58445	HPRD	binding	inflamPathway	9.29218	biocarta	Cytokines and Inflammatory Response	0.616117	nthiPathway	1.42887	3576	1.22474	inflamPathway	1.11417
5037	PEBP1	0	14	48.7639	3.98721e-39	Reject	5037	11.5917	HPRD	binding	5580	8.34162	HPRD	binding	1147	6.85959	HPRD	binding	0.667426	5037	1.41421	5580	1.016	1147	0.872872
1909	EDNRA	0	15	48.7636	1.18758e-36	Reject	cardiacegfPathway	14.2795	biocarta	Role of EGF Receptor Transactivation by GPCRs in Cardiac Hypertrophy	2771	7.98866	HPRD	binding	10524	7.61956	HPRD	binding	0.673496	cardiacegfPathway	1.64992	2771	1	10524	0.942809
2547	XRCC6	0	53	48.6741	1.14757e-11	Reject	5599	15.5171	HPRD	binding	367	12.2353	HPRD	binding	5451	11.1643	HPRD	binding	0.614703	5599	1.76141	367	1.42009	5451	1.33631
23118	MAP3K7IP2	0	20	48.5251	9.91164e-28	Reject	tollPathway	8.05697	biocarta	Toll-Like Receptor Pathway	168180	7.25932	reactome	TRAF6 Mediated Induction of the antiviral cytokine IFN-alpha/beta cascade	168164	6.6797	reactome	Toll Like Receptor 3 (TLR3) Cascade	0.698104	tollPathway	0.986394	168180	0.917663	168164	0.852803
64223	GBL	0	13	48.4201	2.03604e-41	Reject	74752	14.4381	reactome	Insulin receptor mediated signaling	74751	14.4381	reactome	Insulin receptor signalling cascade	77389	13.5466	reactome	IRS-related events	0.507701	74752	1.64833	74751	1.64833	77389	1.55563
5300	PIN1	0	13	48.2659	3.62374e-41	Reject	mPRPathway	18.5392	biocarta	How Progesterone Initiates the Oocyte Maturation	8202	8.12667	HPRD	binding	1601	6.02731	HPRD	binding	0.582283	mPRPathway	2.08514	8202	1	1601	0.801784
6721	SREBF2	0	13	48.2099	4.46572e-41	Reject	5595	16.5759	HPRD	binding	2033	10.7465	HPRD	binding	7341	8.31891	HPRD	binding	0.631143	5595	1.87266	2033	1.27475	4088	1.01535
1482	NKX2-5	0	14	47.9436	6.89211e-38	Reject	nfatPathway	11.5497	biocarta	NFAT and Hypertrophy of the heart (Transcription in the broken heart)	6722	9.20176	HPRD	binding	2626	6.28378	HPRD	binding	0.642026	nfatPathway	1.3484	6722	1.11803	8928	0.894427
915	CD3D	0	20	47.9006	4.52354e-27	Reject	tcrPathway	18.0226	biocarta	T Cell Receptor Signaling Pathway	tob1Pathway	8.95739	biocarta	Role of Tob in T-cell activation	ctla4Pathway	8.95739	biocarta	The Co-Stimulatory Signal During T-cell Activation	0.541587	tcrPathway	2.02073	tob1Pathway	1.09109	ctla4Pathway	1.09109
3563	IL3RA	0	7	47.8971	1.49838e-73	Reject	il3Pathway	23.1665	biocarta	IL 3 signaling pathway	3717	10.1076	HPRD	binding	3716	7.46842	HPRD	binding	0.657006	il3Pathway	2.58199	3717	1.20049	3716	0.928477					-5
7414	VCL	0	22	47.6419	1.53742e-24	Reject	integrinPathway	20.4181	biocarta	Integrin Signaling Pathway	6714	12.7816	HPRD	binding	5747	9.35508	HPRD	binding	0.52297	integrinPathway	2.2711	6714	1.48522	5747	1.1209
4660	PPP1R12B	0	7	47.5348	1.78329e-72	Reject	integrinPathway	20.4181	biocarta	Integrin Signaling Pathway	CCR3Pathway	14.5299	biocarta	CCR3 signaling in Eosinophils	Par1Pathway	11.0552	biocarta	Thrombin signaling and protease-activated receptors	0.620188	integrinPathway	2.2711	CCR3Pathway	1.66812	Par1Pathway	1.30931					-5
6689	SPIB	0	5	47.4677	2.62208e-100	Reject	5595	16.5759	HPRD	binding	6689	11.5917	HPRD	binding	1387	10.5655	HPRD	binding	0.716476	5595	1.87266	6689	1.41421	1387	1.25676					-10
933	CD22	0	11	47.4121	1.17055e-46	Reject	6464	14.8988	HPRD	binding	5777	10.7033	HPRD	binding	5295	8.61699	HPRD	binding	0.616111	6464	1.69775	5777	1.26025	5295	1.0435
2274	FHL2	0	23	47.4097	2.40337e-23	Reject	2099	11.796	HPRD	binding	1387	10.5655	HPRD	binding	7704	6.58116	HPRD	binding	0.617801	2099	1.375	1387	1.25676	7704	0.83205
1874	E2F4	0	14	47.3758	4.81792e-37	Reject	8295	9.54764	HPRD	binding	4088	8.26176	HPRD	binding	etsPathway	7.48276	biocarta	METS affect on Macrophage Differentiation	0.645539	8295	1.22474	4088	1.01535	etsPathway	0.942809
604	BCL6	0	25	47.0317	2.5686e-21	Reject	3725	12.5914	HPRD	binding	3727	10.8941	HPRD	binding	6667	8.45808	HPRD	binding	0.647058	3725	1.46059	3727	1.33333	6667	1.02899
208	AKT2	0	27	47.0274	7.12067e-20	Reject	74752	14.4381	reactome	Insulin receptor mediated signaling	74751	14.4381	reactome	Insulin receptor signalling cascade	77389	13.5466	reactome	IRS-related events	0.632321	74752	1.64833	74751	1.64833	77389	1.55563
1103	CHAT	0	15	46.7318	7.97558e-34	Reject	4739	11.72	HPRD	binding	5580	8.34162	HPRD	binding	815	6.85959	HPRD	binding	0.581789	4739	1.37281	5580	1.016	815	0.872872
815	CAMK2A	0	18	46.6748	1.8819e-28	Reject	biopeptidesPathway	25.6203	biocarta	Bioactive Peptide Induced Signaling Pathway	crebPathway	17.0327	biocarta	Transcription factor CREB and its extracellular signals	2902	8.96711	HPRD	binding	0.509641	biopeptidesPathway	2.81113	crebPathway	1.9245	2902	1.08012
2115	ETV1	0	7	46.6074	9.29584e-70	Reject	6195	11.6698	HPRD	binding	2033	10.7465	HPRD	binding	9252	8.51586	HPRD	binding	0.674748	6195	1.37649	2033	1.27475	9252	1.04257					-5
1999	ELF3	0	8	46.5572	3.52904e-61	Reject	3725	12.5914	HPRD	binding	4609	12.5252	HPRD	binding	1387	10.5655	HPRD	binding	0.65035	3725	1.46059	4609	1.4596	1387	1.25676
6196	RPS6KA2	0	7	46.5111	1.76751e-69	Reject	mapkPathway	23.3021	biocarta	MAPKinase Signaling Pathway	5595	16.5759	HPRD	binding	GO:0005654	4.0403	go	nucleoplasm	0.636728	mapkPathway	2.57307	5595	1.87266	GO:0005524	0.662034					-5
2764	GMFB	0	8	46.4255	7.60692e-61	Reject	5595	16.5759	HPRD	binding	6195	11.6698	HPRD	binding	1457	6.15796	HPRD	binding	0.696714	5595	1.87266	6195	1.37649	1457	0.804984
7248	TSC1	0	25	46.3739	8.89985e-21	Reject	74752	14.4381	reactome	Insulin receptor mediated signaling	74751	14.4381	reactome	Insulin receptor signalling cascade	77389	13.5466	reactome	IRS-related events	0.553583	74752	1.64833	74751	1.64833	77389	1.55563
1977	EIF4E	0	65	46.335	4.53786e-09	Reject	74752	14.4381	reactome	Insulin receptor mediated signaling	74751	14.4381	reactome	Insulin receptor signalling cascade	77389	13.5466	reactome	IRS-related events	0.513182	74752	1.64833	74751	1.64833	77389	1.55563
1021	CDK6	0	21	46.0283	4.87146e-24	Reject	5925	12.995	HPRD	binding	RacCycDPathway	12.5252	biocarta	Influence of Ras and Rho proteins on G1 to S Transition	367	12.2353	HPRD	binding	0.551761	5925	1.5	RacCycDPathway	1.4596	367	1.42009
817	CAMK2D	0	8	45.975	1.0358e-59	Reject	biopeptidesPathway	25.6203	biocarta	Bioactive Peptide Induced Signaling Pathway	crebPathway	17.0327	biocarta	Transcription factor CREB and its extracellular signals	GO:0005524	2.41442	go	ATP binding	0.573896	biopeptidesPathway	2.81113	crebPathway	1.9245	GO:0005524	0.662034
7040	TGFB1	1	63	45.8453	3.82553e-09	Reject	mapkPathway	22.3573	biocarta	MAPKinase Signaling Pathway	p38mapkPathway	10.7865	biocarta	p38 MAPK Signaling Pathway	inflamPathway	9.29218	biocarta	Cytokines and Inflammatory Response	0.664112	mapkPathway	2.46586	p38mapkPathway	1.26491	inflamPathway	1.11417
2059	EPS8	0	10	45.817	7.15096e-48	Reject	6464	14.8988	HPRD	binding	6461	13.7328	HPRD	binding	6654	4.90274	HPRD	binding	0.632219	6464	1.69775	6461	1.60357	10006	0.707107
3606	IL18	0	14	45.6078	1.77423e-34	Reject	cytokinePathway	10.779	biocarta	Cytokine Network	GO:0042104	8.19474	go	positive regulation of activated T cell proliferation	nkcellsPathway	7.05225	biocarta	Ras-Independent pathway in NK cell-mediated cytotoxicity	0.647316	cytokinePathway	1.2792	GO:0042104	1.06066	nkcellsPathway	0.894427
816	CAMK2B	0	12	45.5731	7.87879e-40	Reject	biopeptidesPathway	25.6203	biocarta	Bioactive Peptide Induced Signaling Pathway	crebPathway	17.0327	biocarta	Transcription factor CREB and its extracellular signals	GO:0005524	2.41442	go	ATP binding	0.510955	biopeptidesPathway	2.81113	crebPathway	1.9245	GO:0005524	0.662034
5582	PRKCG	0	21	45.4642	1.68497e-23	Reject	keratinocytePathway	19.8586	biocarta	Keratinocyte Differentiation	2902	8.96711	HPRD	binding	7074	8.94914	HPRD	binding	0.62281	keratinocytePathway	2.21163	7074	1.1094	2902	1.08012
3064	HTT	0	52	45.3874	1.54593e-10	Reject	1387	10.5655	HPRD	binding	6908	9.63844	HPRD	binding	7157	9.02299	HPRD	binding	0.603912	1387	1.25676	6908	1.15079	7157	1.09109
5971	RELB	0	11	45.3835	6.35768e-43	Reject	6598	12.6887	HPRD	binding	6605	8.79997	HPRD	binding	6597	8.51586	HPRD	binding	0.632632	6598	1.50756	6605	1.13389	6597	1.04257
7294	TXK	0	8	45.2451	6.75293e-58	Reject	1234	16.3971	HPRD	binding	6714	12.7816	HPRD	binding	2534	6.28644	HPRD	binding	0.663275	1234	1.85695	6714	1.48522	2534	0.801784
2004	ELK3	0	7	45.0715	2.24264e-65	Reject	5599	15.5171	HPRD	binding	8554	11.3918	HPRD	binding	1432	8.72989	HPRD	binding	0.635084	5599	1.76141	8554	1.33333	1432	1.05529					-5
4301	MLLT4	0	34	45.0376	5.64176e-15	Reject	3265	8.95739	HPRD	binding	4087	7.42961	HPRD	binding	5900	7.26361	HPRD	binding	0.649607	3265	1.09109	5900	0.948683	4087	0.928279
2316	FLNA	0	39	45.0259	2.79944e-13	Reject	367	12.2353	HPRD	binding	6416	12.1186	HPRD	binding	1432	8.72989	HPRD	binding	0.595074	6416	1.44338	367	1.42009	1432	1.05529
10018	BCL2L11	0	20	44.9721	4.319e-24	Reject	5599	15.5171	HPRD	binding	207	7.30942	HPRD	binding	5601	6.51118	HPRD	binding	0.622871	5599	1.76141	207	0.911685	5601	0.834058
7709	ZBTB17	0	12	44.9265	9.15158e-39	Reject	2099	11.796	HPRD	binding	2033	10.7465	HPRD	binding	1387	10.5655	HPRD	binding	0.690976	2099	1.375	2033	1.27475	1387	1.25676
8550	MAPKAPK5	0	5	44.7974	1.39198e-89	Reject	mapkPathway	23.3021	biocarta	MAPKinase Signaling Pathway	p38mapkPathway	12.2635	biocarta	p38 MAPK Signaling Pathway	1432	8.72989	HPRD	binding	0.657812	mapkPathway	2.57307	p38mapkPathway	1.42302	1432	1.05529					-5
3456	IFNB1	0	10	44.5133	2.65444e-45	Reject	inflamPathway	11.0399	biocarta	Cytokines and Inflammatory Response	cytokinePathway	10.779	biocarta	Cytokine Network	il1rPathway	10.1076	biocarta	Signal transduction through IL1R	0.639101	inflamPathway	1.29987	cytokinePathway	1.2792	il1rPathway	1.20049
4582	MUC1	0	18	44.4101	6.0872e-26	Reject	6714	12.7816	HPRD	binding	1956	9.05842	HPRD	binding	3932	8.50762	HPRD	binding	0.5714	6714	1.48522	1956	1.09141	3932	1.03209
4058	LTK	0	7	43.9099	3.70188e-62	Reject	6464	14.8988	HPRD	binding	5770	13.8751	HPRD	binding	5287	8.13699	HPRD	binding	0.689288	6464	1.69775	5770	1.60591	5287	1.1547					-5
7067	THRA	0	13	43.8426	2.54614e-34	Reject	2099	11.796	HPRD	binding	64324	10.5056	HPRD	binding	8648	10.1076	HPRD	binding	0.618428	2099	1.375	64324	1.34164	egfr_smrtePathway	1.20605
6351	CCL4	0	9	43.7971	1.42447e-48	Reject	1234	16.3971	HPRD	binding	1230	9.34457	HPRD	binding	Ccr5Pathway	9.20176	biocarta	Pertussis toxin-insensitive CCR5 Signaling in Macrophage	0.625058	1234	1.85695	1230	1.1547	Ccr5Pathway	1.11803
9063	PIAS2	0	11	43.6395	7.67369e-40	Reject	2002	15.722	HPRD	binding	8554	11.3918	HPRD	binding	8841	6.37288	HPRD	binding	0.629064	2002	1.80739	8554	1.33333	8841	0.811107
7786	MAP3K12	0	14	43.6102	1.07782e-31	Reject	mapkPathway	23.3021	biocarta	MAPKinase Signaling Pathway	6416	12.1186	HPRD	binding	5609	5.62549	HPRD	binding	0.58098	mapkPathway	2.57307	6416	1.44338	GO:0005829	0.830057
1027	CDKN1B	0	60	43.4152	1.04198e-08	Reject	ptenPathway	14.2795	biocarta	PTEN dependent cell cycle arrest and apoptosis	RacCycDPathway	12.5252	biocarta	Influence of Ras and Rho proteins on G1 to S Transition	g1Pathway	9.43748	biocarta	Cell Cycle: G1/S Check Point	0.589262	ptenPathway	1.64992	RacCycDPathway	1.4596	g1Pathway	1.13389
394	ARHGAP5	0	12	43.3972	2.63399e-36	Reject	ecmPathway	14.5299	biocarta	Erk and PI-3 Kinase Are Necessary for Collagen Binding in Corneal Epithelia	GO:0003924	10.9985	go	GTPase activity	2185	10.5945	HPRD	binding	0.636087	ecmPathway	1.66812	GO:0003924	1.32702	2185	1.24939
6908	TBP	0	116	43.3813	2.81444e-05	Do Not Rej	5925	12.995	HPRD	binding	4609	12.5252	HPRD	binding	6689	11.5917	HPRD	binding	0.50112	5925	1.5	4609	1.4596	6689	1.41421
5588	PRKCQ	0	20	43.1995	2.23566e-22	Reject	keratinocytePathway	19.8586	biocarta	Keratinocyte Differentiation	3932	8.50762	HPRD	binding	1147	6.85959	HPRD	binding	0.622492	keratinocytePathway	2.21163	3932	1.03209	1147	0.872872
2887	GRB10	0	10	43.0757	1.48739e-42	Reject	5594	17.9514	HPRD	binding	6714	12.7816	HPRD	binding	74749	8.2775	reactome	Signal attenuation	0.53533	5594	2.02031	6714	1.48522	74749	1.0328
10750	GRAP	0	6	43.045	1.98147e-69	Reject	6464	14.8988	HPRD	binding	3932	8.50762	HPRD	binding	10657	8.12667	HPRD	binding	0.652218	6464	1.69775	3932	1.03209	10657	1					-5
6004	RGS16	0	7	42.8199	3.24923e-59	Reject	6714	12.7816	HPRD	binding	1956	9.05842	HPRD	binding	8601	8.13699	HPRD	binding	0.666521	6714	1.48522	8601	1.1547	1956	1.09141
3659	IRF1	0	7	42.7993	3.68669e-59	Reject	6772	13.8555	HPRD	binding	3159	9.34457	HPRD	binding	8850	6.47549	HPRD	binding	0.658056	6772	1.59099	3159	1.1547	8850	0.821995
3586	IL10	1	14	42.7621	1.50373e-30	Reject	il10Pathway	17.0099	biocarta	IL-10 Anti-inflammatory Signaling Pathway	inflamPathway	9.29218	biocarta	Cytokines and Inflammatory Response	cytokinePathway	8.76491	biocarta	Cytokine Network	0.644323	il10Pathway	1.94145	inflamPathway	1.11417	cytokinePathway	1.066
4435	CITED1	0	7	42.7059	6.53479e-59	Reject	2099	11.796	HPRD	binding	2033	10.7465	HPRD	binding	1387	10.5655	HPRD	binding	0.655796	2099	1.375	2033	1.27475	1387	1.25676
1845	DUSP3	0	5	42.4825	8.73557e-81	Reject	5595	16.5759	HPRD	binding	6772	13.8555	HPRD	binding	6850	8.50762	HPRD	binding	0.624262	5595	1.87266	6772	1.59099	6850	1.03209					-5
2207	FCER1G	0	28	42.3793	5.7857e-16	Reject	fcer1Pathway	18.3483	biocarta	Fc Epsilon Receptor I Signaling in Mast Cells	6850	8.50762	HPRD	binding	114600	6.99449	reactome	Src-mediated phoshorylation of FcR1 gamma	0.637823	fcer1Pathway	2.05548	6850	1.03209	114600	1
10657	KHDRBS1	0	17	42.3761	4.44035e-25	Reject	5594	17.9514	HPRD	binding	3643	8.91356	HPRD	binding	10657	8.12667	HPRD	binding	0.536176	5594	2.02031	3643	1.07763	10657	1
9146	HGS	0	25	42.2611	1.4291e-17	Reject	27043	11.5917	HPRD	binding	1956	9.05842	HPRD	binding	9111	8.2775	HPRD	binding	0.568454	27043	1.41421	1956	1.09141	9111	1.0328
3593	IL12B	0	22	42.0988	1.41042e-19	Reject	inflamPathway	11.0399	biocarta	Cytokines and Inflammatory Response	cytokinePathway	10.779	biocarta	Cytokine Network	GO:0042104	8.19474	go	positive regulation of activated T cell proliferation	0.627545	inflamPathway	1.29987	cytokinePathway	1.2792	GO:0042104	1.06066
186	AGTR2	0	23	41.9058	1.1867e-18	Reject	biopeptidesPathway	25.6203	biocarta	Bioactive Peptide Induced Signaling Pathway	cardiacegfPathway	14.2795	biocarta	Role of EGF Receptor Transactivation by GPCRs in Cardiac Hypertrophy	GO:0045429	8.2775	go	positive regulation of nitric oxide biosynthetic process	0.533077	biopeptidesPathway	2.81113	cardiacegfPathway	1.64992	GO:0045429	1.0328
409	ARRB2	1	23	41.7982	1.44695e-18	Reject	5594	17.0469	HPRD	binding	4985	15.0457	HPRD	binding	5894	11.0992	HPRD	binding	0.578961	5594	1.91929	4985	1.76777	5894	1.30931
3428	IFI16	0	9	41.7131	2.97894e-44	Reject	7157	9.02299	HPRD	binding	7175	6.20924	HPRD	binding	7158	6.20924	HPRD	binding	0.675092	7157	1.09109	7175	0.894427	7158	0.894427
860	RUNX2	1	14	41.6446	4.48174e-29	Reject	5925	11.4381	HPRD	binding	367	11.0384	HPRD	binding	4088	7.31686	HPRD	binding	0.561123	5925	1.33333	367	1.29099	4088	0.913812
7006	TEC	0	16	41.476	1.7157e-25	Reject	6464	14.8988	HPRD	binding	5295	8.61699	HPRD	binding	8651	7.62021	HPRD	binding	0.62624	6464	1.69775	5295	1.0435	8651	0.944911
3455	IFNAR2	0	9	41.2911	2.1072e-43	Reject	6772	13.8555	HPRD	binding	6774	9.74835	HPRD	binding	ranklPathway	6.02731	biocarta	Bone Remodelling	0.633644	6772	1.59099	6774	1.17851	ranklPathway	0.801784
3553	IL1B	0	21	41.2804	1.04798e-19	Reject	nthiPathway	14.203	biocarta	NFkB activation by Nontypeable Hemophilus influenzae	il1rPathway	10.1076	biocarta	Signal transduction through IL1R	GO:0045429	8.2775	go	positive regulation of nitric oxide biosynthetic process	0.616301	nthiPathway	1.63299	il1rPathway	1.20049	GO:0045429	1.0328
4294	MAP3K10	0	15	40.9906	1.77303e-26	Reject	mapkPathway	23.3021	biocarta	MAPKinase Signaling Pathway	6416	12.1186	HPRD	binding	10256	4.22501	HPRD	binding	0.534423	mapkPathway	2.57307	6416	1.44338	GO:0005524	0.662034
10579	TACC2	0	7	40.8982	3.32759e-54	Reject	6598	12.6887	HPRD	binding	2033	10.7465	HPRD	binding	1387	10.5655	HPRD	binding	0.621826	6598	1.50756	2033	1.27475	1387	1.25676
2149	F2R	0	38	40.5522	2.37704e-11	Reject	sppaPathway	16.9279	biocarta	Aspirin Blocks Signaling Pathway Involved in Platelet Activation	Par1Pathway	11.0552	biocarta	Thrombin signaling and protease-activated receptors	10672	4.63005	HPRD	binding	0.601672	sppaPathway	1.91881	Par1Pathway	1.30931	10672	0.639602
2322	FLT3	0	14	40.5405	1.17601e-27	Reject	5777	10.7033	HPRD	binding	8651	7.62021	HPRD	binding	3635	6.57049	HPRD	binding	0.638593	5777	1.26025	8651	0.944911	3635	0.866025
405	ARNT	0	31	40.4948	1.75681e-13	Reject	8648	10.1076	HPRD	binding	2963	9.79142	HPRD	binding	3091	8.2775	HPRD	binding	0.601413	2963	1.20605	8648	1.20049	3091	1.0328
10987	COPS5	0	18	40.4649	7.3035e-22	Reject	2099	11.796	HPRD	binding	4087	7.42961	HPRD	binding	hifPathway	5.79598	biocarta	Hypoxia-Inducible Factor in the Cardiovascular System	0.532009	2099	1.375	4087	0.928279	hifPathway	0.774597
1437	CSF2	0	15	40.3584	9.99442e-26	Reject	inflamPathway	11.0399	biocarta	Cytokines and Inflammatory Response	GO:0045885	8.79997	go	positive regulation of survival gene product expression	1439	6.28378	HPRD	binding	0.598704	inflamPathway	1.29987	GO:0045885	1.13389	1439	0.83205
4800	NFYA	0	11	40.223	3.76751e-34	Reject	3159	9.34457	HPRD	binding	6722	9.20176	HPRD	binding	4802	8.79997	HPRD	binding	0.575657	3159	1.1547	4802	1.13389	6722	1.11803
3654	IRAK1	0	55	40.0448	3.3388e-08	Reject	il1rPathway	10.1076	biocarta	Signal transduction through IL1R	6774	9.74835	HPRD	binding	tollPathway	8.05697	biocarta	Toll-Like Receptor Pathway	0.570336	il1rPathway	1.20049	6774	1.17851	tollPathway	0.986394
3592	IL12A	0	20	39.9113	2.23981e-19	Reject	inflamPathway	11.0399	biocarta	Cytokines and Inflammatory Response	cytokinePathway	10.779	biocarta	Cytokine Network	IL12Pathway	6.51118	biocarta	IL12 and Stat4 Dependent Signaling Pathway in Th1 Development	0.60887	inflamPathway	1.29987	cytokinePathway	1.2792	IL12Pathway	0.834058
7054	TH	0	9	39.9109	1.10251e-40	Reject	5595	16.5759	HPRD	binding	9252	8.51586	HPRD	binding	5566	6.0581	HPRD	binding	0.543263	5595	1.87266	9252	1.04257	5566	0.795495
1019	CDK4	0	48	39.7969	4.61813e-09	Reject	RacCycDPathway	12.5252	biocarta	Influence of Ras and Rho proteins on G1 to S Transition	g1Pathway	9.43748	biocarta	Cell Cycle: G1/S Check Point	595	7.6913	HPRD	binding	0.620291	RacCycDPathway	1.4596	g1Pathway	1.13389	595	1
2886	GRB7	0	7	39.7237	2.96548e-51	Reject	6464	14.8988	HPRD	binding	5159	14.203	HPRD	binding	857	8.61699	HPRD	binding	0.569334	6464	1.69775	5159	1.63299	857	1.0435
945	CD33	0	5	39.6907	8.58296e-71	Reject	5781	13.3545	HPRD	binding	6714	12.7816	HPRD	binding	5777	10.7033	HPRD	binding	0.648139	5781	1.53644	6714	1.48522	5777	1.26025					-5
4486	MST1R	0	13	39.6309	2.09654e-28	Reject	6464	14.8988	HPRD	binding	3717	10.1076	HPRD	binding	207	7.30942	HPRD	binding	0.563971	6464	1.69775	3717	1.20049	207	0.911685
5916	RARG	0	10	39.5499	3.42794e-36	Reject	8648	10.1076	HPRD	binding	3159	9.34457	HPRD	binding	8202	8.12667	HPRD	binding	0.626617	8648	1.20049	3159	1.1547	8202	1
864	RUNX3	0	10	39.5495	3.43243e-36	Reject	2033	10.7465	HPRD	binding	4088	8.26176	HPRD	binding	3065	7.58929	HPRD	binding	0.600549	2033	1.27475	4088	1.01535	3065	0.937043
6356	CCL11	0	11	39.4928	5.40645e-33	Reject	1234	16.3971	HPRD	binding	CCR3Pathway	14.5299	biocarta	CCR3 signaling in Eosinophils	GO:0005615	2.43469	go	extracellular space	0.573319	1234	1.85695	CCR3Pathway	1.66812	GO:0005615	0.508475
6236	RRAD	0	9	39.377	1.17357e-39	Reject	GO:0003924	10.9985	go	GTPase activity	1457	6.15796	HPRD	binding	5566	6.0581	HPRD	binding	0.614172	GO:0003924	1.32702	1457	0.804984	5566	0.795495
940	CD28	0	19	39.3346	9.06912e-20	Reject	tob1Pathway	8.95739	biocarta	Role of Tob in T-cell activation	ctla4Pathway	8.95739	biocarta	The Co-Stimulatory Signal During T-cell Activation	th1th2Pathway	5.05406	biocarta	Th1/Th2 Differentiation	0.559628	tob1Pathway	1.09109	ctla4Pathway	1.09109	GO:0005829	0.830057
185	AGTR1	0	22	39.3202	2.57755e-17	Reject	At1rPathway	22.6142	biocarta	Angiotensin II mediated activation of JNK Pathway via Pyk2 dependent signaling	3717	10.1076	HPRD	binding	3265	8.95739	HPRD	binding	0.577552	At1rPathway	2.5	3717	1.20049	3265	1.09109
7015	TERT	0	17	39.3108	7.54667e-22	Reject	6714	12.7816	HPRD	binding	207	7.30942	HPRD	binding	achPathway	5.79598	biocarta	Role of nicotinic acetylcholine receptors in the regulation of apoptosis	0.545309	6714	1.48522	207	0.911685	achPathway	0.774597
196	AHR	0	16	39.1332	6.64109e-23	Reject	8648	10.1076	HPRD	binding	6597	8.51586	HPRD	binding	9612	7.46842	HPRD	binding	0.567503	8648	1.20049	6597	1.04257	9612	0.928477
948	CD36	0	20	39.0645	1.2173e-18	Reject	6714	12.7816	HPRD	binding	pparaPathway	12.5935	biocarta	Mechanism of Gene Regulation by Peroxisome Proliferators via PPARa(alpha)	tsp1Pathway	8.79997	biocarta	TSP-1 Induced Apoptosis in Microvascular Endothelial Cell	0.584349	6714	1.48522	pparaPathway	1.45699	tsp1Pathway	1.13389
3567	IL5	0	11	38.8385	5.64649e-32	Reject	inflamPathway	11.0399	biocarta	Cytokines and Inflammatory Response	cytokinePathway	10.779	biocarta	Cytokine Network	stemPathway	5.79598	biocarta	Regulation of hematopoiesis by cytokines	0.608295	inflamPathway	1.29987	cytokinePathway	1.2792	stemPathway	0.774597
811	CALR	0	34	38.8071	1.41307e-11	Reject	7253	14.2795	HPRD	binding	367	12.2353	HPRD	binding	nfatPathway	11.5497	biocarta	NFAT and Hypertrophy of the heart (Transcription in the broken heart)	0.58135	7253	1.64992	367	1.42009	nfatPathway	1.3484
7020	TFAP2A	0	20	38.5884	3.10475e-18	Reject	5925	12.995	HPRD	binding	2033	10.7465	HPRD	binding	7157	9.02299	HPRD	binding	0.544646	5925	1.5	2033	1.27475	7157	1.09109
8878	SQSTM1	0	17	38.5666	4.22918e-21	Reject	4914	8.2775	HPRD	binding	4088	8.26176	HPRD	binding	4087	7.42961	HPRD	binding	0.547919	4914	1.0328	4088	1.01535	4087	0.928279
1500	CTNND1	0	9	38.4908	5.54994e-38	Reject	6714	12.7816	HPRD	binding	1956	9.05842	HPRD	binding	1003	6.57049	HPRD	binding	0.574673	6714	1.48522	1956	1.09141	1003	0.866025
3460	IFNGR2	0	9	38.4835	5.72547e-38	Reject	3717	10.1076	HPRD	binding	ifngPathway	9.54764	biocarta	IFN gamma signaling pathway	tidPathway	7.25932	biocarta	Chaperones modulate interferon Signaling Pathway	0.611548	ifngPathway	1.22474	3717	1.20049	3458	1
5786	PTPRA	0	10	38.3437	3.8771e-34	Reject	6714	12.7816	HPRD	binding	5580	8.34162	HPRD	binding	srcRPTPPathway	6.89412	biocarta	Activation of Src by Protein-tyrosine phosphatase alpha	0.59197	6714	1.48522	5580	1.016	srcRPTPPathway	0.904534
1459	CSNK2A2	0	19	38.341	7.08753e-19	Reject	1387	10.5655	HPRD	binding	2353	10.0561	HPRD	binding	1432	8.72989	HPRD	binding	0.564589	1387	1.25676	2353	1.21268	1432	1.05529
6237	RRAS	0	12	38.3112	9.85918e-29	Reject	GO:0003924	10.9985	go	GTPase activity	5900	7.26361	HPRD	binding	54922	5.62549	HPRD	binding	0.631429	GO:0003924	1.32702	5900	0.948683	54922	0.816497
3315	HSPB1	0	10	38.2283	6.04796e-34	Reject	p38mapkPathway	12.2635	biocarta	p38 MAPK Signaling Pathway	8550	11.1643	HPRD	binding	7157	9.02299	HPRD	binding	0.54901	p38mapkPathway	1.42302	8550	1.33631	7157	1.09109
861	RUNX1	0	17	38.2036	9.68601e-21	Reject	1051	17.3771	HPRD	binding	3725	12.5914	HPRD	binding	2353	10.0561	HPRD	binding	0.534188	1051	1.96116	3725	1.46059	2353	1.21268
7150	TOP1	0	26	38.046	4.27929e-14	Reject	3725	12.5914	HPRD	binding	7157	9.02299	HPRD	binding	7341	8.31891	HPRD	binding	0.568435	3725	1.46059	7157	1.09109	7341	1.01419
6347	CCL2	0	16	37.7876	1.74497e-21	Reject	1234	16.3971	HPRD	binding	1230	9.34457	HPRD	binding	Ccr5Pathway	9.20176	biocarta	Pertussis toxin-insensitive CCR5 Signaling in Macrophage	0.541574	1234	1.85695	1230	1.1547	Ccr5Pathway	1.11803
6886	TAL1	1	10	37.753	3.72561e-33	Reject	5595	15.5115	HPRD	binding	2033	9.84437	HPRD	binding	6667	6.83793	HPRD	binding	0.549386	5595	1.75562	2033	1.1767	6667	0.857493
2903	GRIN2A	0	31	37.6963	6.41854e-12	Reject	6714	12.7816	HPRD	binding	2185	10.5945	HPRD	binding	815	6.85959	HPRD	binding	0.555342	6714	1.48522	2185	1.24939	815	0.872872
3122	HLA-DRA	0	18	37.6621	3.43303e-19	Reject	inflamPathway	11.0399	biocarta	Cytokines and Inflammatory Response	ctla4Pathway	8.95739	biocarta	The Co-Stimulatory Signal During T-cell Activation	CSKPathway	8.31541	biocarta	Activation of Csk by cAMP-dependent Protein Kinase Inhibits Signaling through the T Cell Receptor	0.542602	inflamPathway	1.29987	ctla4Pathway	1.09109	CSKPathway	1.02062
5914	RARA	1	35	37.5427	1.10579e-10	Reject	2099	10.6372	HPRD	binding	egfr_smrtePathway	6.9219	biocarta	Map Kinase Inactivation of SMRT Corepressor	64324	6.23368	HPRD	binding	0.6149	2099	1.25	egfr_smrtePathway	0.904534	64324	0.894427
1969	EPHA2	0	17	37.4842	4.89492e-20	Reject	6464	14.8988	HPRD	binding	5747	9.35508	HPRD	binding	1956	9.05842	HPRD	binding	0.561866	6464	1.69775	5747	1.1209	7074	1.1094
2533	FYB	0	10	37.4311	1.25999e-32	Reject	6714	12.7816	HPRD	binding	8631	9.54764	HPRD	binding	2534	6.28644	HPRD	binding	0.511649	6714	1.48522	8631	1.22474	2534	0.801784
2242	FES	0	12	37.2287	3.06078e-27	Reject	3717	10.1076	HPRD	binding	3716	7.46842	HPRD	binding	1439	6.28378	HPRD	binding	0.590765	3717	1.20049	3716	0.928477	1439	0.83205
11183	MAP4K5	0	4	37.1645	2.23694e-77	Reject	mapkPathway	23.3021	biocarta	MAPKinase Signaling Pathway	41bbPathway	12.0139	biocarta	The 4-1BB-dependent immune response	GO:0005524	2.41442	go	ATP binding	0.578229	mapkPathway	2.57307	41bbPathway	1.41421	GO:0005524	0.662034					-5
826	CAPNS1	0	11	37.1374	2.10059e-29	Reject	integrinPathway	20.4181	biocarta	Integrin Signaling Pathway	3561	7.26361	HPRD	binding	mCalpainPathway	6.20369	biocarta	mCalpain and friends in Cell motility	0.507576	integrinPathway	2.2711	3561	0.948683	mCalpainPathway	0.8
2212	FCGR2A	0	9	37.0758	2.18825e-35	Reject	6464	14.8988	HPRD	binding	5295	8.61699	HPRD	binding	6850	8.50762	HPRD	binding	0.550222	6464	1.69775	5295	1.0435	6850	1.03209
51196	PLCE1	0	11	36.968	3.73306e-29	Reject	3265	8.95739	HPRD	binding	3815	8.72935	HPRD	binding	plcePathway	6.57049	biocarta	Phospholipase C-epsilon pathway	0.640212	3265	1.09109	3815	1.066	plcePathway	0.866025
4000	LMNA	0	22	36.7722	2.25516e-15	Reject	5925	12.995	HPRD	binding	2353	10.0561	HPRD	binding	10524	7.61956	HPRD	binding	0.532089	5925	1.5	2353	1.21268	10524	0.942809
2793	GNGT2	1	2	36.7562	3.16676e-149	Reject	GO:0005834	26.3854	go	heterotrimeric G-protein complex	GO:0003924	10.3708	go	GTPase activity	NA	NA	NA	NA	0.666909	GO:0005834	2.88675	GO:0003924	1.25717	NA	NA					-5
1054	CEBPG	1	11	36.6276	1.17652e-28	Reject	1051	15.552	HPRD	binding	2353	7.75637	HPRD	binding	2963	6.9219	HPRD	binding	0.525631	1051	1.76505	2353	0.970143	2963	0.904534
5871	MAP4K2	0	7	36.4558	1.70494e-43	Reject	mapkPathway	23.3021	biocarta	MAPKinase Signaling Pathway	stressPathway	8.12667	biocarta	TNF/Stress Related Signaling	GO:0005524	2.41442	go	ATP binding	0.557859	mapkPathway	2.57307	stressPathway	1	GO:0005524	0.662034
7068	THRB	0	18	36.4508	4.29038e-18	Reject	2099	11.796	HPRD	binding	8648	10.1076	HPRD	binding	egfr_smrtePathway	9.79142	biocarta	Map Kinase Inactivation of SMRT Corepressor	0.567876	2099	1.375	egfr_smrtePathway	1.20605	8648	1.20049
4916	NTRK3	0	13	36.448	2.52384e-24	Reject	5595	16.5759	HPRD	binding	6464	14.8988	HPRD	binding	3654	3.45879	HPRD	binding	0.524338	5595	1.87266	6464	1.69775	GO:0005524	0.662034
3326	HSP90AB1	0	20	36.4451	1.82895e-16	Reject	GO:0045429	8.2775	go	positive regulation of nitric oxide biosynthetic process	3326	8.19474	HPRD	binding	1147	6.85959	HPRD	binding	0.524014	3326	1.06066	GO:0045429	1.0328	GO:0030235	0.894427
5801	PTPRR	0	5	36.4083	6.59295e-60	Reject	erkPathway	28.3933	biocarta	Erk1/Erk2 Mapk Signaling pathway	5566	6.0581	HPRD	binding	GO:0001701	2.4999	go	in utero embryonic development	0.486712	erkPathway	3.10376	5566	0.795495	GO:0001701	0.408248
2688	GH1	0	6	36.2744	6.41071e-50	Reject	ghPathway	20.7337	biocarta	Growth Hormone Signaling Pathway	2690	11.6145	HPRD	binding	longevityPathway	6.02731	biocarta	The IGF-1 Receptor and Longevity	0.537771	ghPathway	2.3094	2690	1.38675	longevityPathway	0.801784
7528	YY1	0	18	36.152	7.90178e-18	Reject	2969	14.0969	HPRD	binding	2033	10.7465	HPRD	binding	8841	6.37288	HPRD	binding	0.567221	2969	1.66667	2033	1.27475	8841	0.811107
1052	CEBPD	0	4	35.7297	1.10757e-71	Reject	1051	17.3771	HPRD	binding	5925	12.995	HPRD	binding	5970	3.65433	HPRD	binding	0.601433	1051	1.96116	5925	1.5	5970	0.53033					-5
10542	HBXIP	0	9	35.5339	1.14708e-32	Reject	HBxPathway	21.7826	biocarta	Calcium Signaling by HBx of Hepatitis B virus	7704	6.58116	HPRD	binding	GO:0005829	4.94301	go	cytosol	0.464398	HBxPathway	2.47487	7704	0.83205	GO:0005829	0.830057
1452	CSNK1A1	0	17	35.5321	3.4128e-18	Reject	nfatPathway	11.5497	biocarta	NFAT and Hypertrophy of the heart (Transcription in the broken heart)	8312	5.79598	HPRD	binding	4194	5.79598	HPRD	binding	0.560821	nfatPathway	1.3484	GO:0005829	0.830057	8312	0.774597
5467	PPARD	0	20	35.4766	1.07131e-15	Reject	2033	10.7465	HPRD	binding	3065	7.58929	HPRD	binding	9612	7.46842	HPRD	binding	0.570457	2033	1.27475	3065	0.937043	9612	0.928477
3123	HLA-DRB1	0	12	35.447	7.07894e-25	Reject	inflamPathway	11.0399	biocarta	Cytokines and Inflammatory Response	ctla4Pathway	8.95739	biocarta	The Co-Stimulatory Signal During T-cell Activation	CSKPathway	8.31541	biocarta	Activation of Csk by cAMP-dependent Protein Kinase Inhibits Signaling through the T Cell Receptor	0.510967	inflamPathway	1.29987	ctla4Pathway	1.09109	CSKPathway	1.02062
9318	COPS2	0	14	35.3583	1.69585e-21	Reject	5599	15.5171	HPRD	binding	9318	4.79777	HPRD	binding	8533	4.48847	HPRD	binding	0.532839	5599	1.76141	9318	0.707107	8533	0.666667
3575	IL7R	0	8	35.299	4.79392e-36	Reject	il7Pathway	17.5999	biocarta	IL-7 Signal Transduction	3561	7.26361	HPRD	binding	85480	6.99449	HPRD	binding	0.575275	il7Pathway	2	85480	1	3561	0.948683
3205	HOXA9	0	4	35.2591	7.30585e-70	Reject	3725	12.5914	HPRD	binding	1387	10.5655	HPRD	binding	4087	7.42961	HPRD	binding	0.621606	3725	1.46059	1387	1.25676	4087	0.928279					-5
3308	HSPA4	0	6	35.2561	2.85227e-47	Reject	5894	13.153	HPRD	binding	2099	11.796	HPRD	binding	10273	3.45879	HPRD	binding	0.6273	5894	1.52753	2099	1.375	1843	0.707107
6672	SP100	0	8	35.2427	6.15439e-36	Reject	2113	9.79142	HPRD	binding	7341	8.31891	HPRD	binding	pmlPathway	7.72492	biocarta	Regulation of transcriptional activity by PML	0.545602	2113	1.20605	7341	1.01419	pmlPathway	0.970143
9611	NCOR1	0	31	35.078	1.48635e-10	Reject	pparaPathway	12.5935	biocarta	Mechanism of Gene Regulation by Peroxisome Proliferators via PPARa(alpha)	2113	9.79142	HPRD	binding	6667	8.45808	HPRD	binding	0.535771	pparaPathway	1.45699	2113	1.20605	6667	1.02899
8837	CFLAR	0	14	34.8581	6.02752e-21	Reject	il2rbPathway	27.0344	biocarta	IL-2 Receptor Beta Chain in T cell Activation	4790	6.06281	HPRD	binding	HivnefPathway	3.62141	biocarta	HIV-I Nef: negative effector of Fas and TNF	0.42143	il2rbPathway	2.95918	4790	0.784465	HivnefPathway	0.525226
4293	MAP3K9	0	6	34.8447	3.1914e-46	Reject	mapkPathway	23.3021	biocarta	MAPKinase Signaling Pathway	p38mapkPathway	12.2635	biocarta	p38 MAPK Signaling Pathway	GO:0005524	2.41442	go	ATP binding	0.496909	mapkPathway	2.57307	p38mapkPathway	1.42302	GO:0005524	0.662034
1975	EIF4B	0	36	34.7102	3.62488e-09	Reject	74752	14.4381	reactome	Insulin receptor mediated signaling	74751	14.4381	reactome	Insulin receptor signalling cascade	77389	13.5466	reactome	IRS-related events	0.392911	74752	1.64833	74751	1.64833	77389	1.55563
3691	ITGB4	0	10	34.677	2.78889e-28	Reject	6464	14.8988	HPRD	binding	5580	8.34162	HPRD	binding	2534	6.28644	HPRD	binding	0.488629	6464	1.69775	5580	1.016	2534	0.801784
5164	PDK2	0	13	34.6647	3.4804e-22	Reject	ptenPathway	14.2795	biocarta	PTEN dependent cell cycle arrest and apoptosis	207	7.30942	HPRD	binding	eif4Pathway	6.35285	biocarta	Regulation of eIF4e and p70 S6 Kinase	0.521979	ptenPathway	1.64992	207	0.911685	eif4Pathway	0.816497
7454	WAS	0	24	34.6144	7.99442e-13	Reject	1399	10.278	HPRD	binding	1457	6.15796	HPRD	binding	998	4.90274	HPRD	binding	0.537	1399	1.22474	1457	0.804984	998	0.67082
4780	NFE2L2	0	14	34.5944	1.168e-20	Reject	arenrf2Pathway	13.7328	biocarta	Oxidative Stress Induced Gene Expression Via Nrf2	3725	12.5914	HPRD	binding	5580	8.34162	HPRD	binding	0.479813	arenrf2Pathway	1.60357	3725	1.46059	5580	1.016
27071	DAPP1	0	7	34.5811	2.42927e-39	Reject	6714	12.7816	HPRD	binding	3932	8.50762	HPRD	binding	11184	7.26361	HPRD	binding	0.538138	6714	1.48522	3932	1.03209	11184	0.948683
3397	ID1	0	7	34.5809	2.43145e-39	Reject	2002	15.722	HPRD	binding	2005	9.54764	HPRD	binding	3428	2.59091	HPRD	binding	0.598272	2002	1.80739	2005	1.22474	3428	0.57735
2768	GNA12	0	24	34.538	8.94328e-13	Reject	Par1Pathway	11.0552	biocarta	Thrombin signaling and protease-activated receptors	GO:0003924	10.9985	go	GTPase activity	53637	8.13699	HPRD	binding	0.524153	GO:0003924	1.32702	Par1Pathway	1.30931	53637	1.1547
84867	PTPN5	0	2	34.5273	5.99795e-132	Reject	5594	17.9514	HPRD	binding	5595	16.5759	HPRD	binding	NA	NA	NA	NA	0.663503	5594	2.02031	5595	1.87266	NA	NA					-5
6000	RGS7	0	6	34.4698	2.81261e-45	Reject	GO:0005834	28.1358	go	heterotrimeric G-protein complex	5578	5.35584	HPRD	binding	GO:0005730	2.68082	go	nucleolus	0.487576	GO:0005834	3.0792	5578	0.721336	GO:0005730	0.53936
155	ADRB3	0	7	34.4371	4.96153e-39	Reject	6714	12.7816	HPRD	binding	2778	9.54764	HPRD	binding	GO:0002032	3.24751	go	desensitization of G-protein coupled receptor protein signaling pathway by arrestin	0.655709	6714	1.48522	2778	1.22474	GO:0002032	0.707107
10971	YWHAQ	0	55	34.2777	1.90027e-06	Reject	6000	10.8941	HPRD	binding	673	9.54764	HPRD	binding	5587	8.59582	HPRD	binding	0.614168	6000	1.33333	673	1.22474	5587	1.06904
4615	MYD88	0	45	34.2041	1.70863e-07	Reject	nthiPathway	14.203	biocarta	NFkB activation by Nontypeable Hemophilus influenzae	il1rPathway	10.1076	biocarta	Signal transduction through IL1R	tollPathway	8.05697	biocarta	Toll-Like Receptor Pathway	0.478377	nthiPathway	1.63299	il1rPathway	1.20049	tollPathway	0.986394
2569	GABRR1	0	14	34.1627	3.41317e-20	Reject	5594	17.9514	HPRD	binding	5592	6.51118	HPRD	binding	1457	6.15796	HPRD	binding	0.468949	5594	2.02031	5592	0.834058	1457	0.804984
4049	LTA	0	15	34.1014	6.54611e-19	Reject	inflamPathway	11.0399	biocarta	Cytokines and Inflammatory Response	cytokinePathway	10.779	biocarta	Cytokine Network	stressPathway	8.12667	biocarta	TNF/Stress Related Signaling	0.558752	inflamPathway	1.29987	cytokinePathway	1.2792	stressPathway	1
8065	CUL5	0	15	34.0867	6.77177e-19	Reject	4087	7.42961	HPRD	binding	5566	6.0581	HPRD	binding	GO:0005829	4.94301	go	cytosol	0.544278	4087	0.928279	GO:0005829	0.830057	5566	0.795495
5591	PRKDC	0	42	34.0525	7.42489e-08	Reject	5599	15.5171	HPRD	binding	6667	8.45808	HPRD	binding	207	7.30942	HPRD	binding	0.533486	5599	1.76141	6667	1.02899	207	0.911685
4915	NTRK2	0	17	33.7948	1.23808e-16	Reject	5781	13.3545	HPRD	binding	7314	5.56815	HPRD	binding	5335	3.81234	HPRD	binding	0.551766	5781	1.53644	7314	0.730297	GO:0005524	0.662034
3151	HMGN2	0	6	33.7368	1.85242e-43	Reject	2033	10.7465	HPRD	binding	6197	7.6913	HPRD	binding	8850	6.47549	HPRD	binding	0.575043	2033	1.27475	6197	1	8850	0.821995
4352	MPL	0	4	33.6894	5.73936e-64	Reject	TPOPathway	26.5578	biocarta	TPO Signaling Pathway	3717	10.1076	HPRD	binding	GO:0005887	0.27087	go	integral to plasma membrane	0.538506	TPOPathway	2.9192	3717	1.20049	GO:0005887	0.384505					-5
1981	EIF4G1	0	40	33.4732	6.02996e-08	Reject	74752	14.4381	reactome	Insulin receptor mediated signaling	74751	14.4381	reactome	Insulin receptor signalling cascade	77389	13.5466	reactome	IRS-related events	0.384927	74752	1.64833	74751	1.64833	77389	1.55563
1282	COL4A1	0	19	33.3723	9.58174e-15	Reject	4318	5.39374	HPRD	binding	1634	4.79777	HPRD	binding	7045	4.48847	HPRD	binding	0.570424	4318	0.727607	1634	0.707107	7045	0.666667
890	CCNA2	0	26	33.3445	3.08856e-11	Reject	7157	9.02299	HPRD	binding	6872	7.72492	HPRD	binding	995	6.20924	HPRD	binding	0.577578	7157	1.09109	6872	0.970143	995	0.894427
122953	JDP2	0	4	33.3386	1.09585e-62	Reject	5599	15.5171	HPRD	binding	1432	8.72989	HPRD	binding	5601	6.51118	HPRD	binding	0.585829	5599	1.76141	1432	1.05529	5601	0.834058					-5
2066	ERBB4	0	17	33.2904	3.39884e-16	Reject	6776	19.6645	HPRD	binding	1956	9.05842	HPRD	binding	2069	3.24751	HPRD	binding	0.543123	6776	2.2	1956	1.09141	2069	0.707107
11075	STMN2	0	9	33.2892	6.52953e-29	Reject	5595	16.5759	HPRD	binding	5566	6.0581	HPRD	binding	5602	4.79777	HPRD	binding	0.462515	5595	1.87266	5566	0.795495	5602	0.707107
1284	COL4A2	0	23	33.172	2.30909e-12	Reject	633	6.89412	HPRD	binding	4318	5.39374	HPRD	binding	7045	4.48847	HPRD	binding	0.568738	633	0.904534	4318	0.727607	7045	0.666667
1234	CCR5	0	32	33.0023	2.70498e-09	Reject	6776	19.6645	HPRD	binding	1234	16.3971	HPRD	binding	Ccr5Pathway	9.20176	biocarta	Pertussis toxin-insensitive CCR5 Signaling in Macrophage	0.453518	6776	2.2	1234	1.85695	Ccr5Pathway	1.11803
1839	HBEGF	0	18	32.9009	4.42374e-15	Reject	nfatPathway	11.5497	biocarta	NFAT and Hypertrophy of the heart (Transcription in the broken heart)	573	9.34457	HPRD	binding	1956	9.05842	HPRD	binding	0.504372	nfatPathway	1.3484	573	1.1547	1956	1.09141
238	ALK	0	14	32.7774	9.75183e-19	Reject	6464	14.8988	HPRD	binding	3718	12.7943	HPRD	binding	5335	3.81234	HPRD	binding	0.541891	6464	1.69775	3718	1.5	GO:0005524	0.662034
8850	KAT2B	0	20	32.7424	1.22677e-13	Reject	367	12.2353	HPRD	binding	4088	8.26176	HPRD	binding	4087	7.42961	HPRD	binding	0.470918	367	1.42009	4088	1.01535	4087	0.928279
9372	ZFYVE9	0	33	32.5735	7.12665e-09	Reject	170835	9.54764	reactome	An anchoring protein, SARA, recruits R-SMAD	170868	9.54764	reactome	Activated type I receptor phosphorylates R-SMAD directly	tgfbPathway	9.46458	biocarta	TGF beta signaling pathway	0.564443	170835	1.22474	170868	1.22474	tgfbPathway	1.14708
27043	PELP1	0	6	32.5418	1.41209e-40	Reject	pelp1Pathway	12.4313	biocarta	Pelp1 Modulation of Estrogen Receptor Activity	1387	10.5655	HPRD	binding	2100	8.95739	HPRD	binding	0.510125	pelp1Pathway	1.51186	1387	1.25676	2100	1.09109
6387	CXCL12	0	9	32.3044	2.43397e-27	Reject	cxcr4Pathway	22.0532	biocarta	CXCR4 Signaling Pathway	Ccr5Pathway	9.20176	biocarta	Pertussis toxin-insensitive CCR5 Signaling in Macrophage	GO:0005615	2.43469	go	extracellular space	0.41956	cxcr4Pathway	2.44949	Ccr5Pathway	1.11803	GO:0005615	0.508475
558	AXL	0	8	32.208	2.42055e-30	Reject	6714	12.7816	HPRD	binding	3932	8.50762	HPRD	binding	558	8.2775	HPRD	binding	0.569497	6714	1.48522	558	1.0328	3932	1.03209
2017	CTTN	0	25	32.1135	6.69366e-11	Reject	6714	12.7816	HPRD	binding	2241	11.5917	HPRD	binding	6850	8.50762	HPRD	binding	0.509114	6714	1.48522	2241	1.41421	6850	1.03209
9306	SOCS6	0	9	32.102	5.05235e-27	Reject	3643	8.91356	HPRD	binding	3815	8.72935	HPRD	binding	5295	8.61699	HPRD	binding	0.474858	3643	1.07763	3815	1.066	5295	1.0435
30837	SOCS7	0	8	32.0965	3.80181e-30	Reject	8660	9.20176	HPRD	binding	5295	8.61699	HPRD	binding	8471	7.26361	HPRD	binding	0.519917	8660	1.11803	5295	1.0435	8471	0.948683
1793	DOCK1	0	7	32.0091	5.39037e-34	Reject	metPathway	27.4237	biocarta	Signaling of Hepatocyte Growth Factor Receptor	9564	3.89692	HPRD	binding	8440	2.35771	HPRD	binding	0.435025	metPathway	3	9564	0.557086	8440	0.4
3577	IL8RA	1	9	31.9478	8.78691e-27	Reject	3576	9.58445	HPRD	binding	148	5.64796	HPRD	binding	3579	3.63445	HPRD	binding	0.61271	3576	1.22474	148	0.816497	6374	0.707107
2213	FCGR2B	0	5	31.9273	1.4934e-46	Reject	5594	17.9514	HPRD	binding	5595	16.5759	HPRD	binding	4067	0.036097	HPRD	binding	0.445822	5594	2.02031	5595	1.87266	4067	0.144338
2624	GATA2	0	12	31.8942	1.67596e-20	Reject	6774	9.74835	HPRD	binding	207	7.30942	HPRD	binding	7704	6.58116	HPRD	binding	0.548614	6774	1.17851	207	0.911685	5449	0.894427
3600	IL15	0	6	31.6294	1.91005e-38	Reject	inflamPathway	11.0399	biocarta	Cytokines and Inflammatory Response	cytokinePathway	10.779	biocarta	Cytokine Network	3601	8.13699	HPRD	binding	0.589867	inflamPathway	1.29987	cytokinePathway	1.2792	3601	1.1547
4985	OPRD1	0	10	31.499	1.13055e-23	Reject	5580	8.34162	HPRD	binding	4988	7.26361	HPRD	binding	26249	6.20924	HPRD	binding	0.547763	5580	1.016	4988	0.948683	26249	0.894427
3399	ID3	0	12	31.3981	6.29691e-20	Reject	2002	15.722	HPRD	binding	2005	9.54764	HPRD	binding	1017	3.4412	HPRD	binding	0.530934	2002	1.80739	2005	1.22474	3428	0.57735
6839	SUV39H1	0	20	31.3482	1.1944e-12	Reject	2033	10.7465	HPRD	binding	1387	10.5655	HPRD	binding	3065	7.58929	HPRD	binding	0.48299	2033	1.27475	1387	1.25676	3065	0.937043
1786	DNMT1	0	15	31.287	3.28487e-16	Reject	5925	12.995	HPRD	binding	7251	10.8941	HPRD	binding	3065	7.58929	HPRD	binding	0.462057	5925	1.5	7251	1.33333	3065	0.937043
5787	PTPRB	0	11	31.2641	2.12069e-21	Reject	spryPathway	21.0762	biocarta	Sprouty regulation of tyrosine kinase signals	1003	6.57049	HPRD	binding	7010	5.62549	HPRD	binding	0.467217	spryPathway	2.35702	1003	0.866025	7010	0.816497
4261	CIITA	0	10	31.2506	2.48359e-23	Reject	8648	10.1076	HPRD	binding	8850	6.47549	HPRD	binding	5566	6.0581	HPRD	binding	0.553154	8648	1.20049	8850	0.821995	5566	0.795495
1285	COL4A3	0	25	31.2445	2.06676e-10	Reject	4318	5.39374	HPRD	binding	1634	4.79777	HPRD	binding	7045	4.48847	HPRD	binding	0.55567	4318	0.727607	1634	0.707107	7045	0.666667
1523	CUX1	0	17	31.1744	2.00127e-14	Reject	5925	12.995	HPRD	binding	1387	10.5655	HPRD	binding	8850	6.47549	HPRD	binding	0.461568	5925	1.5	1387	1.25676	8850	0.821995
5908	RAP1B	0	7	31.1484	2.68973e-32	Reject	metPathway	27.4237	biocarta	Signaling of Hepatocyte Growth Factor Receptor	5566	6.0581	HPRD	binding	GO:0005525	1.57455	go	GTP binding	0.465572	metPathway	3	5566	0.795495	GO:0005525	0.403547
8841	HDAC3	0	23	31.083	4.54831e-11	Reject	1387	10.5655	HPRD	binding	602	8.19474	HPRD	binding	8841	6.37288	HPRD	binding	0.512378	1387	1.25676	602	1.06066	8841	0.811107
55620	STAP2	0	5	31.0645	3.51801e-44	Reject	6714	12.7816	HPRD	binding	3717	10.1076	HPRD	binding	1147	6.85959	HPRD	binding	0.51956	6714	1.48522	3717	1.20049	1147	0.872872
5743	PTGS2	0	12	30.8867	2.41233e-19	Reject	4924	16.0627	HPRD	binding	pparaPathway	12.5935	biocarta	Mechanism of Gene Regulation by Peroxisome Proliferators via PPARa(alpha)	857	8.61699	HPRD	binding	0.402387	4924	1.88982	pparaPathway	1.45699	857	1.0435
183	AGT	0	37	30.8402	1.98809e-07	Reject	biopeptidesPathway	25.6203	biocarta	Bioactive Peptide Induced Signaling Pathway	At1rPathway	22.6142	biocarta	Angiotensin II mediated activation of JNK Pathway via Pyk2 dependent signaling	cardiacegfPathway	14.2795	biocarta	Role of EGF Receptor Transactivation by GPCRs in Cardiac Hypertrophy	0.490801	biopeptidesPathway	2.81113	At1rPathway	2.5	cardiacegfPathway	1.64992
10048	RANBP9	0	12	30.8367	2.74748e-19	Reject	558	8.2775	HPRD	binding	4088	8.26176	HPRD	binding	4087	7.42961	HPRD	binding	0.477447	558	1.0328	4088	1.01535	4087	0.928279
6688	SPI1	1	10	30.8365	9.1007e-23	Reject	1051	15.552	HPRD	binding	5925	11.4381	HPRD	binding	6689	8.22689	HPRD	binding	0.467165	1051	1.76505	5925	1.33333	6689	1.06066
1605	DAG1	0	19	30.8233	7.67141e-13	Reject	6464	14.8988	HPRD	binding	6714	12.7816	HPRD	binding	859	5.62549	HPRD	binding	0.519663	6464	1.69775	6714	1.48522	859	0.816497
2122	EVI1	0	12	30.7564	3.38531e-19	Reject	1387	10.5655	HPRD	binding	4088	8.26176	HPRD	binding	3065	7.58929	HPRD	binding	0.533113	1387	1.25676	4088	1.01535	3065	0.937043
1231	CCR2	0	11	30.6183	1.33105e-20	Reject	1234	16.3971	HPRD	binding	3717	10.1076	HPRD	binding	GO:0007259	4.90274	go	JAK-STAT cascade	0.48104	1234	1.85695	3717	1.20049	GO:0007259	0.67082
5337	PLD1	0	13	30.5878	1.09222e-17	Reject	rasPathway	12.8286	biocarta	Ras Signaling Pathway	1956	9.05842	HPRD	binding	857	8.61699	HPRD	binding	0.452702	rasPathway	1.49241	1956	1.09141	857	1.0435
23054	NCOA6	0	20	30.5233	4.38953e-12	Reject	4088	8.26176	HPRD	binding	4087	7.42961	HPRD	binding	9584	6.20924	HPRD	binding	0.483221	4088	1.01535	4087	0.928279	9584	0.894427
2670	GFAP	0	9	30.4919	1.43577e-24	Reject	6714	12.7816	HPRD	binding	815	6.85959	HPRD	binding	5566	6.0581	HPRD	binding	0.441566	6714	1.48522	815	0.872872	5566	0.795495
3611	ILK	0	12	30.4662	7.16223e-19	Reject	ptenPathway	14.2795	biocarta	PTEN dependent cell cycle arrest and apoptosis	857	8.61699	HPRD	binding	5829	6.92896	HPRD	binding	0.480225	ptenPathway	1.64992	857	1.0435	5829	0.870388
9464	HAND2	0	14	30.3229	2.65588e-16	Reject	nfatPathway	11.5497	biocarta	NFAT and Hypertrophy of the heart (Transcription in the broken heart)	2033	10.7465	HPRD	binding	2626	6.28378	HPRD	binding	0.477857	nfatPathway	1.3484	2033	1.27475	2626	0.83205
5607	MAP2K5	0	6	30.2059	3.06373e-35	Reject	mapkPathway	23.3021	biocarta	MAPKinase Signaling Pathway	5598	3.99681	HPRD	binding	GO:0005524	2.41442	go	ATP binding	0.48845	mapkPathway	2.57307	GO:0005524	0.662034	5598	0.603023
4633	MYL2	0	17	30.141	1.33315e-13	Reject	ecmPathway	14.5299	biocarta	Erk and PI-3 Kinase Are Necessary for Collagen Binding in Corneal Epithelia	CCR3Pathway	14.5299	biocarta	CCR3 signaling in Eosinophils	mCalpainPathway	6.20369	biocarta	mCalpain and friends in Cell motility	0.408341	ecmPathway	1.66812	CCR3Pathway	1.66812	mCalpainPathway	0.8
8786	RGS11	0	2	30.0487	1.73427e-100	Reject	GO:0005834	28.1358	go	heterotrimeric G-protein complex	10681	1.91291	HPRD	binding	NA	NA	NA	NA	0.545256	GO:0005834	3.0792	10681	0.447214	NA	NA					-5
8900	CCNA1	0	21	29.9048	3.38268e-11	Reject	g1Pathway	9.43748	biocarta	Cell Cycle: G1/S Check Point	GO:0005829	4.94301	go	cytosol	672	4.07889	HPRD	binding	0.546866	g1Pathway	1.13389	GO:0005829	0.830057	69754	0.707107
3821	KLRC1	0	5	29.8441	6.19242e-41	Reject	5781	13.3545	HPRD	binding	5777	10.7033	HPRD	binding	nkcellsPathway	7.05225	biocarta	Ras-Independent pathway in NK cell-mediated cytotoxicity	0.526439	5781	1.53644	5777	1.26025	nkcellsPathway	0.894427
5753	PTK6	0	5	29.8163	7.31697e-41	Reject	55620	10.5056	HPRD	binding	10657	8.12667	HPRD	binding	GO:0004715	6.1787	go	non-membrane spanning protein tyrosine kinase activity	0.60021	55620	1.34164	10657	1	GO:0004715	0.790569
4094	MAF	0	10	29.8144	2.08736e-21	Reject	2033	10.7465	HPRD	binding	1387	10.5655	HPRD	binding	4094	6.99449	HPRD	binding	0.510866	2033	1.27475	1387	1.25676	4094	1
6401	SELE	0	13	29.794	7.08152e-17	Reject	5781	13.3545	HPRD	binding	5747	9.35508	HPRD	binding	5829	6.92896	HPRD	binding	0.440462	5781	1.53644	5747	1.1209	5829	0.870388
3937	LCP2	0	12	29.7827	4.07291e-18	Reject	3932	8.50762	HPRD	binding	55824	7.98866	HPRD	binding	11184	7.26361	HPRD	binding	0.483218	3932	1.03209	55824	1	11184	0.948683
10140	TOB1	0	9	29.7212	1.93933e-23	Reject	5594	17.9514	HPRD	binding	tob1Pathway	8.95739	biocarta	Role of Tob in T-cell activation	GO:0007184	1.91291	go	SMAD protein nuclear translocation	0.445028	5594	2.02031	tob1Pathway	1.09109	GO:0007184	0.447214
7867	MAPKAPK3	0	5	29.5799	3.0024e-40	Reject	mapkPathway	23.3021	biocarta	MAPKinase Signaling Pathway	GO:0005829	4.94301	go	cytosol	GO:0005524	2.41442	go	ATP binding	0.507988	mapkPathway	2.57307	GO:0005829	0.830057	GO:0005524	0.662034
4869	NPM1	0	18	29.5464	1.652e-12	Reject	7157	9.02299	HPRD	binding	4193	6.89412	HPRD	binding	142	3.79641	HPRD	binding	0.452305	7157	1.09109	4193	0.904534	142	0.57735
10891	PPARGC1A	0	20	29.4242	2.36088e-11	Reject	pparaPathway	12.5935	biocarta	Mechanism of Gene Regulation by Peroxisome Proliferators via PPARa(alpha)	2100	8.95739	HPRD	binding	1432	8.72989	HPRD	binding	0.435427	pparaPathway	1.45699	2100	1.09109	1432	1.05529
3082	HGF	0	19	29.394	7.7337e-12	Reject	metPathway	27.4237	biocarta	Signaling of Hepatocyte Growth Factor Receptor	4233	2.95156	HPRD	binding	2335	2.29135	HPRD	binding	0.432982	metPathway	3	4233	0.471405	6382	0.408248
2206	MS4A2	0	8	29.3018	1.88984e-25	Reject	5781	13.3545	HPRD	binding	5777	10.7033	HPRD	binding	6850	8.50762	HPRD	binding	0.493331	5781	1.53644	5777	1.26025	6850	1.03209
4779	NFE2L1	0	8	29.2902	1.97273e-25	Reject	3725	12.5914	HPRD	binding	3727	10.8941	HPRD	binding	468	6.89412	HPRD	binding	0.480236	3725	1.46059	3727	1.33333	468	0.904534
3665	IRF7	0	9	29.2734	8.53963e-23	Reject	2033	10.7465	HPRD	binding	1387	10.5655	HPRD	binding	8850	6.47549	HPRD	binding	0.447028	2033	1.27475	1387	1.25676	8850	0.821995
6915	TBXA2R	0	11	29.0986	8.65556e-19	Reject	5894	13.153	HPRD	binding	10672	4.63005	HPRD	binding	2776	3.79641	HPRD	binding	0.52139	5894	1.52753	10672	0.639602	2776	0.57735
6711	SPTBN1	0	16	29.0357	1.95104e-13	Reject	4088	8.26176	HPRD	binding	1457	6.15796	HPRD	binding	5566	6.0581	HPRD	binding	0.492559	4088	1.01535	1457	0.804984	5566	0.795495
2904	GRIN2B	0	40	29.0264	2.22181e-06	Reject	6714	12.7816	HPRD	binding	2902	8.96711	HPRD	binding	10399	7.05472	HPRD	binding	0.499316	6714	1.48522	2902	1.08012	10399	0.883883
7291	TWIST1	0	5	28.9959	9.36611e-39	Reject	2033	10.7465	HPRD	binding	arfPathway	10.3915	biocarta	Tumor Suppressor Arf Inhibits Ribosomal Biogenesis	8850	6.47549	HPRD	binding	0.505439	2033	1.27475	arfPathway	1.25	8850	0.821995
7066	THPO	0	2	28.9925	1.05927e-93	Reject	TPOPathway	26.5578	biocarta	TPO Signaling Pathway	GO:0005615	2.43469	go	extracellular space	NA	NA	NA	NA	0.5457	TPOPathway	2.9192	GO:0005615	0.508475	NA	NA					-5
90427	BMF	0	10	28.9874	2.44036e-20	Reject	5599	15.5171	HPRD	binding	GO:0005829	4.94301	go	cytosol	598	3.31445	HPRD	binding	0.499594	5599	1.76141	GO:0005829	0.830057	139908	0.57735
6853	SYN1	0	17	28.983	1.03705e-12	Reject	10524	7.61956	HPRD	binding	6853	6.57049	HPRD	binding	5058	6.47549	HPRD	binding	0.509341	10524	0.942809	6853	0.866025	5058	0.821995
142	PARP1	0	38	28.9205	1.35584e-06	Reject	7157	9.02299	HPRD	binding	10001	6.99449	HPRD	binding	5591	6.51118	HPRD	binding	0.559087	7157	1.09109	10001	1	5591	0.834058
3636	INPPL1	0	8	28.8129	1.1346e-24	Reject	6714	12.7816	HPRD	binding	1436	7.6913	HPRD	binding	hsa00562	4.01838	kegg	Inositol phosphate metabolism	0.456172	6714	1.48522	1436	1	hsa00562	0.565685
2288	FKBP4	0	9	28.6732	6.01874e-22	Reject	5771	20.685	HPRD	binding	1457	6.15796	HPRD	binding	GO:0005730	2.68082	go	nucleolus	0.482394	5771	2.32379	1457	0.804984	GO:0005524	0.662034
2810	SFN	0	18	28.4279	1.03843e-11	Reject	1956	9.05842	HPRD	binding	4486	6.28378	HPRD	binding	994	6.20924	HPRD	binding	0.477277	1956	1.09141	994	0.894427	4486	0.83205
868	CBLB	0	12	28.3925	1.24054e-16	Reject	5979	13.7328	HPRD	binding	3815	8.72935	HPRD	binding	6850	8.50762	HPRD	binding	0.453078	5979	1.60357	3815	1.066	6850	1.03209
2780	GNAT2	0	3	28.1734	8.61279e-60	Reject	GO:0005834	28.1358	go	heterotrimeric G-protein complex	GO:0005525	1.57455	go	GTP binding	GO:0008020	-1.53691	go	G-protein coupled photoreceptor activity	0.437517	GO:0005834	3.0792	GO:0005525	0.403547	GO:0008020	0
8787	RGS9	0	1	28.1358	1.79004e-174	Reject	GO:0005834	28.1358	go	heterotrimeric G-protein complex	NA	NA	NA	NA	NA	NA	NA	NA	0.610575	GO:0005834	3.0792	NA	NA	NA	NA					-5
5934	RBL2	0	17	28.1034	4.67799e-12	Reject	6872	7.72492	HPRD	binding	3065	7.58929	HPRD	binding	etsPathway	7.48276	biocarta	METS affect on Macrophage Differentiation	0.486085	6872	0.970143	etsPathway	0.942809	3065	0.937043
1901	S1PR1	0	5	28.0844	1.75741e-36	Reject	edg1Pathway	13.6057	biocarta	Phospholipids as signalling intermediaries	857	8.61699	HPRD	binding	207	7.30942	HPRD	binding	0.447903	edg1Pathway	1.56893	857	1.0435	207	0.911685
11200	CHEK2	0	20	28.0579	1.76028e-10	Reject	atmPathway	9.20176	biocarta	ATM Signaling Pathway	1263	8.79997	HPRD	binding	g2Pathway	4.39029	biocarta	Cell Cycle: G2/M Checkpoint	0.502621	1263	1.13389	atmPathway	1.11803	GO:0005524	0.662034
8491	MAP4K3	0	3	28.0078	4.08251e-59	Reject	mapkPathway	23.3021	biocarta	MAPKinase Signaling Pathway	GO:0005524	2.41442	go	ATP binding	GO:0007254	2.29135	go	JNK cascade	0.529657	mapkPathway	2.57307	GO:0005524	0.662034	GO:0007254	0.392232
7341	SUMO1	0	26	27.9883	2.02146e-08	Reject	8554	11.3918	HPRD	binding	8202	8.12667	HPRD	binding	pmlPathway	7.72492	biocarta	Regulation of transcriptional activity by PML	0.496058	8554	1.33333	8202	1	pmlPathway	0.970143
6513	SLC2A1	0	10	27.987	4.36499e-19	Reject	2185	10.5945	HPRD	binding	7341	8.31891	HPRD	binding	7329	6.0841	HPRD	binding	0.460441	2185	1.24939	7341	1.01419	7329	0.781133
974	CD79B	0	9	27.9304	6.38437e-21	Reject	bcrPathway	17.5458	biocarta	BCR Signaling Pathway	3932	8.50762	HPRD	binding	2534	6.28644	HPRD	binding	0.474425	bcrPathway	1.97279	3932	1.03209	2534	0.801784
9479	MAPK8IP1	0	7	27.8991	2.68194e-26	Reject	80824	17.3919	HPRD	binding	5599	15.5171	HPRD	binding	5076	3.24751	HPRD	binding	0.437094	80824	2.04124	5599	1.76141	5076	0.707107
5912	RAP2B	0	7	27.8697	3.01899e-26	Reject	5900	7.26361	HPRD	binding	9693	6.99449	HPRD	binding	plcePathway	6.57049	biocarta	Phospholipase C-epsilon pathway	0.580675	9693	1	5900	0.948683	plcePathway	0.866025
3105	HLA-A	0	21	27.7887	6.63907e-10	Reject	6714	12.7816	HPRD	binding	nkcellsPathway	7.05225	biocarta	Ras-Independent pathway in NK cell-mediated cytotoxicity	7314	5.56815	HPRD	binding	0.445645	6714	1.48522	nkcellsPathway	0.894427	7314	0.730297
3596	IL13	0	11	27.6453	3.86294e-17	Reject	inflamPathway	11.0399	biocarta	Cytokines and Inflammatory Response	cytokinePathway	10.779	biocarta	Cytokine Network	5295	8.61699	HPRD	binding	0.466106	inflamPathway	1.29987	cytokinePathway	1.2792	5295	1.0435
5293	PIK3CD	1	7	27.5142	1.24754e-25	Reject	8660	7.08151	HPRD	binding	GO:0046934	6.23368	go	phosphatidylinositol-4,5-bisphosphate 3-kinase activity	GO:0016303	4.014	go	1-phosphatidylinositol-3-kinase activity	0.521778	GO:0046934	0.894427	8660	0.894427	GO:0016303	0.603023
1440	CSF3	0	7	27.5074	1.28182e-25	Reject	inflamPathway	11.0399	biocarta	Cytokines and Inflammatory Response	stemPathway	5.79598	biocarta	Regulation of hematopoiesis by cytokines	erythPathway	3.31445	biocarta	Erythrocyte Differentiation Pathway	0.506408	inflamPathway	1.29987	stemPathway	0.774597	GO:0005138	0.57735
3925	STMN1	0	9	27.4372	2.96168e-20	Reject	5595	16.5759	HPRD	binding	1457	6.15796	HPRD	binding	5566	6.0581	HPRD	binding	0.499891	5595	1.87266	1457	0.804984	5566	0.795495
57172	CAMK1G	0	9	27.3019	4.48968e-20	Reject	fMLPpathway	15.5171	biocarta	fMLP induced chemokine gene expression in HMC-1 cells	nfatPathway	11.5497	biocarta	NFAT and Hypertrophy of the heart (Transcription in the broken heart)	GO:0005524	2.41442	go	ATP binding	0.444365	fMLPpathway	1.76141	nfatPathway	1.3484	GO:0005524	0.662034
50624	CUZD1	0	4	27.2715	1.22768e-42	Reject	cdMacPathway	22.4055	biocarta	Cadmium induces DNA synthesis and proliferation in macrophages	5777	10.7033	HPRD	binding	GO:0042589	-2.59044	go	zymogen granule membrane	0.449112	cdMacPathway	2.5	5777	1.26025	GO:0006931	0
108	ADCY2	1	6	27.2251	5.32698e-29	Reject	111	11.6363	HPRD	binding	GO:0006171	8.63015	go	cAMP biosynthetic process	2778	5.64796	HPRD	binding	0.479539	111	1.41421	GO:0006171	1.06904	2778	0.816497
7026	NR2F2	0	15	27.165	1.15822e-12	Reject	8554	11.3918	HPRD	binding	3065	7.58929	HPRD	binding	9612	7.46842	HPRD	binding	0.504468	8554	1.33333	3065	0.937043	9612	0.928477
8792	TNFRSF11A	0	7	27.0758	7.00333e-25	Reject	6714	12.7816	HPRD	binding	ranklPathway	6.02731	biocarta	Bone Remodelling	2274	4.63005	HPRD	binding	0.479755	6714	1.48522	ranklPathway	0.801784	2274	0.639602
150	ADRA2A	0	9	27.0226	1.05377e-19	Reject	5580	8.34162	HPRD	binding	2771	7.98866	HPRD	binding	2775	5.16861	HPRD	binding	0.522612	5580	1.016	2771	1	2775	0.755929
4311	MME	0	8	27.0033	6.66869e-22	Reject	6464	14.8988	HPRD	binding	5295	8.61699	HPRD	binding	1460	4.7618	HPRD	binding	0.498238	6464	1.69775	5295	1.0435	1460	0.654654
51422	PRKAG2	0	9	27.0002	1.12776e-19	Reject	163685	21.0354	reactome	Integration of pathways involved in energy metabolism	chrebpPathway	7.05225	biocarta	ChREBP regulation by carbohydrates and cAMP	GO:0005829	4.94301	go	cytosol	0.426362	163685	2.33384	chrebpPathway	0.894427	GO:0005829	0.830057
4878	NPPA	0	6	26.9756	1.65891e-28	Reject	gcrPathway	13.153	biocarta	Corticosteroids and cardioprotection	nfatPathway	11.5497	biocarta	NFAT and Hypertrophy of the heart (Transcription in the broken heart)	4311	4.79777	HPRD	binding	0.48167	gcrPathway	1.52753	nfatPathway	1.3484	4311	0.707107
2357	FPR1	0	7	26.6545	3.58224e-24	Reject	fMLPpathway	15.5171	biocarta	fMLP induced chemokine gene expression in HMC-1 cells	2771	7.98866	HPRD	binding	301	2.59091	HPRD	binding	0.45683	fMLPpathway	1.76141	2771	1	301	0.57735
1129	CHRM2	0	14	26.6212	5.60266e-13	Reject	GO:0007213	7.6913	go	acetylcholine receptor signaling, muscarinic pathway	54331	5.62549	HPRD	binding	2769	2.59091	HPRD	binding	0.565816	GO:0007213	1	54331	0.816497	2769	0.57735
8976	WASL	0	17	26.6149	5.40853e-11	Reject	3326	8.19474	HPRD	binding	3320	6.6797	HPRD	binding	51517	5.62549	HPRD	binding	0.429663	3326	1.06066	3320	0.852803	51517	0.816497
2597	GAPDH	0	27	26.5877	1.55375e-07	Reject	367	12.2353	HPRD	binding	1956	9.05842	HPRD	binding	10524	7.61956	HPRD	binding	0.34521	367	1.42009	1956	1.09141	10524	0.942809
5148	PDE6G	0	6	26.5252	1.25607e-27	Reject	5595	16.5759	HPRD	binding	5148	6.20924	HPRD	binding	hsa00230	2.22255	kegg	Purine metabolism	0.468153	5595	1.87266	5148	0.894427	9322	0.408248
6773	STAT2	0	7	26.5161	6.09126e-24	Reject	6597	8.51586	HPRD	binding	3716	7.46842	HPRD	binding	GO:0007259	4.90274	go	JAK-STAT cascade	0.515674	6597	1.04257	3716	0.928477	GO:0007259	0.67082
7410	VAV2	0	12	26.4417	1.14632e-14	Reject	1956	9.05842	HPRD	binding	6850	8.50762	HPRD	binding	8651	7.62021	HPRD	binding	0.534539	1956	1.09141	6850	1.03209	8651	0.944911
4846	NOS3	0	38	26.4157	9.12919e-06	Do Not Rej	gcrPathway	13.153	biocarta	Corticosteroids and cardioprotection	857	8.61699	HPRD	binding	6667	8.45808	HPRD	binding	0.537606	gcrPathway	1.52753	857	1.0435	6667	1.02899
84290	CAPNS2	0	6	26.3254	3.0516e-27	Reject	integrinPathway	20.4181	biocarta	Integrin Signaling Pathway	mCalpainPathway	6.20369	biocarta	mCalpain and friends in Cell motility	p35alzheimersPathway	1.09949	biocarta	Deregulation of CDK5 in Alzheimers Disease	0.425264	integrinPathway	2.2711	mCalpainPathway	0.8	p35alzheimersPathway	0.301511
6452	SH3BP2	0	7	26.322	1.27652e-23	Reject	3932	8.50762	HPRD	binding	6850	8.50762	HPRD	binding	2534	6.28644	HPRD	binding	0.455944	3932	1.03209	6850	1.03209	2534	0.801784
862	RUNX1T1	0	13	26.2786	1.56854e-13	Reject	9612	7.46842	HPRD	binding	3320	6.6797	HPRD	binding	7704	6.58116	HPRD	binding	0.480362	9612	0.928477	3320	0.852803	7704	0.83205
6655	SOS2	1	9	26.2671	1.01426e-18	Reject	6464	13.7873	HPRD	binding	23607	7.75637	HPRD	binding	112574	3.26049	HPRD	binding	0.513372	6464	1.57648	23607	0.970143	112574	0.707107
1855	DVL1	0	13	26.2103	1.80522e-13	Reject	gsk3Pathway	7.77999	biocarta	Inactivation of Gsk3 by AKT causes accumulation of b-catenin in Alveolar Macrophages	4087	7.42961	HPRD	binding	8312	5.79598	HPRD	binding	0.513033	gsk3Pathway	0.96225	4087	0.928279	8312	0.774597
1080	CFTR	0	20	26.2013	2.33137e-09	Reject	cftrPathway	6.57049	biocarta	Cystic fibrosis transmembrane conductance regulator and beta 2 adrenergic receptor pathway	5592	6.51118	HPRD	binding	5566	6.0581	HPRD	binding	0.478957	cftrPathway	0.866025	5592	0.834058	5566	0.795495
3316	HSPB2	0	9	26.1673	1.36142e-18	Reject	p38mapkPathway	12.2635	biocarta	p38 MAPK Signaling Pathway	9252	8.51586	HPRD	binding	GO:0005829	4.94301	go	cytosol	0.461734	p38mapkPathway	1.42302	9252	1.04257	GO:0005829	0.830057
389692	MAFA	0	5	26.0709	1.02911e-31	Reject	5594	17.9514	HPRD	binding	1432	8.72989	HPRD	binding	GO:0046982	1.77416	go	protein heterodimerization activity	0.413207	5594	2.02031	1432	1.05529	GO:0046982	0.35218
4739	NEDD9	0	7	26.0423	3.67158e-23	Reject	4739	11.72	HPRD	binding	2534	6.28644	HPRD	binding	2889	5.62549	HPRD	binding	0.494076	4739	1.37281	2889	0.816497	2534	0.801784
1131	CHRM3	0	14	26.0138	1.79448e-12	Reject	1452	4.90274	HPRD	binding	GO:0004435	4.2807	go	phosphoinositide phospholipase C activity	9737	3.81234	HPRD	binding	0.515014	1452	0.67082	GO:0004435	0.6	2776	0.57735
4691	NCL	0	20	25.9913	3.08957e-09	Reject	7157	9.02299	HPRD	binding	5590	5.68267	HPRD	binding	1029	4.63005	HPRD	binding	0.478484	7157	1.09109	5590	0.742781	1029	0.639602
4255	MGMT	0	10	25.9513	1.13831e-16	Reject	2033	10.7465	HPRD	binding	1387	10.5655	HPRD	binding	5566	6.0581	HPRD	binding	0.482794	2033	1.27475	1387	1.25676	5566	0.795495
29760	BLNK	0	6	25.9066	1.91865e-26	Reject	bcrPathway	17.5458	biocarta	BCR Signaling Pathway	5335	3.81234	HPRD	binding	3937	3.06255	HPRD	binding	0.50492	bcrPathway	1.97279	5335	0.547723	GO:0005068	0.5
154	ADRB2	1	36	25.8937	7.95819e-06	Do Not Rej	4985	15.0457	HPRD	binding	6714	11.8776	HPRD	binding	gcrPathway	11.0992	biocarta	Corticosteroids and cardioprotection	0.511793	4985	1.76777	6714	1.38621	gcrPathway	1.30931
790	CAD	0	16	25.877	4.92432e-11	Reject	5594	17.9514	HPRD	binding	5566	6.0581	HPRD	binding	GO:0005829	4.94301	go	cytosol	0.419153	5594	2.02031	GO:0005829	0.830057	5566	0.795495
959	CD40LG	0	14	25.8693	2.3584e-12	Reject	7157	9.02299	HPRD	binding	th1th2Pathway	5.05406	biocarta	Th1/Th2 Differentiation	nktPathway	3.89692	biocarta	Selective expression of chemokine receptors during T-cell polarization	0.505378	7157	1.09109	th1th2Pathway	0.688247	asbcellPathway	0.57735
5563	PRKAA2	0	14	25.8073	2.65031e-12	Reject	163685	21.0354	reactome	Integration of pathways involved in energy metabolism	chrebpPathway	7.05225	biocarta	ChREBP regulation by carbohydrates and cAMP	GO:0005829	4.94301	go	cytosol	0.465762	163685	2.33384	chrebpPathway	0.894427	GO:0005829	0.830057
4091	SMAD6	0	14	25.806	2.65659e-12	Reject	170834	5.05406	reactome	Transforming Growth Factor (TGF) beta signaling	GO:0005829	4.94301	go	cytosol	11171	4.79777	HPRD	binding	0.523782	GO:0005829	0.830057	11171	0.707107	170834	0.688247
1045	CDX2	0	8	25.7363	4.55141e-20	Reject	2033	10.7465	HPRD	binding	1045	9.54764	HPRD	binding	7314	5.56815	HPRD	binding	0.396148	2033	1.27475	1045	1.22474	7314	0.730297
9448	MAP4K4	0	2	25.7165	3.43593e-74	Reject	mapkPathway	23.3021	biocarta	MAPKinase Signaling Pathway	GO:0005524	2.41442	go	ATP binding	NA	NA	NA	NA	0.547075	mapkPathway	2.57307	GO:0005524	0.662034	NA	NA					-5
9019	MPZL1	0	4	25.6759	5.02543e-38	Reject	5781	13.3545	HPRD	binding	6714	12.7816	HPRD	binding	GO:0005887	0.27087	go	integral to plasma membrane	0.470442	5781	1.53644	6714	1.48522	GO:0005887	0.384505
8038	ADAM12	0	6	25.6247	6.50694e-26	Reject	cardiacegfPathway	14.2795	biocarta	Role of EGF Receptor Transactivation by GPCRs in Cardiac Hypertrophy	6714	12.7816	HPRD	binding	152503	1.28563	HPRD	binding	0.449032	cardiacegfPathway	1.64992	6714	1.48522	152503	0.333333
2532	DARC	0	5	25.5938	1.23279e-30	Reject	3576	13.4698	HPRD	binding	2919	6.99449	HPRD	binding	6352	5.62549	HPRD	binding	0.507514	3576	1.63299	2919	1	6352	0.816497
9064	MAP3K6	0	4	25.5802	9.31442e-38	Reject	mapkPathway	23.3021	biocarta	MAPKinase Signaling Pathway	GO:0005524	2.41442	go	ATP binding	GO:0000287	0.4296	go	magnesium ion binding	0.442601	mapkPathway	2.57307	GO:0005524	0.662034	GO:0000287	0.29277
4145	MATK	0	5	25.5731	1.3717e-30	Reject	2185	10.5945	HPRD	binding	5829	6.92896	HPRD	binding	GO:0004715	6.1787	go	non-membrane spanning protein tyrosine kinase activity	0.490874	2185	1.24939	5829	0.870388	GO:0004715	0.790569
3578	IL9	0	5	25.5716	1.38196e-30	Reject	cytokinePathway	10.779	biocarta	Cytokine Network	stemPathway	5.79598	biocarta	Regulation of hematopoiesis by cytokines	erythPathway	3.31445	biocarta	Erythrocyte Differentiation Pathway	0.535983	cytokinePathway	1.2792	stemPathway	0.774597	3581	0.707107
3059	HCLS1	0	9	25.4049	1.24485e-17	Reject	6850	8.50762	HPRD	binding	11184	7.26361	HPRD	binding	1457	6.15796	HPRD	binding	0.432061	6850	1.03209	11184	0.948683	1457	0.804984
29990	PILRB	0	6	25.3877	1.79813e-25	Reject	5781	13.3545	HPRD	binding	5777	10.7033	HPRD	binding	GO:0007171	1.91291	go	activation of transmembrane receptor protein tyrosine kinase activity	0.456733	5781	1.53644	5777	1.26025	GO:0007171	0.447214
1111	CHEK1	0	26	25.3618	3.2816e-07	Reject	atmPathway	9.20176	biocarta	ATM Signaling Pathway	207	7.30942	HPRD	binding	g2Pathway	4.39029	biocarta	Cell Cycle: G2/M Checkpoint	0.519685	atmPathway	1.11803	207	0.911685	GO:0005524	0.662034
5080	PAX6	0	9	25.2336	2.029e-17	Reject	2033	10.7465	HPRD	binding	6597	8.51586	HPRD	binding	2019	3.24751	HPRD	binding	0.457076	2033	1.27475	6597	1.04257	2019	0.707107
920	CD4	0	51	25.2181	0.000206804	Do Not Rej	1234	16.3971	HPRD	binding	inflamPathway	11.0399	biocarta	Cytokines and Inflammatory Response	CSKPathway	8.31541	biocarta	Activation of Csk by cAMP-dependent Protein Kinase Inhibits Signaling through the T Cell Receptor	0.487009	1234	1.85695	inflamPathway	1.29987	CSKPathway	1.02062
4661	MYT1	0	7	25.0516	1.41768e-21	Reject	mPRPathway	18.5392	biocarta	How Progesterone Initiates the Oocyte Maturation	g2Pathway	4.39029	biocarta	Cell Cycle: G2/M Checkpoint	rbPathway	3.61842	biocarta	RB Tumor Suppressor/Checkpoint Signaling in response to DNA damage	0.458108	mPRPathway	2.08514	g2Pathway	0.612372	rbPathway	0.5547
5310	PKD1	0	9	24.9669	4.31354e-17	Reject	6000	10.8941	HPRD	binding	5829	6.92896	HPRD	binding	GO:0007259	4.90274	go	JAK-STAT cascade	0.410725	6000	1.33333	5829	0.870388	GO:0007259	0.67082
2551	GABPA	0	5	24.9559	3.17781e-29	Reject	2033	10.7465	HPRD	binding	1387	10.5655	HPRD	binding	GO:0005730	2.68082	go	nucleolus	0.467982	2033	1.27475	1387	1.25676	GO:0005730	0.53936
6047	RNF4	0	7	24.9431	2.09794e-21	Reject	2099	11.796	HPRD	binding	6908	9.63844	HPRD	binding	6942	6.99449	HPRD	binding	0.500789	2099	1.375	6908	1.15079	6942	1
1601	DAB2	0	12	24.9399	3.02123e-13	Reject	5580	8.34162	HPRD	binding	4088	8.26176	HPRD	binding	4087	7.42961	HPRD	binding	0.429212	5580	1.016	4088	1.01535	4087	0.928279
22938	SNW1	0	10	24.9331	1.57846e-15	Reject	2033	10.7465	HPRD	binding	4088	8.26176	HPRD	binding	3066	5.35453	HPRD	binding	0.432158	2033	1.27475	4088	1.01535	3066	0.707107
123920	CMTM3	0	4	24.7993	1.31209e-35	Reject	5594	17.9514	HPRD	binding	695	3.58034	HPRD	binding	GO:0005615	2.43469	go	extracellular space	0.47041	5594	2.02031	695	0.522233	GO:0005615	0.508475
8772	FADD	0	51	24.7959	0.000258179	Do Not Rej	6772	13.8555	HPRD	binding	ceramidePathway	10.779	biocarta	Ceramide Signaling Pathway	GO:0005829	4.94301	go	cytosol	0.574138	6772	1.59099	ceramidePathway	1.2792	GO:0005829	0.830057
4221	MEN1	0	19	24.7177	7.11378e-09	Reject	3727	10.8941	HPRD	binding	4088	8.26176	HPRD	binding	4790	6.06281	HPRD	binding	0.443268	3727	1.33333	4088	1.01535	GO:0005829	0.830057
3706	ITPKA	0	7	24.7067	4.89733e-21	Reject	815	6.85959	HPRD	binding	5566	6.0581	HPRD	binding	5578	5.35584	HPRD	binding	0.497832	815	0.872872	5566	0.795495	5578	0.721336
4133	MAP2	0	14	24.6876	2.08313e-11	Reject	2902	8.96711	HPRD	binding	2906	7.25932	HPRD	binding	2534	6.28644	HPRD	binding	0.457872	2902	1.08012	2906	0.917663	2534	0.801784
1655	DDX5	0	7	24.6825	5.33857e-21	Reject	1387	10.5655	HPRD	binding	4088	8.26176	HPRD	binding	5578	5.35584	HPRD	binding	0.462811	1387	1.25676	4088	1.01535	5578	0.721336
2241	FER	0	8	24.6427	1.48631e-18	Reject	2241	11.5917	HPRD	binding	GO:0004715	6.1787	go	non-membrane spanning protein tyrosine kinase activity	7110	2.59091	HPRD	binding	0.473809	2241	1.41421	GO:0004715	0.790569	GO:0005524	0.662034
9175	MAP3K13	0	7	24.5647	8.11588e-21	Reject	mapkPathway	23.3021	biocarta	MAPKinase Signaling Pathway	GO:0005524	2.41442	go	ATP binding	GO:0007254	2.29135	go	JNK cascade	0.411243	mapkPathway	2.57307	GO:0005524	0.662034	GO:0007254	0.392232
3745	KCNB1	0	7	24.5447	8.71402e-21	Reject	6714	12.7816	HPRD	binding	5791	10.8941	HPRD	binding	170850	7.26361	HPRD	binding	0.398028	6714	1.48522	5791	1.33333	170850	0.948683
55339	WDR33	0	11	24.5091	7.35473e-14	Reject	7157	9.02299	HPRD	binding	7704	6.58116	HPRD	binding	7046	3.89692	HPRD	binding	0.400366	7157	1.09109	7704	0.83205	7046	0.557086
22808	MRAS	0	8	24.4451	2.74616e-18	Reject	GO:0003924	10.9985	go	GTPase activity	54922	5.62549	HPRD	binding	22808	5.16861	HPRD	binding	0.52461	GO:0003924	1.32702	54922	0.816497	22808	0.755929
4605	MYBL2	0	9	24.4056	2.05655e-16	Reject	2033	10.7465	HPRD	binding	1025	5.80293	HPRD	binding	7314	5.56815	HPRD	binding	0.43222	2033	1.27475	1025	0.755929	7314	0.730297
134	ADORA1	0	10	24.302	7.65097e-15	Reject	2778	9.54764	HPRD	binding	2771	7.98866	HPRD	binding	2775	5.16861	HPRD	binding	0.496127	2778	1.22474	2771	1	2775	0.755929
3897	L1CAM	0	9	24.2916	2.81191e-16	Reject	6195	11.6698	HPRD	binding	6196	10.5056	HPRD	binding	1457	6.15796	HPRD	binding	0.403304	6195	1.37649	6196	1.34164	1457	0.804984
94274	PPP1R14A	0	4	24.2644	3.56591e-34	Reject	5587	8.59582	HPRD	binding	5590	5.68267	HPRD	binding	5578	5.35584	HPRD	binding	0.503808	5587	1.06904	5590	0.742781	5578	0.721336
8536	CAMK1	0	12	24.2431	1.29468e-12	Reject	fMLPpathway	15.5171	biocarta	fMLP induced chemokine gene expression in HMC-1 cells	nfatPathway	11.5497	biocarta	NFAT and Hypertrophy of the heart (Transcription in the broken heart)	GO:0005524	2.41442	go	ATP binding	0.38959	fMLPpathway	1.76141	nfatPathway	1.3484	GO:0005524	0.662034
3148	HMGB2	0	18	24.0935	6.77877e-09	Reject	5451	11.1643	HPRD	binding	7157	9.02299	HPRD	binding	5591	6.51118	HPRD	binding	0.436863	5451	1.33631	7157	1.09109	5591	0.834058
1907	EDN2	0	10	24.0917	1.28344e-14	Reject	GO:0030593	6.02731	go	neutrophil chemotaxis	4311	4.79777	HPRD	binding	GO:0031708	2.59091	go	endothelin B receptor binding	0.518765	GO:0030593	0.801784	4311	0.707107	GO:0031708	0.57735
57292	KIR2DL5A	0	2	24.0579	3.37554e-65	Reject	5781	13.3545	HPRD	binding	5777	10.7033	HPRD	binding	NA	NA	NA	NA	0.536257	5781	1.53644	5777	1.26025	NA	NA					-5
9002	F2RL3	0	16	24.0215	9.54416e-10	Reject	sppaPathway	16.9279	biocarta	Aspirin Blocks Signaling Pathway Involved in Platelet Activation	Par1Pathway	11.0552	biocarta	Thrombin signaling and protease-activated receptors	114509	3.31445	reactome	Platelet activation triggers	0.431387	sppaPathway	1.91881	Par1Pathway	1.30931	114509	0.516398
58480	RHOU	0	11	24.0048	2.28147e-13	Reject	GO:0003924	10.9985	go	GTPase activity	5058	6.47549	HPRD	binding	5335	3.81234	HPRD	binding	0.477533	GO:0003924	1.32702	5058	0.821995	5335	0.547723
7097	TLR2	0	39	23.9928	6.10361e-05	Do Not Rej	nthiPathway	14.203	biocarta	NFkB activation by Nontypeable Hemophilus influenzae	3265	8.95739	HPRD	binding	5295	8.61699	HPRD	binding	0.418376	nthiPathway	1.63299	3265	1.09109	5295	1.0435
30011	SH3KBP1	0	24	23.9796	4.91975e-07	Reject	cblPathway	6.28378	biocarta	CBL mediated ligand-induced downregulation of EGF receptors	868	5.21716	HPRD	binding	GO:0005829	4.94301	go	cytosol	0.464465	cblPathway	0.83205	GO:0005829	0.830057	868	0.707107
54472	TOLLIP	0	13	23.9718	1.47979e-11	Reject	il1rPathway	10.1076	biocarta	Signal transduction through IL1R	tollPathway	8.05697	biocarta	Toll-Like Receptor Pathway	gsk3Pathway	7.77999	biocarta	Inactivation of Gsk3 by AKT causes accumulation of b-catenin in Alveolar Macrophages	0.396559	il1rPathway	1.20049	tollPathway	0.986394	gsk3Pathway	0.96225
3276	PRMT1	0	22	23.954	1.63643e-07	Reject	367	12.2353	HPRD	binding	2099	11.796	HPRD	binding	10499	5.80293	HPRD	binding	0.384623	367	1.42009	2099	1.375	10499	0.755929
23309	SIN3B	0	4	23.8445	4.53261e-33	Reject	3065	7.58929	HPRD	binding	etsPathway	7.48276	biocarta	METS affect on Macrophage Differentiation	7704	6.58116	HPRD	binding	0.507299	etsPathway	0.942809	3065	0.937043	7704	0.83205
9628	RGS6	0	5	23.8427	7.59832e-27	Reject	GO:0005834	28.1358	go	heterotrimeric G-protein complex	10681	1.91291	HPRD	binding	GO:0016299	-1.70297	go	regulator of G-protein signaling activity	0.34485	GO:0005834	3.0792	10681	0.447214	GO:0016299	0
6662	SOX9	0	8	23.8273	1.81585e-17	Reject	2033	10.7465	HPRD	binding	1387	10.5655	HPRD	binding	GO:0005730	2.68082	go	nucleolus	0.426263	2033	1.27475	1387	1.25676	GO:0005730	0.53936
51564	HDAC7	0	6	23.7817	1.3822e-22	Reject	5587	8.59582	HPRD	binding	10524	7.61956	HPRD	binding	7704	6.58116	HPRD	binding	0.441205	5587	1.06904	10524	0.942809	7704	0.83205
28996	HIPK2	0	14	23.6675	1.26294e-10	Reject	7341	8.31891	HPRD	binding	6885	6.85959	HPRD	binding	7329	6.0841	HPRD	binding	0.481118	7341	1.01419	6885	0.872872	7329	0.781133
81848	SPRY4	0	2	23.6671	3.63063e-63	Reject	spryPathway	21.0762	biocarta	Sprouty regulation of tyrosine kinase signals	81848	2.59091	HPRD	binding	NA	NA	NA	NA	0.511862	spryPathway	2.35702	81848	0.57735	NA	NA					-5
914	CD2	0	14	23.637	1.33125e-10	Reject	23607	10.0561	HPRD	binding	6667	8.45808	HPRD	binding	30011	4.22501	HPRD	binding	0.453021	23607	1.21268	6667	1.02899	30011	0.632456
7187	TRAF3	0	26	23.5923	1.85655e-06	Reject	6714	12.7816	HPRD	binding	2902	8.96711	HPRD	binding	2906	7.25932	HPRD	binding	0.468643	6714	1.48522	2902	1.08012	2906	0.917663
947	CD34	0	4	23.5492	2.6378e-32	Reject	1399	10.278	HPRD	binding	5580	8.34162	HPRD	binding	il17Pathway	3.06255	biocarta	IL 17 Signaling Pathway	0.476348	1399	1.22474	5580	1.016	il17Pathway	0.485071
3190	HNRNPK	0	32	23.5414	1.58027e-05	Do Not Rej	6714	12.7816	HPRD	binding	5580	8.34162	HPRD	binding	10657	8.12667	HPRD	binding	0.353063	6714	1.48522	5580	1.016	10657	1
22800	RRAS2	0	19	23.4388	3.78226e-08	Reject	GO:0003924	10.9985	go	GTPase activity	5900	7.26361	HPRD	binding	54922	5.62549	HPRD	binding	0.480173	GO:0003924	1.32702	5900	0.948683	54922	0.816497
2130	EWSR1	0	22	23.4284	2.94243e-07	Reject	2185	10.5945	HPRD	binding	1387	10.5655	HPRD	binding	6872	7.72492	HPRD	binding	0.503412	1387	1.25676	2185	1.24939	6872	0.970143
7791	ZYX	0	17	23.4005	6.91618e-09	Reject	integrinPathway	20.4181	biocarta	Integrin Signaling Pathway	4739	11.72	HPRD	binding	10451	6.57049	HPRD	binding	0.408364	integrinPathway	2.2711	4739	1.37281	10451	0.866025
10174	SORBS3	0	16	23.3917	2.48884e-09	Reject	5594	17.9514	HPRD	binding	868	5.21716	HPRD	binding	3636	5.16861	HPRD	binding	0.404262	5594	2.02031	3636	0.755929	868	0.707107
7391	USF1	0	10	23.3862	7.05039e-14	Reject	2969	14.0969	HPRD	binding	2099	11.796	HPRD	binding	7392	1.91291	HPRD	binding	0.442039	2969	1.66667	2099	1.375	7392	0.447214
8718	TNFRSF25	0	9	23.3328	3.69519e-15	Reject	5594	17.9514	HPRD	binding	7132	6.02731	HPRD	binding	GO:0005829	4.94301	go	cytosol	0.417813	5594	2.02031	GO:0005829	0.830057	7132	0.801784
5717	PSMD11	0	66	23.1809	0.00216288	Do Not Rej	7157	9.02299	HPRD	binding	4088	8.26176	HPRD	binding	4087	7.42961	HPRD	binding	0.293819	7157	1.09109	4088	1.01535	4087	0.928279
5597	MAPK6	0	3	23.1261	5.77842e-41	Reject	mapkPathway	23.3021	biocarta	MAPKinase Signaling Pathway	GO:0005524	2.41442	go	ATP binding	5597	-2.59044	HPRD	binding	0.446685	mapkPathway	2.57307	GO:0005524	0.662034	5597	0
2260	FGFR1	0	14	23.121	3.21839e-10	Reject	6464	14.8988	HPRD	binding	10817	5.16861	HPRD	binding	6654	4.90274	HPRD	binding	0.442499	6464	1.69775	10817	0.755929	6654	0.67082
3589	IL11	0	5	23.0821	2.78339e-25	Reject	inflamPathway	11.0399	biocarta	Cytokines and Inflammatory Response	stemPathway	5.79598	biocarta	Regulation of hematopoiesis by cytokines	erythPathway	3.31445	biocarta	Erythrocyte Differentiation Pathway	0.47065	inflamPathway	1.29987	stemPathway	0.774597	erythPathway	0.516398
9421	HAND1	0	10	22.9775	1.84984e-13	Reject	nfatPathway	11.5497	biocarta	NFAT and Hypertrophy of the heart (Transcription in the broken heart)	5566	6.0581	HPRD	binding	5578	5.35584	HPRD	binding	0.419295	nfatPathway	1.3484	5566	0.795495	5578	0.721336
2077	ERF	0	5	22.9575	4.96643e-25	Reject	5594	17.9514	HPRD	binding	2048	4.63005	HPRD	binding	GO:0003714	1.13069	go	transcription corepressor activity	0.396349	5594	2.02031	2048	0.639602	GO:0003714	0.280976
1848	DUSP6	0	5	22.9402	5.38082e-25	Reject	5594	17.9514	HPRD	binding	GO:0005654	4.0403	go	nucleoplasm	GO:0017017	1.18641	go	MAP kinase tyrosine/serine/threonine phosphatase activity	0.403355	5594	2.02031	GO:0005654	0.645124	GO:0017017	0.316228
10252	SPRY1	0	6	22.8944	4.52525e-21	Reject	spryPathway	21.0762	biocarta	Sprouty regulation of tyrosine kinase signals	GO:0005829	4.94301	go	cytosol	GO:0030027	0.036097	go	lamellipodium	0.345775	spryPathway	2.35702	GO:0005829	0.830057	GO:0030027	0.144338
5396	PRRX1	0	5	22.8373	8.65565e-25	Reject	2969	14.0969	HPRD	binding	6722	9.20176	HPRD	binding	6663	2.42773	HPRD	binding	0.402752	2969	1.66667	6722	1.11803	6663	0.408248
4842	NOS1	0	37	22.8118	8.83324e-05	Do Not Rej	51655	11.7977	HPRD	binding	5777	10.7033	HPRD	binding	815	6.85959	HPRD	binding	0.434523	51655	1.5	5777	1.26025	815	0.872872
942	CD86	0	7	22.8028	3.38774e-18	Reject	ctla4Pathway	8.95739	biocarta	The Co-Stimulatory Signal During T-cell Activation	GO:0045630	8.13699	go	positive regulation of T-helper 2 cell differentiation	th1th2Pathway	5.05406	biocarta	Th1/Th2 Differentiation	0.462332	GO:0045630	1.1547	ctla4Pathway	1.09109	th1th2Pathway	0.688247
4194	MDM4	0	11	22.732	3.59141e-12	Reject	4088	8.26176	HPRD	binding	207	7.30942	HPRD	binding	472	3.65433	HPRD	binding	0.488189	4088	1.01535	207	0.911685	1111	0.534522
7431	VIM	0	58	22.7065	0.00143417	Do Not Rej	4088	8.26176	HPRD	binding	1003	6.57049	HPRD	binding	6853	6.57049	HPRD	binding	0.526626	4088	1.01535	1003	0.866025	6853	0.866025
8831	SYNGAP1	0	6	22.6854	1.0101e-20	Reject	5159	14.203	HPRD	binding	815	6.85959	HPRD	binding	3791	4.63005	HPRD	binding	0.435956	5159	1.63299	815	0.872872	3791	0.639602
10524	KAT5	0	10	22.6181	4.26132e-13	Reject	2099	11.796	HPRD	binding	7157	9.02299	HPRD	binding	pitx2Pathway	3.18301	biocarta	Multi-step Regulation of Transcription by Pitx2	0.441762	2099	1.375	7157	1.09109	pitx2Pathway	0.5
79753	SNIP1	0	16	22.5122	9.11228e-09	Reject	8554	11.3918	HPRD	binding	7329	6.0841	HPRD	binding	51588	5.80293	HPRD	binding	0.415139	8554	1.33333	7329	0.781133	51588	0.755929
1947	EFNB1	0	15	22.5091	3.08976e-09	Reject	7074	8.94914	HPRD	binding	2048	4.63005	HPRD	binding	5998	4.48847	HPRD	binding	0.442618	7074	1.1094	1947	0.707107	5998	0.666667
996	CDC27	0	58	22.4838	0.00157728	Do Not Rej	4088	8.26176	HPRD	binding	4087	7.42961	HPRD	binding	5300	6.69301	HPRD	binding	0.339508	4088	1.01535	4087	0.928279	5300	0.845154
476	ATP1A1	0	16	22.2901	1.25539e-08	Reject	5595	16.5759	HPRD	binding	1956	9.05842	HPRD	binding	GO:0042493	3.25168	go	response to drug	0.355168	5595	1.87266	1956	1.09141	GO:0005524	0.662034
50616	IL22	1	3	22.2765	3.71353e-38	Reject	il22bppathway	17.0099	biocarta	IL22 Soluble Receptor Signaling Pathway	50616	3.26049	HPRD	binding	GO:0005615	2.00609	go	extracellular space	0.499895	il22bppathway	1.94145	50616	0.707107	GO:0005615	0.46225
3838	KPNA2	0	19	22.2653	1.62776e-07	Reject	2033	10.7465	HPRD	binding	1387	10.5655	HPRD	binding	3838	4.63005	HPRD	binding	0.411924	2033	1.27475	1387	1.25676	6446	0.666667
5886	RAD23A	0	6	22.1997	6.34728e-20	Reject	2033	10.7465	HPRD	binding	7314	5.56815	HPRD	binding	5147	5.39374	HPRD	binding	0.392921	2033	1.27475	7314	0.730297	5147	0.727607
858	CAV2	0	8	22.1478	2.43072e-15	Reject	6714	12.7816	HPRD	binding	1956	9.05842	HPRD	binding	5921	3.79641	HPRD	binding	0.43611	6714	1.48522	1956	1.09141	5921	0.57735
6354	CCL7	0	18	22.1448	8.96613e-08	Reject	1234	16.3971	HPRD	binding	1230	9.34457	HPRD	binding	166	3.79641	HPRD	binding	0.412297	1234	1.85695	1230	1.1547	166	0.57735
2079	ERH	0	9	22.1283	8.14887e-14	Reject	7157	9.02299	HPRD	binding	1457	6.15796	HPRD	binding	GO:0005730	2.68082	go	nucleolus	0.429678	7157	1.09109	1457	0.804984	GO:0005730	0.53936
116379	IL22RA2	0	2	22.0452	4.37052e-55	Reject	il22bppathway	19.6105	biocarta	IL22 Soluble Receptor Signaling Pathway	GO:0005615	2.43469	go	extracellular space	NA	NA	NA	NA	0.485239	il22bppathway	2.2188	GO:0005615	0.508475	NA	NA
8835	SOCS2	0	8	21.9617	4.09368e-15	Reject	5747	9.35508	HPRD	binding	3643	8.91356	HPRD	binding	GO:0007259	4.90274	go	JAK-STAT cascade	0.443143	5747	1.1209	3643	1.07763	GO:0007259	0.67082
1460	CSNK2B	0	25	21.951	5.66231e-06	Do Not Rej	1432	8.72989	HPRD	binding	5300	6.69301	HPRD	binding	994	6.20924	HPRD	binding	0.501745	1432	1.05529	994	0.894427	5300	0.845154
4286	MITF	0	13	21.9451	5.77129e-10	Reject	2353	10.0561	HPRD	binding	7341	8.31891	HPRD	binding	10401	6.28378	HPRD	binding	0.428646	2353	1.21268	7341	1.01419	10401	0.83205
10000	AKT3	0	5	21.908	5.7665e-23	Reject	5580	8.34162	HPRD	binding	5590	5.68267	HPRD	binding	7249	5.16861	HPRD	binding	0.484649	5580	1.016	7249	0.755929	5590	0.742781
5565	PRKAB2	0	12	21.8938	1.30616e-10	Reject	163685	21.0354	reactome	Integration of pathways involved in energy metabolism	chrebpPathway	7.05225	biocarta	ChREBP regulation by carbohydrates and cAMP	GO:0005829	4.94301	go	cytosol	0.36924	163685	2.33384	chrebpPathway	0.894427	GO:0005829	0.830057
973	CD79A	0	16	21.8935	2.20767e-08	Reject	bcrPathway	17.5458	biocarta	BCR Signaling Pathway	6850	8.50762	HPRD	binding	2534	6.28644	HPRD	binding	0.411339	bcrPathway	1.97279	6850	1.03209	2534	0.801784
5596	MAPK4	0	4	21.8407	4.60623e-28	Reject	mapkPathway	23.3021	biocarta	MAPKinase Signaling Pathway	GO:0005524	2.41442	go	ATP binding	896	-1.28532	HPRD	binding	0.386841	mapkPathway	2.57307	GO:0005524	0.662034	896	0
6095	RORA	0	6	21.7982	2.81522e-19	Reject	2033	10.7465	HPRD	binding	5469	7.72492	HPRD	binding	10499	5.80293	HPRD	binding	0.471396	2033	1.27475	5469	0.970143	10499	0.755929
2997	GYS1	0	14	21.7915	2.87238e-09	Reject	8550	11.1643	HPRD	binding	1457	6.15796	HPRD	binding	5566	6.0581	HPRD	binding	0.361451	8550	1.33631	GO:0005829	0.830057	1457	0.804984
6888	TALDO1	0	10	21.7716	2.89375e-12	Reject	163685	21.0354	reactome	Integration of pathways involved in energy metabolism	GO:0005829	4.94301	go	cytosol	11244	3.18301	HPRD	binding	0.304053	163685	2.33384	GO:0005829	0.830057	11244	0.5
111	ADCY5	1	4	21.7513	7.52756e-28	Reject	111	11.6363	HPRD	binding	GO:0006171	8.63015	go	cAMP biosynthetic process	hsa00230	1.45336	kegg	Purine metabolism	0.457695	111	1.41421	GO:0006171	1.06904	hsa00230	0.324443
7538	ZFP36	0	13	21.6983	8.82755e-10	Reject	5594	17.9514	HPRD	binding	9261	5.05406	HPRD	binding	GO:0005829	4.94301	go	cytosol	0.409297	5594	2.02031	GO:0005829	0.830057	9261	0.688247
84687	PPP1R9B	0	8	21.674	9.08855e-15	Reject	5594	17.9514	HPRD	binding	5566	6.0581	HPRD	binding	GO:0005654	4.0403	go	nucleoplasm	0.404958	5594	2.02031	5566	0.795495	GO:0005654	0.645124
780	DDR1	0	7	21.5644	1.81087e-16	Reject	6464	14.8988	HPRD	binding	10818	3.79641	HPRD	binding	780	3.79641	HPRD	binding	0.449321	6464	1.69775	GO:0005524	0.662034	10818	0.57735
22948	CCT5	0	10	21.4804	5.50242e-12	Reject	7157	9.02299	HPRD	binding	8841	6.37288	HPRD	binding	387082	4.09227	HPRD	binding	0.408103	7157	1.09109	8841	0.811107	GO:0005524	0.662034
5127	PCTK1	0	9	21.3845	5.08518e-13	Reject	1020	6.06281	HPRD	binding	5566	6.0581	HPRD	binding	7531	3.89692	HPRD	binding	0.458116	5566	0.795495	1020	0.784465	GO:0005524	0.662034
5932	RBBP8	0	7	21.3299	3.75448e-16	Reject	atmPathway	9.20176	biocarta	ATM Signaling Pathway	5300	6.69301	HPRD	binding	472	3.65433	HPRD	binding	0.42907	atmPathway	1.11803	5300	0.845154	60436	0.57735
1133	CHRM5	0	8	21.3211	2.38357e-14	Reject	GO:0007213	7.6913	go	acetylcholine receptor signaling, muscarinic pathway	GO:0004435	4.2807	go	phosphoinositide phospholipase C activity	9737	3.81234	HPRD	binding	0.466658	GO:0007213	1	GO:0004435	0.6	9737	0.547723
65056	GPBP1	0	2	21.3121	1.27739e-51	Reject	2033	10.7465	HPRD	binding	1387	10.5655	HPRD	binding	NA	NA	NA	NA	0.502342	2033	1.27475	1387	1.25676	NA	NA
60626	RIC8A	0	5	21.2856	8.72323e-22	Reject	60626	14.0969	HPRD	binding	23162	8.94914	HPRD	binding	56893	-0.168932	HPRD	binding	0.335467	60626	1.66667	23162	1.1094	56893	0
5996	RGS1	0	2	21.2313	3.02759e-51	Reject	4924	16.0627	HPRD	binding	2775	5.16861	HPRD	binding	NA	NA	NA	NA	0.498778	4924	1.88982	2775	0.755929	NA	NA
8031	NCOA4	0	7	21.1183	7.2001e-16	Reject	9604	10.5056	HPRD	binding	8850	6.47549	HPRD	binding	2959	2.50181	HPRD	binding	0.40416	9604	1.34164	8850	0.821995	2959	0.417029
54900	LAX1	0	6	21.1019	3.50329e-18	Reject	3932	8.50762	HPRD	binding	6850	8.50762	HPRD	binding	GO:0042169	2.95156	go	SH2 domain binding	0.413585	3932	1.03209	6850	1.03209	GO:0042169	0.471405
10251	SPRY3	0	1	21.0762	6.57174e-99	Reject	spryPathway	21.0762	biocarta	Sprouty regulation of tyrosine kinase signals	NA	NA	NA	NA	NA	NA	NA	NA	0.525954	spryPathway	2.35702	NA	NA	NA	NA					-5
8826	IQGAP1	0	10	21.0243	1.48089e-11	Reject	5594	17.9514	HPRD	binding	324	5.16861	HPRD	binding	3791	4.63005	HPRD	binding	0.408741	5594	2.02031	324	0.755929	3791	0.639602
997	CDC34	0	15	21.0077	2.91122e-08	Reject	1025	5.80293	HPRD	binding	1460	4.7618	HPRD	binding	g2Pathway	4.39029	biocarta	Cell Cycle: G2/M Checkpoint	0.449059	1025	0.755929	1460	0.654654	g2Pathway	0.612372
774	CACNA1B	0	10	21.007	1.53684e-11	Reject	6002	14.9887	HPRD	binding	774	8.13699	HPRD	binding	GO:0008022	2.60594	go	protein C-terminus binding	0.428485	6002	1.76777	774	1.1547	GO:0005524	0.662034
9133	CCNB2	0	13	20.9728	2.99903e-09	Reject	GO:0005829	4.94301	go	cytosol	69759	3.24751	reactome	Phosphorylation of proteins involved in G2/M transition by active Cyclin B2:Cdc2 complexes	170057	2.59091	reactome	Formation of Cyclin B:Cdc2 complexes	0.501872	GO:0005829	0.830057	69759	0.707107	170057	0.57735
5076	PAX2	0	9	20.9705	1.37287e-12	Reject	5599	15.5171	HPRD	binding	5925	12.995	HPRD	binding	7490	1.40079	HPRD	binding	0.323515	5599	1.76141	5925	1.5	7490	0.353553
4090	SMAD5	0	14	20.937	1.09894e-08	Reject	9839	5.16861	HPRD	binding	GO:0005829	4.94301	go	cytosol	GO:0005654	4.0403	go	nucleoplasm	0.494572	GO:0005829	0.830057	9839	0.755929	GO:0005654	0.645124
147	ADRA1B	0	21	20.8851	2.58834e-06	Reject	6772	13.8555	HPRD	binding	148	9.54764	HPRD	binding	5578	5.35584	HPRD	binding	0.461421	6772	1.59099	148	1.22474	5578	0.721336
4097	MAFG	0	5	20.8791	4.93554e-21	Reject	arenrf2Pathway	13.7328	biocarta	Oxidative Stress Induced Gene Expression Via Nrf2	1387	10.5655	HPRD	binding	5080	-0.832657	HPRD	binding	0.343931	arenrf2Pathway	1.60357	1387	1.25676	4097	0
4170	MCL1	0	12	20.8518	8.7529e-10	Reject	5594	17.9514	HPRD	binding	2932	4.58407	HPRD	binding	836	3.5103	HPRD	binding	0.336948	5594	2.02031	2932	0.624695	836	0.521286
3984	LIMK1	0	17	20.7975	2.2779e-07	Reject	CCR3Pathway	14.5299	biocarta	CCR3 signaling in Eosinophils	5829	6.92896	HPRD	binding	5058	6.47549	HPRD	binding	0.427952	CCR3Pathway	1.66812	5829	0.870388	5058	0.821995
9402	GRAP2	0	8	20.7229	1.17972e-13	Reject	139716	8.19474	HPRD	binding	9846	6.28378	HPRD	binding	GO:0005829	4.94301	go	cytosol	0.429269	139716	1.06066	9846	0.83205	GO:0005829	0.830057
5583	PRKCH	0	4	20.7175	1.91003e-25	Reject	keratinocytePathway	19.8586	biocarta	Keratinocyte Differentiation	GO:0005524	2.41442	go	ATP binding	GO:0019992	0.920927	go	diacylglycerol binding	0.466504	keratinocytePathway	2.21163	GO:0005524	0.662034	GO:0008270	0.28843
3581	IL9R	0	5	20.7008	1.04466e-20	Reject	10524	7.61956	HPRD	binding	3561	7.26361	HPRD	binding	7534	3.11206	HPRD	binding	0.477048	3561	0.948683	10524	0.942809	GO:0005615	0.508475
1022	CDK7	0	142	20.6931	0.0412355	Do Not Rej	367	12.2353	HPRD	binding	1022	5.79598	HPRD	binding	7421	5.79598	HPRD	binding	0.317904	367	1.42009	1022	0.774597	7421	0.774597
2960	GTF2E1	0	60	20.6231	0.00387893	Do Not Rej	2963	9.79142	HPRD	binding	6908	9.63844	HPRD	binding	8805	6.02731	HPRD	binding	0.296425	2963	1.20605	6908	1.15079	8805	0.801784
4987	OPRL1	0	4	20.6193	3.18739e-25	Reject	10287	16.0627	HPRD	binding	9630	2.19125	HPRD	binding	GO:0001584	2.09446	go	rhodopsin-like receptor activity	0.466189	10287	1.88982	9630	0.5	GO:0001584	0.426006
5997	RGS2	1	11	20.6051	2.60448e-10	Reject	111	11.6363	HPRD	binding	148	5.64796	HPRD	binding	5592	4.5267	HPRD	binding	0.40611	111	1.41421	148	0.816497	5592	0.625543
5915	RARB	0	4	20.5482	4.61045e-25	Reject	8202	8.12667	HPRD	binding	9612	7.46842	HPRD	binding	4087	7.42961	HPRD	binding	0.490738	8202	1	9612	0.928477	4087	0.928279
6310	ATXN1	0	37	20.5414	0.00036642	Do Not Rej	1398	9.20176	HPRD	binding	4155	7.6913	HPRD	binding	207	7.30942	HPRD	binding	0.503399	1398	1.11803	112	1	4155	1
1489	CTF1	0	5	20.5312	2.11868e-20	Reject	nfatPathway	11.5497	biocarta	NFAT and Hypertrophy of the heart (Transcription in the broken heart)	3572	9.74835	HPRD	binding	GO:0005615	2.43469	go	extracellular space	0.436535	nfatPathway	1.3484	3572	1.17851	GO:0005615	0.508475
3685	ITGAV	0	19	20.5244	1.24695e-06	Reject	edg1Pathway	13.6057	biocarta	Phospholipids as signalling intermediaries	5747	9.35508	HPRD	binding	3696	2.59091	HPRD	binding	0.434874	edg1Pathway	1.56893	5747	1.1209	3696	0.57735
6098	ROS1	0	6	20.4962	2.94147e-17	Reject	5777	10.7033	HPRD	binding	10451	6.57049	HPRD	binding	25	3.91143	HPRD	binding	0.423501	5777	1.26025	10451	0.866025	GO:0005524	0.662034
6788	STK3	0	6	20.4853	3.05439e-17	Reject	5894	13.153	HPRD	binding	10256	4.22501	HPRD	binding	836	3.5103	HPRD	binding	0.461283	5894	1.52753	GO:0005524	0.662034	10256	0.632456
5888	RAD51	0	41	20.4638	0.000696967	Do Not Rej	atmPathway	9.20176	biocarta	ATM Signaling Pathway	7157	9.02299	HPRD	binding	7341	8.31891	HPRD	binding	0.49875	atmPathway	1.11803	7157	1.09109	7341	1.01419
3661	IRF3	0	23	20.454	9.99735e-06	Do Not Rej	2033	10.7465	HPRD	binding	168164	6.6797	reactome	Toll Like Receptor 3 (TLR3) Cascade	GO:0005829	4.94301	go	cytosol	0.430765	2033	1.27475	168164	0.852803	GO:0005829	0.830057
8290	HIST3H3	0	18	20.3598	7.97859e-07	Reject	1956	9.05842	HPRD	binding	9252	8.51586	HPRD	binding	6197	7.6913	HPRD	binding	0.385519	1956	1.09141	9252	1.04257	6197	1
80824	DUSP16	0	3	20.3242	4.25741e-32	Reject	5594	17.9514	HPRD	binding	23542	1.18641	HPRD	binding	GO:0017017	1.18641	go	MAP kinase tyrosine/serine/threonine phosphatase activity	0.414949	5594	2.02031	23542	0.316228	GO:0017017	0.316228
55715	DOK4	0	5	20.2988	5.53528e-20	Reject	3643	8.91356	HPRD	binding	7010	5.62549	HPRD	binding	3480	5.21716	HPRD	binding	0.438255	3643	1.07763	7010	0.816497	3480	0.707107
5998	RGS3	0	11	20.2458	5.16126e-10	Reject	6300	6.89412	HPRD	binding	GO:0005829	4.94301	go	cytosol	5998	4.48847	HPRD	binding	0.40388	6300	0.904534	GO:0005829	0.830057	5998	0.666667
7531	YWHAE	0	40	20.2448	0.000684807	Do Not Rej	9612	7.46842	HPRD	binding	4486	6.28378	HPRD	binding	4194	5.79598	HPRD	binding	0.483162	9612	0.928477	4486	0.83205	4194	0.774597
6258	RXRG	0	9	20.1475	9.3502e-12	Reject	1387	10.5655	HPRD	binding	6722	9.20176	HPRD	binding	7421	5.79598	HPRD	binding	0.415256	1387	1.25676	6722	1.11803	7421	0.774597
6696	SPP1	0	12	20.0859	3.34966e-09	Reject	5592	6.51118	HPRD	binding	1457	6.15796	HPRD	binding	5578	5.35584	HPRD	binding	0.381179	5592	0.834058	1457	0.804984	5578	0.721336
2959	GTF2B	0	60	20.04	0.00483871	Do Not Rej	2099	11.796	HPRD	binding	1387	10.5655	HPRD	binding	7421	5.79598	HPRD	binding	0.263334	2099	1.375	1387	1.25676	7421	0.774597
581	BAX	0	27	20.0323	5.78144e-05	Do Not Rej	ceramidePathway	10.779	biocarta	Ceramide Signaling Pathway	p53Pathway	5.58584	biocarta	p53 Signaling Pathway	GO:0005829	4.94301	go	cytosol	0.45913	ceramidePathway	1.2792	GO:0005829	0.830057	p53Pathway	0.75
3054	HCFC1	0	14	20.0302	4.31809e-08	Reject	2551	6.99449	HPRD	binding	3054	6.20924	HPRD	binding	8473	5.16861	HPRD	binding	0.476366	2551	1	3054	0.894427	8473	0.755929
2625	GATA3	0	9	19.9149	1.58667e-11	Reject	2113	9.79142	HPRD	binding	5469	7.72492	HPRD	binding	2114	4.22501	HPRD	binding	0.44666	2113	1.20605	5469	0.970143	2114	0.632456
6199	RPS6KB2	0	8	19.8359	1.16597e-12	Reject	mapkPathway	23.3021	biocarta	MAPKinase Signaling Pathway	GO:0005654	4.0403	go	nucleoplasm	GO:0005524	2.41442	go	ATP binding	0.375724	mapkPathway	2.57307	GO:0005524	0.662034	GO:0005654	0.645124
3837	KPNB1	0	38	19.8266	0.000649261	Do Not Rej	5771	20.685	HPRD	binding	4088	8.26176	HPRD	binding	4087	7.42961	HPRD	binding	0.510244	5771	2.32379	4088	1.01535	23633	1
9230	RAB11B	0	8	19.7805	1.34077e-12	Reject	GO:0003924	10.9985	go	GTPase activity	6721	5.62549	HPRD	binding	GO:0005524	2.41442	go	ATP binding	0.492585	GO:0003924	1.32702	6721	0.816497	GO:0005524	0.662034
4843	NOS2A	0	25	19.7636	3.86328e-05	Do Not Rej	6714	12.7816	HPRD	binding	pparaPathway	12.5935	biocarta	Mechanism of Gene Regulation by Peroxisome Proliferators via PPARa(alpha)	857	8.61699	HPRD	binding	0.442687	6714	1.48522	pparaPathway	1.45699	857	1.0435
2915	GRM5	0	13	19.6849	2.38602e-08	Reject	5580	8.34162	HPRD	binding	5590	5.68267	HPRD	binding	5578	5.35584	HPRD	binding	0.385613	5580	1.016	5590	0.742781	5578	0.721336
10746	MAP3K2	0	7	19.6775	5.13509e-14	Reject	mapkPathway	23.3021	biocarta	MAPKinase Signaling Pathway	GO:0005524	2.41442	go	ATP binding	GO:0000287	0.4296	go	magnesium ion binding	0.334575	mapkPathway	2.57307	GO:0005524	0.662034	GO:0000287	0.29277
1017	CDK2	0	114	19.6467	0.0328783	Do Not Rej	RacCycDPathway	12.5252	biocarta	Influence of Ras and Rho proteins on G1 to S Transition	g1Pathway	9.43748	biocarta	Cell Cycle: G1/S Check Point	1022	5.79598	HPRD	binding	0.747942	RacCycDPathway	1.4596	g1Pathway	1.13389	GO:0005829	0.830057
50852	TRAT1	0	6	19.6075	5.98555e-16	Reject	GO:0046934	10.5056	go	phosphatidylinositol-4,5-bisphosphate 3-kinase activity	50852	4.22501	HPRD	binding	GO:0050862	3.24751	go	positive regulation of T cell receptor signaling pathway	0.46214	GO:0046934	1.34164	GO:0050862	0.707107	50852	0.632456
10856	RUVBL2	0	14	19.5243	9.0383e-08	Reject	602	8.19474	HPRD	binding	3065	7.58929	HPRD	binding	GO:0005829	4.94301	go	cytosol	0.390728	602	1.06066	3065	0.937043	GO:0005829	0.830057
5208	PFKFB2	0	19	19.494	3.87029e-06	Reject	207	7.30942	HPRD	binding	5566	6.0581	HPRD	binding	5578	5.35584	HPRD	binding	0.381102	207	0.911685	GO:0005829	0.830057	5566	0.795495
9138	ARHGEF1	0	16	19.478	5.59407e-07	Reject	Par1Pathway	11.0552	biocarta	Thrombin signaling and protease-activated receptors	GO:0005829	4.94301	go	cytosol	10672	4.63005	HPRD	binding	0.452137	Par1Pathway	1.30931	GO:0005829	0.830057	10672	0.639602
22927	HABP4	0	9	19.4692	4.29964e-11	Reject	5580	8.34162	HPRD	binding	5590	5.68267	HPRD	binding	5578	5.35584	HPRD	binding	0.327953	5580	1.016	5590	0.742781	5578	0.721336
53358	SHC3	0	6	19.3116	1.58624e-15	Reject	558	8.2775	HPRD	binding	9743	5.21716	HPRD	binding	2324	4.48847	HPRD	binding	0.392395	558	1.0328	9743	0.707107	2324	0.666667
1487	CTBP1	0	22	19.2849	1.96507e-05	Do Not Rej	1387	10.5655	HPRD	binding	3066	5.35453	HPRD	binding	324	5.16861	HPRD	binding	0.421175	1387	1.25676	324	0.755929	9839	0.755929
2261	FGFR3	0	20	19.2719	8.18732e-06	Do Not Rej	2185	10.5945	HPRD	binding	467	9.79142	HPRD	binding	GO:0007259	4.90274	go	JAK-STAT cascade	0.445678	2185	1.24939	467	1.20605	63940	0.707107
1612	DAPK1	0	8	19.2671	4.81369e-12	Reject	5595	16.5759	HPRD	binding	GO:0005524	2.41442	go	ATP binding	7529	2.04986	HPRD	binding	0.375847	5595	1.87266	GO:0005524	0.662034	1612	0.377964
3603	IL16	0	12	19.2557	1.3594e-08	Reject	cytokinePathway	10.779	biocarta	Cytokine Network	1457	6.15796	HPRD	binding	836	3.5103	HPRD	binding	0.444039	cytokinePathway	1.2792	1457	0.804984	836	0.521286
1053	CEBPE	0	4	19.233	3.40523e-22	Reject	8554	11.3918	HPRD	binding	55509	3.24751	HPRD	binding	GO:0005730	2.68082	go	nucleolus	0.474055	8554	1.33333	55509	0.707107	GO:0005730	0.53936
10014	HDAC5	0	14	19.2206	1.39629e-07	Reject	5587	8.59582	HPRD	binding	etsPathway	7.48276	biocarta	METS affect on Macrophage Differentiation	7704	6.58116	HPRD	binding	0.372047	5587	1.06904	etsPathway	0.942809	7704	0.83205
2324	FLT4	0	10	19.2182	6.11059e-10	Reject	6464	14.8988	HPRD	binding	2324	4.48847	HPRD	binding	vegfPathway	3.98564	biocarta	VEGF, Hypoxia, and Angiogenesis	0.404625	6464	1.69775	2324	0.666667	GO:0005524	0.662034
1847	DUSP5	0	2	19.1378	5.03004e-42	Reject	5594	17.9514	HPRD	binding	GO:0017017	1.18641	go	MAP kinase tyrosine/serine/threonine phosphatase activity	NA	NA	NA	NA	0.423827	5594	2.02031	GO:0017017	0.316228	NA	NA
5926	ARID4A	0	5	19.1112	6.32904e-18	Reject	3065	7.58929	HPRD	binding	8841	6.37288	HPRD	binding	3066	5.35453	HPRD	binding	0.470355	3065	0.937043	8841	0.811107	3066	0.707107
52	ACP1	0	6	19.1055	3.10097e-15	Reject	3932	8.50762	HPRD	binding	2534	6.28644	HPRD	binding	GO:0004726	5.16861	go	non-membrane spanning protein tyrosine phosphatase activity	0.365179	3932	1.03209	2534	0.801784	GO:0004726	0.755929
2272	FHIT	0	6	19.0839	3.32514e-15	Reject	6714	12.7816	HPRD	binding	7329	6.0841	HPRD	binding	hsa00230	2.22255	kegg	Purine metabolism	0.36964	6714	1.48522	7329	0.781133	hsa00230	0.405554
2280	FKBP1A	0	17	19.0616	1.89e-06	Reject	nfatPathway	11.5497	biocarta	NFAT and Hypertrophy of the heart (Transcription in the broken heart)	7041	6.57049	HPRD	binding	7528	5.62549	HPRD	binding	0.424784	nfatPathway	1.3484	7041	0.866025	GO:0005829	0.830057
5241	PGR	0	11	19.0109	4.96223e-09	Reject	79039	6.99449	HPRD	binding	1457	6.15796	HPRD	binding	2547	3.19298	HPRD	binding	0.474094	79039	1	1457	0.804984	10286	0.5
7128	TNFAIP3	0	21	19.01	1.67455e-05	Do Not Rej	1147	6.85959	HPRD	binding	7531	3.89692	HPRD	binding	cd40Pathway	3.31445	biocarta	CD40L Signaling Pathway	0.429697	1147	0.872872	7531	0.557086	cd40Pathway	0.516398
3304	HSPA1B	0	7	19.0028	3.42507e-13	Reject	573	9.34457	HPRD	binding	387082	4.09227	HPRD	binding	7534	3.11206	HPRD	binding	0.398909	573	1.1547	GO:0005524	0.662034	387082	0.57735
1630	DCC	0	8	18.9935	9.38872e-12	Reject	5595	16.5759	HPRD	binding	836	3.5103	HPRD	binding	4690	2.95156	HPRD	binding	0.334979	5595	1.87266	836	0.521286	4690	0.471405
4234	METTL1	0	2	18.9792	2.29756e-41	Reject	6195	11.6698	HPRD	binding	207	7.30942	HPRD	binding	NA	NA	NA	NA	0.464819	6195	1.37649	207	0.911685	NA	NA
8440	NCK2	0	13	18.8913	8.05042e-08	Reject	558	8.2775	HPRD	binding	868	5.21716	HPRD	binding	GO:0007172	4.79777	go	signal complex assembly	0.382267	558	1.0328	868	0.707107	GO:0007172	0.707107
162	AP1B1	0	10	18.705	1.65895e-09	Reject	1387	10.5655	HPRD	binding	4087	7.42961	HPRD	binding	GO:0005829	4.94301	go	cytosol	0.402974	1387	1.25676	4087	0.928279	GO:0005829	0.830057
6385	SDC4	0	7	18.7047	7.76199e-13	Reject	5580	8.34162	HPRD	binding	5578	5.35584	HPRD	binding	7852	4.22501	HPRD	binding	0.442374	5580	1.016	5578	0.721336	7852	0.632456
7182	NR2C2	0	7	18.6791	8.32325e-13	Reject	7181	8.13699	HPRD	binding	1147	6.85959	HPRD	binding	3320	6.6797	HPRD	binding	0.476151	7181	1.1547	1147	0.872872	3320	0.852803
4192	MDK	0	12	18.657	3.60584e-08	Reject	6772	13.8555	HPRD	binding	5803	1.91291	HPRD	binding	GO:0030325	1.91291	go	adrenal gland development	0.398895	6772	1.59099	5803	0.447214	GO:0030325	0.447214
1854	DUT	0	6	18.579	1.66424e-14	Reject	pparaPathway	12.5935	biocarta	Mechanism of Gene Regulation by Peroxisome Proliferators via PPARa(alpha)	GO:0005829	4.94301	go	cytosol	983	3.04468	HPRD	binding	0.380146	pparaPathway	1.45699	GO:0005829	0.830057	983	0.468165
10519	CIB1	0	9	18.5376	3.22169e-10	Reject	1263	8.79997	HPRD	binding	5591	6.51118	HPRD	binding	GO:0005654	4.0403	go	nucleoplasm	0.379088	1263	1.13389	5591	0.834058	GO:0005654	0.645124
7145	TNS1	0	4	18.4997	1.12422e-20	Reject	integrinPathway	20.4181	biocarta	Integrin Signaling Pathway	GO:0005925	1.04736	go	focal adhesion	GO:0004252	-0.37538	go	serine-type endopeptidase activity	0.322627	integrinPathway	2.2711	GO:0005925	0.258199	GO:0004252	0.0735215
7465	WEE1	0	39	18.4205	0.0015907	Do Not Rej	4088	8.26176	HPRD	binding	GO:0004715	6.1787	go	non-membrane spanning protein tyrosine kinase activity	g2Pathway	4.39029	biocarta	Cell Cycle: G2/M Checkpoint	0.558514	4088	1.01535	GO:0004715	0.790569	170156	0.707107
11124	FAF1	0	12	18.3251	6.11565e-08	Reject	1457	6.15796	HPRD	binding	GO:0005829	4.94301	go	cytosol	5970	3.65433	HPRD	binding	0.403651	GO:0005829	0.830057	1457	0.804984	5906	0.5547
6609	SMPD1	0	7	18.26	2.57045e-12	Reject	edg1Pathway	13.6057	biocarta	Phospholipids as signalling intermediaries	ceramidePathway	10.779	biocarta	Ceramide Signaling Pathway	GO:0007399	0.0454434	go	nervous system development	0.323608	edg1Pathway	1.56893	ceramidePathway	1.2792	GO:0007399	0.226455
3214	HOXB4	0	4	18.2312	3.91117e-20	Reject	2033	10.7465	HPRD	binding	1387	10.5655	HPRD	binding	4211	-0.889999	HPRD	binding	0.35521	2033	1.27475	1387	1.25676	GO:0048103	0
839	CASP6	0	11	18.1653	2.16243e-08	Reject	6722	9.20176	HPRD	binding	HivnefPathway	3.62141	biocarta	HIV-I Nef: negative effector of Fas and TNF	3875	2.84879	HPRD	binding	0.330727	6722	1.11803	HivnefPathway	0.525226	3875	0.458831
9051	PSTPIP1	0	5	18.096	2.91602e-16	Reject	23607	10.0561	HPRD	binding	25	3.91143	HPRD	binding	5782	3.45879	HPRD	binding	0.381926	23607	1.21268	25	0.5547	5782	0.534522
3398	ID2	1	20	18.0735	2.65711e-05	Do Not Rej	2002	13.2919	HPRD	binding	5925	11.4381	HPRD	binding	4739	9.87416	HPRD	binding	0.400996	2002	1.54919	5925	1.33333	4739	1.1767
624	BDKRB2	0	19	18.037	1.75188e-05	Do Not Rej	5781	13.3545	HPRD	binding	5580	8.34162	HPRD	binding	GO:0004435	4.2807	go	phosphoinositide phospholipase C activity	0.434316	5781	1.53644	5580	1.016	GO:0004435	0.6
8870	IER3	0	1	17.9514	2.34062e-72	Reject	5594	17.9514	HPRD	binding	NA	NA	NA	NA	NA	NA	NA	NA	0.480051	5594	2.02031	NA	NA	NA	NA					-5
7629	ZNF76	0	5	17.9118	5.71649e-16	Reject	8554	11.3918	HPRD	binding	6908	9.63844	HPRD	binding	4086	1.47657	HPRD	binding	0.464634	8554	1.33333	6908	1.15079	4086	0.301511
84152	PPP1R1B	0	6	17.8671	1.50193e-13	Reject	1457	6.15796	HPRD	binding	1020	6.06281	HPRD	binding	5566	6.0581	HPRD	binding	0.372827	1457	0.804984	5566	0.795495	1020	0.784465
190	NR0B1	0	11	17.8584	3.63201e-08	Reject	2099	11.796	HPRD	binding	2100	8.95739	HPRD	binding	GO:0017163	3.24751	go	negative regulator of basal transcription activity	0.382678	2099	1.375	2100	1.09109	GO:0017163	0.707107
5331	PLCB3	1	12	17.8012	1.38281e-07	Reject	6002	11.6363	HPRD	binding	5592	4.5267	HPRD	binding	hsa00562	2.67241	kegg	Inositol phosphate metabolism	0.370217	6002	1.41421	5592	0.625543	hsa00562	0.424264
27035	NOX1	0	11	17.7585	4.29255e-08	Reject	CCR3Pathway	14.5299	biocarta	CCR3 signaling in Eosinophils	freePathway	7.26361	biocarta	Free Radical Induced Apoptosis	GO:0048661	4.48847	go	positive regulation of smooth muscle cell proliferation	0.282756	CCR3Pathway	1.66812	freePathway	0.948683	GO:0048661	0.666667
1875	E2F5	0	7	17.74	1.00636e-11	Reject	1387	10.5655	HPRD	binding	GO:0005654	4.0403	go	nucleoplasm	69227	1.09949	reactome	Cyclin D:Cdk4/6 mediated phosphorylation of Rb and dissociation of Rb from the Rb:E2F:DP-1 complexes	0.390192	1387	1.25676	GO:0005654	0.645124	69227	0.301511
10817	FRS3	0	4	17.7224	3.9583e-19	Reject	5594	17.9514	HPRD	binding	4915	1.18641	HPRD	binding	GO:0005158	0.497115	go	insulin receptor binding	0.340817	5594	2.02031	4915	0.316228	GO:0005158	0.208514
27	ABL2	0	7	17.6895	1.14687e-11	Reject	GO:0004715	6.1787	go	non-membrane spanning protein tyrosine kinase activity	2048	4.63005	HPRD	binding	25	3.91143	HPRD	binding	0.416396	GO:0004715	0.790569	GO:0005524	0.662034	2048	0.639602
3204	HOXA7	0	3	17.6833	8.99324e-25	Reject	keratinocytePathway	19.8586	biocarta	Keratinocyte Differentiation	4211	-0.889999	HPRD	binding	51053	-1.28532	HPRD	binding	0.292558	keratinocytePathway	2.21163	51053	0	4211	0
2779	GNAT1	0	3	17.6353	1.19648e-24	Reject	6004	13.4698	HPRD	binding	8787	2.59091	HPRD	binding	GO:0005525	1.57455	go	GTP binding	0.442022	6004	1.63299	8787	0.57735	GO:0005525	0.403547
22931	RAB18	0	7	17.6161	1.38529e-11	Reject	GO:0003924	10.9985	go	GTPase activity	5147	5.39374	HPRD	binding	GO:0005524	2.41442	go	ATP binding	0.449342	GO:0003924	1.32702	5147	0.727607	GO:0005524	0.662034
708	C1QBP	0	23	17.574	0.000123941	Do Not Rej	5595	16.5759	HPRD	binding	5587	8.59582	HPRD	binding	2549	6.02731	HPRD	binding	0.382878	5595	1.87266	5587	1.06904	2549	0.801784
1213	CLTC	0	35	17.5281	0.00152433	Do Not Rej	2902	8.96711	HPRD	binding	3815	8.72935	HPRD	binding	2906	7.25932	HPRD	binding	0.460891	2902	1.08012	3815	1.066	2906	0.917663
3170	FOXA2	0	4	17.5022	1.05635e-18	Reject	8648	10.1076	HPRD	binding	145258	6.99449	HPRD	binding	3175	2.59091	HPRD	binding	0.420739	8648	1.20049	145258	1	3175	0.57735
4035	LRP1	0	45	17.4584	0.0046267	Do Not Rej	6464	14.8988	HPRD	binding	6714	12.7816	HPRD	binding	10393	8.13699	HPRD	binding	0.486449	6464	1.69775	6714	1.48522	10393	1.1547
89	ACTN3	0	14	17.4401	1.57297e-06	Reject	integrinPathway	20.4181	biocarta	Integrin Signaling Pathway	cell2cellPathway	6.28378	biocarta	Cell to Cell Adhesion Signaling	GO:0005925	1.04736	go	focal adhesion	0.299944	integrinPathway	2.2711	cell2cellPathway	0.83205	GO:0005925	0.258199
3554	IL1R1	0	11	17.4319	7.36431e-08	Reject	il1rPathway	10.1076	biocarta	Signal transduction through IL1R	5295	8.61699	HPRD	binding	3656	4.79777	HPRD	binding	0.391108	il1rPathway	1.20049	5295	1.0435	3656	0.707107
2957	GTF2A1	0	57	17.4152	0.0105357	Do Not Rej	9325	9.34457	HPRD	binding	6872	7.72492	HPRD	binding	1457	6.15796	HPRD	binding	0.234532	9325	1.1547	6872	0.970143	1457	0.804984
8161	COIL	0	22	17.4118	0.000102727	Do Not Rej	1460	4.7618	HPRD	binding	GO:0005654	4.0403	go	nucleoplasm	1017	3.4412	HPRD	binding	0.443332	1460	0.654654	GO:0005654	0.645124	9221	0.57735
83737	ITCH	0	7	17.4008	2.40216e-11	Reject	4739	11.72	HPRD	binding	23624	8.79997	HPRD	binding	867	3.98564	HPRD	binding	0.383014	4739	1.37281	23624	1.13389	867	0.566947
29110	TBK1	0	23	17.3742	0.000145731	Do Not Rej	168164	6.6797	reactome	Toll Like Receptor 3 (TLR3) Cascade	3320	6.6797	HPRD	binding	GO:0005829	4.94301	go	cytosol	0.430411	168164	0.852803	3320	0.852803	GO:0005829	0.830057
9149	DYRK1B	0	5	17.3709	3.97158e-15	Reject	5606	11.7977	HPRD	binding	9149	5.62549	HPRD	binding	GO:0005524	2.41442	go	ATP binding	0.43591	5606	1.5	9149	0.816497	GO:0005524	0.662034
7490	WT1	0	12	17.36	2.7018e-07	Reject	tertpathway	11.5917	biocarta	Overview of telomerase protein component gene hTert Transcriptional Regulation	tidPathway	7.25932	biocarta	Chaperones modulate interferon Signaling Pathway	7329	6.0841	HPRD	binding	0.426261	tertpathway	1.41421	tidPathway	0.917663	5566	0.795495
5004	ORM1	0	3	17.2949	8.84727e-24	Reject	1234	16.3971	HPRD	binding	GO:0005615	2.43469	go	extracellular space	5054	-1.53691	HPRD	binding	0.366295	1234	1.85695	GO:0005615	0.508475	5054	0
1915	EEF1A1	0	31	17.2498	0.000973621	Do Not Rej	GO:0003924	10.9985	go	GTPase activity	5580	8.34162	HPRD	binding	4087	7.42961	HPRD	binding	0.399487	GO:0003924	1.32702	5580	1.016	4087	0.928279
55811	ADCY10	0	7	17.245	3.56218e-11	Reject	GO:0006171	11.1643	go	cAMP biosynthetic process	GO:0005524	2.41442	go	ATP binding	hsa00230	2.22255	kegg	Purine metabolism	0.41403	GO:0006171	1.33631	GO:0005524	0.662034	5739	0.447214
27289	RND1	0	6	17.2288	1.00611e-12	Reject	GO:0003924	10.9985	go	GTPase activity	10817	5.16861	HPRD	binding	10818	3.79641	HPRD	binding	0.436961	GO:0003924	1.32702	10817	0.755929	10818	0.57735
960	CD44	0	39	17.2093	0.00292835	Do Not Rej	1956	9.05842	HPRD	binding	7074	8.94914	HPRD	binding	3932	8.50762	HPRD	binding	0.506078	7074	1.1094	1956	1.09141	3932	1.03209
7462	LAT2	0	6	17.1897	1.12795e-12	Reject	2549	6.02731	HPRD	binding	6654	4.90274	HPRD	binding	867	3.98564	HPRD	binding	0.409045	2549	0.801784	6654	0.67082	867	0.566947
10215	OLIG2	0	5	17.1892	7.51678e-15	Reject	2033	10.7465	HPRD	binding	30812	3.61842	HPRD	binding	6663	2.42773	HPRD	binding	0.38509	2033	1.27475	30812	0.5547	6663	0.408248
1647	GADD45A	0	15	17.1202	4.92551e-06	Do Not Rej	atmPathway	9.20176	biocarta	ATM Signaling Pathway	p53Pathway	5.58584	biocarta	p53 Signaling Pathway	p53hypoxiaPathway	4.5065	biocarta	Hypoxia and p53 in the Cardiovascular system	0.404121	atmPathway	1.11803	p53Pathway	0.75	p53hypoxiaPathway	0.625543
119	ADD2	0	7	17.114	4.94922e-11	Reject	5580	8.34162	HPRD	binding	2534	6.28644	HPRD	binding	5566	6.0581	HPRD	binding	0.368481	5580	1.016	2534	0.801784	5566	0.795495
3430	IFI35	0	2	17.0775	7.10635e-34	Reject	10538	8.79997	HPRD	binding	9111	8.2775	HPRD	binding	NA	NA	NA	NA	0.450615	10538	1.13389	9111	1.0328	NA	NA
2961	GTF2E2	0	58	17.0626	0.0125316	Do Not Rej	2963	9.79142	HPRD	binding	6908	9.63844	HPRD	binding	4331	6.28378	HPRD	binding	0.233799	2963	1.20605	6908	1.15079	4331	0.83205
2305	FOXM1	0	3	17.0514	3.61528e-23	Reject	1387	10.5655	HPRD	binding	1017	3.4412	HPRD	binding	983	3.04468	HPRD	binding	0.403221	1387	1.25676	1017	0.507093	983	0.468165
58985	IL22RA1	1	1	17.0099	3.46597e-65	Reject	il22bppathway	17.0099	biocarta	IL22 Soluble Receptor Signaling Pathway	NA	NA	NA	NA	NA	NA	NA	NA	0.468562	il22bppathway	1.94145	NA	NA	NA	NA					-5
374	AREG	0	5	17.0023	1.4393e-14	Reject	1956	9.05842	HPRD	binding	4318	5.39374	HPRD	binding	GO:0005615	2.43469	go	extracellular space	0.388136	1956	1.09141	4318	0.727607	GO:0005615	0.508475
800	CALD1	0	3	16.9907	5.11935e-23	Reject	6464	14.8988	HPRD	binding	983	3.04468	HPRD	binding	GO:0005523	-0.952772	go	tropomyosin binding	0.345126	6464	1.69775	983	0.468165	GO:0005523	0
5008	OSM	0	8	16.9825	9.61305e-10	Reject	3572	9.74835	HPRD	binding	9180	6.99449	HPRD	binding	GO:0042508	3.24751	go	tyrosine phosphorylation of Stat1 protein	0.371227	3572	1.17851	9180	1	GO:0042508	0.707107
1844	DUSP2	0	3	16.947	6.57312e-23	Reject	5594	17.9514	HPRD	binding	GO:0017017	1.18641	go	MAP kinase tyrosine/serine/threonine phosphatase activity	GO:0008330	-2.19083	go	protein tyrosine/threonine phosphatase activity	0.346053	5594	2.02031	GO:0017017	0.316228	GO:0008330	0
6996	TDG	0	26	16.9373	0.000447386	Do Not Rej	2033	10.7465	HPRD	binding	7341	8.31891	HPRD	binding	7421	5.79598	HPRD	binding	0.365123	2033	1.27475	7341	1.01419	7421	0.774597
8061	FOSL1	0	4	16.909	1.40171e-17	Reject	3725	12.5914	HPRD	binding	ranklPathway	6.02731	biocarta	Bone Remodelling	3726	1.53724	HPRD	binding	0.39299	3725	1.46059	ranklPathway	0.801784	3726	0.377964
5478	PPIA	0	26	16.8958	0.000460613	Do Not Rej	il2rbPathway	27.0344	biocarta	IL-2 Receptor Beta Chain in T cell Activation	3717	10.1076	HPRD	binding	GO:0005829	4.94301	go	cytosol	0.257448	il2rbPathway	2.95918	3717	1.20049	GO:0005829	0.830057
2287	FKBP3	0	4	16.8663	1.68218e-17	Reject	3065	7.58929	HPRD	binding	7528	5.62549	HPRD	binding	3066	5.35453	HPRD	binding	0.389317	3065	0.937043	7528	0.816497	3066	0.707107
5872	RAB13	0	7	16.8626	9.23944e-11	Reject	GO:0003924	10.9985	go	GTPase activity	5147	5.39374	HPRD	binding	GO:0005524	2.41442	go	ATP binding	0.437739	GO:0003924	1.32702	5147	0.727607	GO:0005524	0.662034
8682	PEA15	0	7	16.8598	9.30501e-11	Reject	207	7.30942	HPRD	binding	5578	5.35584	HPRD	binding	818	4.5065	HPRD	binding	0.386923	207	0.911685	5578	0.721336	818	0.625543
2063	NR2F6	0	9	16.8537	9.66517e-09	Reject	2099	11.796	HPRD	binding	8648	10.1076	HPRD	binding	2908	6.89412	HPRD	binding	0.396761	2099	1.375	8648	1.20049	2908	0.904534
2774	GNAL	0	4	16.8425	1.86237e-17	Reject	GO:0003924	10.9985	go	GTPase activity	GO:0007191	5.62549	go	dopamine receptor, adenylate cyclase activating pathway	GO:0005525	1.57455	go	GTP binding	0.397411	GO:0003924	1.32702	GO:0007191	0.816497	GO:0005525	0.403547
3973	LHCGR	0	7	16.8279	1.00638e-10	Reject	7253	14.2795	HPRD	binding	3973	5.16861	HPRD	binding	GO:0008584	0.497115	go	male gonad development	0.336874	7253	1.64992	3973	0.755929	GO:0005887	0.384505
7554	ZNF8	0	7	16.8111	1.04884e-10	Reject	4088	8.26176	HPRD	binding	4087	7.42961	HPRD	binding	4089	4.67263	HPRD	binding	0.431415	4088	1.01535	4087	0.928279	4089	0.635001
1856	DVL2	0	23	16.8006	0.000229874	Do Not Rej	7157	9.02299	HPRD	binding	860	6.28378	HPRD	binding	8312	5.79598	HPRD	binding	0.355587	7157	1.09109	860	0.83205	8312	0.774597
5792	PTPRF	0	15	16.7365	7.75437e-06	Do Not Rej	857	8.61699	HPRD	binding	2534	6.28644	HPRD	binding	5792	4.22501	HPRD	binding	0.391273	857	1.0435	2534	0.801784	5792	0.632456
1018	CDK3	0	12	16.7359	6.78436e-07	Reject	1870	5.16861	HPRD	binding	GO:0005524	2.41442	go	ATP binding	81928	1.91291	HPRD	binding	0.456661	1870	0.755929	GO:0005524	0.662034	81928	0.447214
88	ACTN2	0	43	16.7306	0.00536462	Do Not Rej	integrinPathway	20.4181	biocarta	Integrin Signaling Pathway	2902	8.96711	HPRD	binding	815	6.85959	HPRD	binding	0.457578	integrinPathway	2.2711	2902	1.08012	815	0.872872
9927	MFN2	0	5	16.726	3.71289e-14	Reject	GO:0003924	10.9985	go	GTPase activity	GO:0005829	4.94301	go	cytosol	GO:0005525	1.57455	go	GTP binding	0.406055	GO:0003924	1.32702	GO:0005829	0.830057	GO:0005525	0.403547
9459	ARHGEF6	0	9	16.6765	1.35782e-08	Reject	5058	6.47549	HPRD	binding	998	4.90274	HPRD	binding	2048	4.63005	HPRD	binding	0.433839	5058	0.821995	998	0.67082	2048	0.639602
3991	LIPE	0	16	16.6458	1.58125e-05	Do Not Rej	5594	17.9514	HPRD	binding	5595	16.5759	HPRD	binding	5566	6.0581	HPRD	binding	0.363746	5594	2.02031	5595	1.87266	GO:0005829	0.830057
8030	CCDC6	0	3	16.6441	3.64623e-22	Reject	5595	16.5759	HPRD	binding	GO:0017124	0.396466	go	SH3 domain binding	GO:0005200	-0.328323	go	structural constituent of cytoskeleton	0.291324	5595	1.87266	GO:0017124	0.112509	GO:0005200	0
6613	SUMO2	0	11	16.644	2.6059e-07	Reject	7329	6.0841	HPRD	binding	51588	5.80293	HPRD	binding	9759	4.2807	HPRD	binding	0.373135	7329	0.781133	51588	0.755929	51176	0.707107
114609	TIRAP	0	32	16.6171	0.00165429	Do Not Rej	tollPathway	8.05697	biocarta	Toll-Like Receptor Pathway	gsk3Pathway	7.77999	biocarta	Inactivation of Gsk3 by AKT causes accumulation of b-catenin in Alveolar Macrophages	8651	7.62021	HPRD	binding	0.333801	tollPathway	0.986394	gsk3Pathway	0.96225	8651	0.944911
9587	MAD2L1BP	0	6	16.5929	6.2618e-12	Reject	7157	9.02299	HPRD	binding	10524	7.61956	HPRD	binding	5764	0.171387	HPRD	binding	0.293869	7157	1.09109	10524	0.942809	9869	0.141421
8809	IL18R1	0	5	16.5188	7.4834e-14	Reject	IL12Pathway	6.51118	biocarta	IL12 and Stat4 Dependent Signaling Pathway in Th1 Development	th1th2Pathway	5.05406	biocarta	Th1/Th2 Differentiation	nktPathway	3.89692	biocarta	Selective expression of chemokine receptors during T-cell polarization	0.409389	IL12Pathway	0.834058	27178	0.707107	th1th2Pathway	0.688247
9188	DDX21	0	3	16.487	8.76133e-22	Reject	8554	11.3918	HPRD	binding	GO:0005730	2.68082	go	nucleolus	GO:0005524	2.41442	go	ATP binding	0.447999	8554	1.33333	GO:0005524	0.662034	GO:0005730	0.53936
2626	GATA4	0	13	16.4646	2.48023e-06	Reject	nfatPathway	11.5497	biocarta	NFAT and Hypertrophy of the heart (Transcription in the broken heart)	8554	11.3918	HPRD	binding	alkPathway	3.31252	biocarta	ALK in cardiac myocytes	0.402314	nfatPathway	1.3484	8554	1.33333	hopPathway	0.5
4763	NF1	0	25	16.4135	0.000514099	Do Not Rej	2902	8.96711	HPRD	binding	3265	8.95739	HPRD	binding	2906	7.25932	HPRD	binding	0.44327	3265	1.09109	2902	1.08012	2906	0.917663
54820	NDE1	0	7	16.3629	3.11336e-10	Reject	5594	17.9514	HPRD	binding	983	3.04468	HPRD	binding	7532	0.444733	HPRD	binding	0.333841	5594	2.02031	983	0.468165	7532	0.228086
6548	SLC9A1	1	9	16.3567	2.4871e-08	Reject	5594	17.0469	HPRD	binding	1432	7.311	HPRD	binding	7529	0.891407	HPRD	binding	0.279792	5594	1.91929	1432	0.904534	7529	0.242536
1281	COL3A1	0	16	16.3306	2.22624e-05	Do Not Rej	4921	8.13699	HPRD	binding	780	3.79641	HPRD	binding	823	3.50937	HPRD	binding	0.373047	4921	1.1547	780	0.57735	823	0.514496
9495	AKAP5	0	2	16.3237	4.02158e-31	Reject	5979	13.7328	HPRD	binding	2560	2.59091	HPRD	binding	NA	NA	NA	NA	0.433808	5979	1.60357	2560	0.57735	NA	NA
3693	ITGB5	0	18	16.32	5.98698e-05	Do Not Rej	10399	7.05472	HPRD	binding	1601	6.02731	HPRD	binding	2059	3.31445	HPRD	binding	0.391352	10399	0.883883	1601	0.801784	2059	0.516398
3707	ITPKB	0	5	16.3098	1.50468e-13	Reject	5566	6.0581	HPRD	binding	5578	5.35584	HPRD	binding	hsa00562	4.01838	kegg	Inositol phosphate metabolism	0.404905	5566	0.795495	5578	0.721336	GO:0005524	0.662034
9522	SCAMP1	0	8	16.2872	4.24619e-09	Reject	1956	9.05842	HPRD	binding	7157	9.02299	HPRD	binding	6453	7.72492	HPRD	binding	0.371145	1956	1.09141	7157	1.09109	6453	0.970143
55147	RBM23	0	9	16.2244	3.18405e-08	Reject	2099	11.796	HPRD	binding	7277	3.61842	HPRD	binding	GO:0005730	2.68082	go	nucleolus	0.320824	2099	1.375	7277	0.5547	GO:0005730	0.53936
2919	CXCL1	0	5	16.2214	2.01668e-13	Reject	2919	6.99449	HPRD	binding	4318	5.39374	HPRD	binding	GO:0005615	2.43469	go	extracellular space	0.409562	2919	1	4318	0.727607	GO:0005615	0.508475
11331	PHB2	0	6	16.1963	1.89439e-11	Reject	2099	11.796	HPRD	binding	207	7.30942	HPRD	binding	carm-erPathway	0.300709	biocarta	CARM1 and Regulation of the Estrogen Receptor	0.297984	2099	1.375	207	0.911685	carm-erPathway	0.182574
2048	EPHB2	0	13	16.1937	3.53931e-06	Reject	2902	8.96711	HPRD	binding	6453	7.72492	HPRD	binding	2048	4.63005	HPRD	binding	0.407416	2902	1.08012	6453	0.970143	GO:0005524	0.662034
2633	GBP1	0	4	16.1893	2.87133e-16	Reject	GO:0003924	10.9985	go	GTPase activity	2342	1.91291	HPRD	binding	2339	1.70333	HPRD	binding	0.411619	GO:0003924	1.32702	2342	0.447214	2339	0.408248
286827	TRIM59	0	4	16.1585	3.25877e-16	Reject	2099	11.796	HPRD	binding	2100	8.95739	HPRD	binding	GO:0005622	-2.11845	go	intracellular	0.459983	2099	1.375	2100	1.09109	GO:0005622	0.299778
1785	DNM2	0	13	16.1565	3.71469e-06	Reject	GO:0003924	10.9985	go	GTPase activity	5148	6.20924	HPRD	binding	7409	4.7618	HPRD	binding	0.32117	GO:0003924	1.32702	5148	0.894427	7409	0.654654
8945	BTRC	0	23	16.1443	0.000380895	Do Not Rej	4088	8.26176	HPRD	binding	4790	6.06281	HPRD	binding	GO:0005829	4.94301	go	cytosol	0.345753	4088	1.01535	GO:0005829	0.830057	4790	0.784465
3275	PRMT2	0	11	16.1011	6.0292e-07	Reject	8648	10.1076	HPRD	binding	2100	8.95739	HPRD	binding	3275	1.28563	HPRD	binding	0.23754	8648	1.20049	2100	1.09109	3275	0.333333
2214	FCGR3A	0	7	16.0943	5.89458e-10	Reject	6464	14.8988	HPRD	binding	5788	5.39374	HPRD	binding	920	2.95156	HPRD	binding	0.316046	6464	1.69775	5788	0.727607	920	0.471405
5479	PPIB	0	5	16.083	3.17983e-13	Reject	6776	19.6645	HPRD	binding	1785	0.832922	HPRD	binding	GO:0042470	-0.442424	go	melanosome	0.270519	6776	2.2	1785	0.258199	GO:0042470	0
3020	H3F3A	0	5	16.055	3.48562e-13	Reject	1387	10.5655	HPRD	binding	5601	6.51118	HPRD	binding	10498	1.28563	HPRD	binding	0.331759	1387	1.25676	5601	0.834058	10498	0.333333
3161	HMMR	0	3	16.0329	1.05513e-20	Reject	5595	16.5759	HPRD	binding	GO:0009986	0.14268	go	cell surface	GO:0005540	-0.685705	go	hyaluronic acid binding	0.306319	5595	1.87266	GO:0009986	0.181071	GO:0005540	0
5132	PDC	0	3	16.0298	1.07333e-20	Reject	815	6.85959	HPRD	binding	5566	6.0581	HPRD	binding	7534	3.11206	HPRD	binding	0.401489	815	0.872872	5566	0.795495	7534	0.474713
7086	TKT	0	11	16.0192	6.82816e-07	Reject	163685	21.0354	reactome	Integration of pathways involved in energy metabolism	GO:0005829	4.94301	go	cytosol	4653	-0.130231	HPRD	binding	0.256514	163685	2.33384	GO:0005829	0.830057	GO:0005509	0.162392
8321	FZD1	0	9	16.0091	4.7415e-08	Reject	gsk3Pathway	7.77999	biocarta	Inactivation of Gsk3 by AKT causes accumulation of b-catenin in Alveolar Macrophages	wntPathway	4.17708	biocarta	WNT Signaling Pathway	ps1Pathway	3.45879	biocarta	Presenilin action in Notch and Wnt signaling	0.368774	gsk3Pathway	0.96225	wntPathway	0.588348	ps1Pathway	0.534522
4921	DDR2	1	3	15.9949	1.29532e-20	Reject	6464	13.7873	HPRD	binding	GO:0005524	2.18237	go	ATP binding	GO:0005887	0.0252246	go	integral to plasma membrane	0.436371	6464	1.57648	GO:0005524	0.635553	GO:0005887	0.352463
7392	USF2	0	6	15.9915	3.32161e-11	Reject	2033	10.7465	HPRD	binding	10891	3.61842	HPRD	binding	7392	1.91291	HPRD	binding	0.391706	2033	1.27475	10891	0.5547	7392	0.447214
5063	PAK3	0	9	15.9796	5.00569e-08	Reject	5829	6.92896	HPRD	binding	9459	4.79777	HPRD	binding	GO:0005524	2.41442	go	ATP binding	0.39345	5829	0.870388	9459	0.707107	GO:0005524	0.662034
653361	NCF1	0	7	15.9333	8.60275e-10	Reject	GO:0003924	10.9985	go	GTPase activity	GO:0005829	4.94301	go	cytosol	GO:0005525	1.57455	go	GTP binding	0.343624	GO:0003924	1.32702	GO:0005829	0.830057	GO:0005525	0.403547
6194	RPS6	0	53	15.8041	0.0149708	Do Not Rej	74752	14.4381	reactome	Insulin receptor mediated signaling	74751	14.4381	reactome	Insulin receptor signalling cascade	77389	13.5466	reactome	IRS-related events	0.351089	74752	1.64833	74751	1.64833	77389	1.55563
55503	TRPV6	0	5	15.7259	1.01177e-12	Reject	5770	13.8751	HPRD	binding	5578	5.35584	HPRD	binding	GO:0005887	0.27087	go	integral to plasma membrane	0.38392	5770	1.60591	5578	0.721336	GO:0005887	0.384505
8471	IRS4	0	7	15.7237	1.39927e-09	Reject	8471	7.26361	HPRD	binding	3480	5.21716	HPRD	binding	11188	2.59091	HPRD	binding	0.379341	8471	0.948683	3480	0.707107	11188	0.57735
54880	BCOR	0	6	15.7136	7.03829e-11	Reject	6667	8.45808	HPRD	binding	8841	6.37288	HPRD	binding	GO:0003714	1.13069	go	transcription corepressor activity	0.337521	6667	1.02899	8841	0.811107	GO:0003714	0.280976
9759	HDAC4	0	15	15.6674	2.61286e-05	Do Not Rej	7704	6.58116	HPRD	binding	8841	6.37288	HPRD	binding	9759	4.2807	HPRD	binding	0.400392	7704	0.83205	8841	0.811107	9759	0.6
1132	CHRM4	0	6	15.6396	8.57888e-11	Reject	GO:0007213	7.6913	go	acetylcholine receptor signaling, muscarinic pathway	9737	3.81234	HPRD	binding	GO:0001584	2.09446	go	rhodopsin-like receptor activity	0.401844	GO:0007213	1	9737	0.547723	GO:0004981	0.447214
7049	TGFBR3	0	11	15.5746	1.327e-06	Reject	tob1Pathway	8.95739	biocarta	Role of Tob in T-cell activation	alkPathway	3.31252	biocarta	ALK in cardiac myocytes	GO:0005615	2.43469	go	extracellular space	0.37486	tob1Pathway	1.09109	GO:0005615	0.508475	alkPathway	0.493197
5956	OPN1LW	0	6	15.5323	1.14116e-10	Reject	10401	6.28378	HPRD	binding	10499	5.80293	HPRD	binding	GO:0001584	2.09446	go	rhodopsin-like receptor activity	0.393304	10401	0.83205	10499	0.755929	5903	0.447214
5452	POU2F2	0	4	15.523	4.19601e-15	Reject	6908	9.63844	HPRD	binding	4331	6.28378	HPRD	binding	5452	2.19125	HPRD	binding	0.385814	6908	1.15079	4331	0.83205	5452	0.5
8454	CUL1	0	34	15.495	0.00393771	Do Not Rej	4088	8.26176	HPRD	binding	1025	5.80293	HPRD	binding	GO:0005829	4.94301	go	cytosol	0.439179	4088	1.01535	GO:0005829	0.830057	1025	0.755929
10521	DDX17	0	6	15.4239	1.51961e-10	Reject	8202	8.12667	HPRD	binding	10499	5.80293	HPRD	binding	GO:0005524	2.41442	go	ATP binding	0.349218	8202	1	10499	0.755929	GO:0005524	0.662034
2318	FLNC	0	15	15.4047	3.48242e-05	Do Not Rej	6416	12.1186	HPRD	binding	148	9.54764	HPRD	binding	3636	5.16861	HPRD	binding	0.350238	6416	1.44338	148	1.22474	3636	0.755929
4613	MYCN	0	6	15.3961	1.63451e-10	Reject	9111	8.2775	HPRD	binding	1457	6.15796	HPRD	binding	1459	2.57656	HPRD	binding	0.375028	9111	1.0328	1457	0.804984	1459	0.416025
3383	ICAM1	0	19	15.3763	0.000209701	Do Not Rej	1956	9.05842	HPRD	binding	3561	7.26361	HPRD	binding	LairPathway	5.39374	biocarta	Cells and Molecules involved in local acute inflammatory response	0.36174	1956	1.09141	3561	0.948683	LairPathway	0.727607
580	BARD1	0	17	15.3751	9.61209e-05	Do Not Rej	10524	7.61956	HPRD	binding	51588	5.80293	HPRD	binding	11244	3.18301	HPRD	binding	0.419951	10524	0.942809	51588	0.755929	11244	0.5
1749	DLX5	0	7	15.3184	3.5232e-09	Reject	10499	5.80293	HPRD	binding	30812	3.61842	HPRD	binding	GO:0005730	2.68082	go	nucleolus	0.365543	10499	0.755929	30812	0.5547	GO:0005730	0.53936
931	MS4A1	0	4	15.2918	1.0373e-14	Reject	2534	6.28644	HPRD	binding	1457	6.15796	HPRD	binding	1459	2.57656	HPRD	binding	0.402271	1457	0.804984	2534	0.801784	1459	0.416025
2921	CXCL3	0	4	15.2401	1.26773e-14	Reject	3579	6.28378	HPRD	binding	3577	5.16861	HPRD	binding	GO:0005615	2.43469	go	extracellular space	0.398063	3579	0.83205	3577	0.755929	GO:0005615	0.508475
7323	UBE2D3	0	6	15.1782	2.88739e-10	Reject	4790	6.06281	HPRD	binding	173545	5.62549	reactome	Ubiquitin-dependent degradation of the SMAD complex terminates TGF-beta signaling	170834	5.05406	reactome	Transforming Growth Factor (TGF) beta signaling	0.33714	173545	0.816497	4790	0.784465	170834	0.688247
4488	MSX2	0	12	15.1687	5.96576e-06	Do Not Rej	2963	9.79142	HPRD	binding	860	6.28378	HPRD	binding	2547	3.19298	HPRD	binding	0.393413	2963	1.20605	860	0.83205	2547	0.480384
7253	TSHR	0	8	15.1497	4.24861e-08	Reject	7253	14.2795	HPRD	binding	10672	4.63005	HPRD	binding	GO:0040018	3.06255	go	positive regulation of multicellular organism growth	0.36873	7253	1.64992	10672	0.639602	GO:0040018	0.485071
8874	ARHGEF7	0	9	15.1197	2.32879e-07	Reject	GO:0005829	4.94301	go	cytosol	998	4.90274	HPRD	binding	9459	4.79777	HPRD	binding	0.428589	GO:0005829	0.830057	9459	0.707107	998	0.67082
3621	ING1	0	14	15.1041	2.70983e-05	Do Not Rej	2033	10.7465	HPRD	binding	8850	6.47549	HPRD	binding	3066	5.35453	HPRD	binding	0.344682	2033	1.27475	8850	0.821995	3066	0.707107
388	RHOB	0	12	15.047	7.00561e-06	Do Not Rej	GO:0003924	10.9985	go	GTPase activity	5147	5.39374	HPRD	binding	GO:0006927	3.24751	go	transformed cell apoptosis	0.422416	GO:0003924	1.32702	5147	0.727607	GO:0006927	0.707107
5287	PIK3C2B	0	4	15.0427	2.71098e-14	Reject	GO:0016303	6.89412	go	1-phosphatidylinositol-3-kinase activity	GO:0046854	5.79598	go	phosphoinositide phosphorylation	GO:0005829	4.94301	go	cytosol	0.395677	GO:0016303	0.904534	GO:0005829	0.830057	GO:0046854	0.774597
5207	PFKFB1	0	16	15.0336	8.5505e-05	Do Not Rej	163685	21.0354	reactome	Integration of pathways involved in energy metabolism	GO:0005829	4.94301	go	cytosol	GO:0005524	2.41442	go	ATP binding	0.272944	163685	2.33384	GO:0005829	0.830057	GO:0005524	0.662034
5504	PPP1R2	0	10	15.0307	1.00148e-06	Reject	1457	6.15796	HPRD	binding	1020	6.06281	HPRD	binding	2932	4.58407	HPRD	binding	0.361588	1457	0.804984	1020	0.784465	2932	0.624695
8744	TNFSF9	0	3	15.0148	2.18341e-18	Reject	41bbPathway	12.0139	biocarta	The 4-1BB-dependent immune response	GO:0005615	2.43469	go	extracellular space	GO:0005164	0.566185	go	tumor necrosis factor receptor binding	0.373568	41bbPathway	1.41421	GO:0005615	0.508475	GO:0005164	0.218218
53826	FXYD6	0	7	14.9806	7.47575e-09	Reject	7157	9.02299	HPRD	binding	9564	3.89692	HPRD	binding	GO:0005615	2.43469	go	extracellular space	0.33643	7157	1.09109	9564	0.557086	GO:0005615	0.508475
388585	HES5	0	6	14.9414	5.30962e-10	Reject	3717	10.1076	HPRD	binding	6774	9.74835	HPRD	binding	GO:0007399	0.0454434	go	nervous system development	0.314078	3717	1.20049	6774	1.17851	GO:0007399	0.226455
8805	TRIM24	0	16	14.922	9.55495e-05	Do Not Rej	7341	8.31891	HPRD	binding	8805	6.02731	HPRD	binding	5241	2.58039	HPRD	binding	0.437401	7341	1.01419	8805	0.801784	9013	0.447214
22926	ATF6	0	4	14.8994	4.6778e-14	Reject	4802	8.79997	HPRD	binding	GO:0005654	4.0403	go	nucleoplasm	22926	1.91291	HPRD	binding	0.380188	4802	1.13389	GO:0005654	0.645124	22926	0.447214
392	ARHGAP1	0	15	14.8902	6.0365e-05	Do Not Rej	5781	13.3545	HPRD	binding	3326	8.19474	HPRD	binding	GO:0005525	1.57455	go	GTP binding	0.356337	5781	1.53644	3326	1.06066	GO:0005525	0.403547
11218	DDX20	0	13	14.8877	1.82084e-05	Do Not Rej	etsPathway	7.48276	biocarta	METS affect on Macrophage Differentiation	GO:0005829	4.94301	go	cytosol	GO:0005654	4.0403	go	nucleoplasm	0.386308	etsPathway	0.942809	GO:0005829	0.830057	GO:0005524	0.662034
284403	WDR62	0	3	14.8643	4.66559e-18	Reject	6908	9.63844	HPRD	binding	5601	6.51118	HPRD	binding	55791	-1.28532	HPRD	binding	0.344107	6908	1.15079	5601	0.834058	55791	0
9815	GIT2	0	6	14.823	7.17628e-10	Reject	7041	6.57049	HPRD	binding	5058	6.47549	HPRD	binding	GO:0005654	4.0403	go	nucleoplasm	0.386592	7041	0.866025	5058	0.821995	GO:0005654	0.645124
8405	SPOP	0	5	14.8226	1.69132e-11	Reject	1649	8.79997	HPRD	binding	7704	6.58116	HPRD	binding	6257	1.91291	HPRD	binding	0.336592	1649	1.13389	7704	0.83205	6257	0.447214
6372	CXCL6	0	5	14.8157	1.72701e-11	Reject	3579	6.28378	HPRD	binding	3577	5.16861	HPRD	binding	GO:0005615	2.43469	go	extracellular space	0.356038	3579	0.83205	3577	0.755929	GO:0005615	0.508475
1871	E2F3	0	11	14.8015	4.04428e-06	Do Not Rej	GO:0005654	4.0403	go	nucleoplasm	187959	2.59091	reactome	Phosphorylation of E2F1/E2F3 by Cyclin A:phosph-Cdk2(Thr 160)	187937	2.59091	reactome	Association of Cyclin A:phospho-Cdk2(Thr 160) with E2F1/E2F3	0.406814	GO:0005654	0.645124	187959	0.57735	187937	0.57735
7001	PRDX2	0	4	14.7946	6.95012e-14	Reject	5159	14.203	HPRD	binding	387082	4.09227	HPRD	binding	GO:0045454	-0.253806	go	cell redox homeostasis	0.309189	5159	1.63299	387082	0.57735	GO:0008379	0
7321	UBE2D1	0	56	14.7276	0.024531	Do Not Rej	173545	5.62549	reactome	Ubiquitin-dependent degradation of the SMAD complex terminates TGF-beta signaling	170834	5.05406	reactome	Transforming Growth Factor (TGF) beta signaling	GO:0005829	4.94301	go	cytosol	0.309854	GO:0005829	0.830057	173545	0.816497	170834	0.688247
6340	SCNN1G	0	9	14.7014	4.78015e-07	Reject	5594	17.9514	HPRD	binding	11060	3.99681	HPRD	binding	GO:0016324	0.433227	go	apical plasma membrane	0.303358	5594	2.02031	11060	0.603023	GO:0005887	0.384505
9221	NOLC1	0	10	14.6916	1.69292e-06	Reject	1457	6.15796	HPRD	binding	5566	6.0581	HPRD	binding	GO:0005730	2.68082	go	nucleolus	0.413143	1457	0.804984	5566	0.795495	GO:0005524	0.662034
3953	LEPR	0	9	14.6393	5.3105e-07	Reject	3953	5.16861	HPRD	binding	8525	3.79641	HPRD	binding	9021	2.84879	HPRD	binding	0.373892	3953	0.755929	8525	0.57735	9021	0.458831
9093	DNAJA3	0	10	14.6136	1.90742e-06	Reject	4914	8.2775	HPRD	binding	tidPathway	7.25932	biocarta	Chaperones modulate interferon Signaling Pathway	4233	2.95156	HPRD	binding	0.308484	4914	1.0328	tidPathway	0.917663	4233	0.471405
79760	GEMIN7	0	5	14.5355	4.00366e-11	Reject	10524	7.61956	HPRD	binding	GO:0005829	4.94301	go	cytosol	GO:0005654	4.0403	go	nucleoplasm	0.343055	10524	0.942809	GO:0005829	0.830057	GO:0005654	0.645124
3601	IL15RA	0	5	14.5186	4.20954e-11	Reject	6850	8.50762	HPRD	binding	558	8.2775	HPRD	binding	7186	0.468518	HPRD	binding	0.327555	558	1.0328	6850	1.03209	GO:0005794	0.180775
1029	CDKN2A	0	31	14.4961	0.00461292	Do Not Rej	arfPathway	10.3915	biocarta	Tumor Suppressor Arf Inhibits Ribosomal Biogenesis	g1Pathway	9.43748	biocarta	Cell Cycle: G1/S Check Point	900	5.16861	HPRD	binding	0.42358	arfPathway	1.25	g1Pathway	1.13389	900	0.755929
2209	FCGR1A	0	6	14.4661	1.75513e-09	Reject	1399	10.278	HPRD	binding	6850	8.50762	HPRD	binding	27040	0.832922	HPRD	binding	0.308217	1399	1.22474	6850	1.03209	27040	0.258199
9961	MVP	0	5	14.4598	5.01115e-11	Reject	5781	13.3545	HPRD	binding	GO:0042493	3.25168	go	response to drug	6517	-0.253688	HPRD	binding	0.287018	5781	1.53644	GO:0042493	0.486664	GO:0005509	0.162392
9270	ITGB1BP1	0	5	14.4545	5.08981e-11	Reject	815	6.85959	HPRD	binding	GO:0005829	4.94301	go	cytosol	GO:0008022	2.60594	go	protein C-terminus binding	0.3614	815	0.872872	GO:0005829	0.830057	GO:0008022	0.426401
847	CAT	0	11	14.4235	6.84261e-06	Do Not Rej	5781	13.3545	HPRD	binding	longevityPathway	6.02731	biocarta	The IGF-1 Receptor and Longevity	387082	4.09227	HPRD	binding	0.258653	5781	1.53644	longevityPathway	0.801784	387082	0.57735
6887	TAL2	0	2	14.3851	1.32467e-24	Reject	5595	16.5759	HPRD	binding	4004	-2.19083	HPRD	binding	NA	NA	NA	NA	0.324056	5595	1.87266	4004	0	NA	NA
5213	PFKM	0	15	14.3703	0.000103468	Do Not Rej	859	5.62549	HPRD	binding	GO:0005829	4.94301	go	cytosol	2274	4.63005	HPRD	binding	0.355561	GO:0005829	0.830057	859	0.816497	GO:0005524	0.662034
80142	PTGES2	0	9	14.3285	8.93373e-07	Reject	1051	17.3771	HPRD	binding	GO:0005829	4.94301	go	cytosol	hsa00590	-0.146443	kegg	Arachidonic acid metabolism	0.268698	1051	1.96116	GO:0005829	0.830057	GO:0005794	0.180775
2120	ETV6	0	5	14.3259	7.43384e-11	Reject	7341	8.31891	HPRD	binding	10524	7.61956	HPRD	binding	GO:0005730	2.68082	go	nucleolus	0.348768	7341	1.01419	10524	0.942809	GO:0005730	0.53936
3956	LGALS1	0	13	14.3242	3.5515e-05	Do Not Rej	3265	8.95739	HPRD	binding	5788	5.39374	HPRD	binding	920	2.95156	HPRD	binding	0.405092	3265	1.09109	5788	0.727607	GO:0005615	0.508475
941	CD80	0	9	14.2677	9.87896e-07	Reject	ctla4Pathway	8.95739	biocarta	The Co-Stimulatory Signal During T-cell Activation	GO:0045086	4.22501	go	positive regulation of interleukin-2 biosynthetic process	940	4.22501	HPRD	binding	0.373358	ctla4Pathway	1.09109	GO:0045086	0.632456	940	0.632456
2074	ERCC6	0	31	14.2586	0.00521982	Do Not Rej	7157	9.02299	HPRD	binding	GO:0005654	4.0403	go	nucleoplasm	GO:0005730	2.68082	go	nucleolus	0.357944	7157	1.09109	GO:0005524	0.662034	GO:0005654	0.645124
8649	MAP2K1IP1	0	2	14.2359	3.89147e-24	Reject	283455	14.8019	HPRD	binding	51684	-0.565939	HPRD	binding	NA	NA	NA	NA	0.314964	283455	1.78885	51684	0	NA	NA
220164	DOK6	0	2	14.2299	4.06284e-24	Reject	5979	13.7328	HPRD	binding	GO:0005158	0.497115	go	insulin receptor binding	NA	NA	NA	NA	0.352012	5979	1.60357	GO:0005158	0.208514	NA	NA
8738	CRADD	0	6	14.2147	3.25436e-09	Reject	stressPathway	8.12667	biocarta	TNF/Stress Related Signaling	tnfr1Pathway	3.89692	biocarta	TNFR1 Signaling Pathway	HivnefPathway	3.62141	biocarta	HIV-I Nef: negative effector of Fas and TNF	0.36614	stressPathway	1	tnfr1Pathway	0.557086	HivnefPathway	0.525226
5527	PPP2R5C	0	7	14.176	4.20711e-08	Reject	5829	6.92896	HPRD	binding	8312	5.79598	HPRD	binding	5519	1.91291	HPRD	binding	0.320906	5829	0.870388	8312	0.774597	5519	0.447214
5928	RBBP4	0	18	14.1742	0.000417556	Do Not Rej	9112	7.6913	HPRD	binding	8841	6.37288	HPRD	binding	3066	5.35453	HPRD	binding	0.367109	9112	1	8841	0.811107	3066	0.707107
3615	IMPDH2	0	12	14.1576	2.18556e-05	Do Not Rej	207	7.30942	HPRD	binding	51588	5.80293	HPRD	binding	GO:0005829	4.94301	go	cytosol	0.327405	207	0.911685	GO:0005829	0.830057	51588	0.755929
9322	TRIP10	0	6	14.1477	3.83021e-09	Reject	1387	10.5655	HPRD	binding	3064	4.79777	HPRD	binding	10142	1.02232	HPRD	binding	0.347137	1387	1.25676	3064	0.707107	10142	0.288675
334	APLP2	0	9	14.1366	1.2252e-06	Reject	207	7.30942	HPRD	binding	5578	5.35584	HPRD	binding	334	3.24751	HPRD	binding	0.371514	207	0.911685	5578	0.721336	334	0.707107
3660	IRF2	0	6	14.1194	4.10177e-09	Reject	8850	6.47549	HPRD	binding	4790	6.06281	HPRD	binding	5970	3.65433	HPRD	binding	0.345182	8850	0.821995	4790	0.784465	5970	0.53033
10010	TANK	0	7	14.1095	4.83334e-08	Reject	stressPathway	8.12667	biocarta	TNF/Stress Related Signaling	1147	6.85959	HPRD	binding	tnfr2Pathway	2.95156	biocarta	TNFR2 Signaling Pathway	0.3744	stressPathway	1	1147	0.872872	tnfr2Pathway	0.471405
113	ADCY7	0	4	14.0873	9.36197e-13	Reject	GO:0006171	11.1643	go	cAMP biosynthetic process	hsa00230	2.22255	kegg	Purine metabolism	GO:0000287	0.4296	go	magnesium ion binding	0.384596	GO:0006171	1.33631	hsa00230	0.405554	GO:0005887	0.384505
8877	SPHK1	0	14	14.0557	8.61422e-05	Do Not Rej	edg1Pathway	13.6057	biocarta	Phospholipids as signalling intermediaries	GO:0005829	4.94301	go	cytosol	GO:0005524	2.41442	go	ATP binding	0.369654	edg1Pathway	1.56893	GO:0005829	0.830057	GO:0005524	0.662034
174	AFP	0	4	14.0505	1.06838e-12	Reject	1234	16.3971	HPRD	binding	GO:0005615	2.43469	go	extracellular space	GO:0001542	-2.19083	go	ovulation from ovarian follicle	0.317221	1234	1.85695	GO:0005615	0.508475	GO:0016151	0
2909	GRLF1	0	9	14.0149	1.49406e-06	Reject	6714	12.7816	HPRD	binding	5803	1.91291	HPRD	binding	GO:0005525	1.57455	go	GTP binding	0.32968	6714	1.48522	5803	0.447214	GO:0005525	0.403547
3758	KCNJ1	0	5	14.0094	1.86204e-10	Reject	5580	8.34162	HPRD	binding	6446	4.48847	HPRD	binding	GO:0005524	2.41442	go	ATP binding	0.334059	5580	1.016	6446	0.666667	GO:0005524	0.662034
109	ADCY3	0	7	13.9908	6.18167e-08	Reject	GO:0006171	11.1643	go	cAMP biosynthetic process	818	4.5065	HPRD	binding	hsa00230	2.22255	kegg	Purine metabolism	0.378627	GO:0006171	1.33631	818	0.625543	hsa00230	0.405554
1676	DFFA	0	19	13.957	0.000682472	Do Not Rej	GO:0005829	4.94301	go	cytosol	GO:0005654	4.0403	go	nucleoplasm	tnfr1Pathway	3.89692	biocarta	TNFR1 Signaling Pathway	0.392327	GO:0005829	0.830057	GO:0005654	0.645124	tnfr1Pathway	0.557086
51175	TUBE1	0	4	13.9481	1.53984e-12	Reject	GO:0003924	10.9985	go	GTPase activity	GO:0000242	1.70333	go	pericentriolar material	GO:0005525	1.57455	go	GTP binding	0.331353	GO:0003924	1.32702	GO:0000242	0.408248	GO:0005525	0.403547
6872	TAF1	0	72	13.927	0.0503662	Do Not Rej	6908	9.63844	HPRD	binding	6872	7.72492	HPRD	binding	p53hypoxiaPathway	4.5065	biocarta	Hypoxia and p53 in the Cardiovascular system	0.284704	6908	1.15079	6872	0.970143	GO:0005524	0.662034
823	CAPN1	0	14	13.9208	9.94217e-05	Do Not Rej	integrinPathway	20.4181	biocarta	Integrin Signaling Pathway	mCalpainPathway	6.20369	biocarta	mCalpain and friends in Cell motility	2904	1.18641	HPRD	binding	0.340726	integrinPathway	2.2711	mCalpainPathway	0.8	2904	0.316228
688	KLF5	0	7	13.9142	7.23937e-08	Reject	2033	10.7465	HPRD	binding	5580	8.34162	HPRD	binding	5914	2.50181	HPRD	binding	0.391849	2033	1.27475	5580	1.016	5914	0.417029
23308	ICOSLG	0	3	13.9052	4.94732e-16	Reject	ctla4Pathway	8.95739	biocarta	The Co-Stimulatory Signal During T-cell Activation	GO:0042104	8.19474	go	positive regulation of activated T cell proliferation	29851	-3.24695	HPRD	binding	0.366259	ctla4Pathway	1.09109	GO:0042104	1.06066	29851	0
4620	MYH2	0	12	13.8941	3.0248e-05	Do Not Rej	nfatPathway	11.5497	biocarta	NFAT and Hypertrophy of the heart (Transcription in the broken heart)	5581	4.63005	HPRD	binding	GO:0005730	2.68082	go	nucleolus	0.336424	nfatPathway	1.3484	GO:0005524	0.662034	5581	0.639602
2635	GBP3	0	3	13.8587	6.15421e-16	Reject	GO:0003924	10.9985	go	GTPase activity	GO:0005525	1.57455	go	GTP binding	9448	1.28563	HPRD	binding	0.368907	GO:0003924	1.32702	GO:0005525	0.403547	9448	0.333333
2101	ESRRA	0	6	13.8548	7.7375e-09	Reject	2099	11.796	HPRD	binding	55629	6.99449	HPRD	binding	118460	-0.350831	HPRD	binding	0.321191	2099	1.375	55629	1	GO:0008270	0.28843
5069	PAPPA	0	8	13.8219	5.12496e-07	Reject	4088	8.26176	HPRD	binding	4087	7.42961	HPRD	binding	GO:0007565	5.52048	go	female pregnancy	0.330761	4088	1.01535	4087	0.928279	GO:0007565	0.721688
11230	PRAF2	0	2	13.8067	8.13199e-23	Reject	1234	16.3971	HPRD	binding	10550	-2.59044	HPRD	binding	NA	NA	NA	NA	0.322372	1234	1.85695	10550	0	NA	NA
9467	SH3BP5	0	3	13.8018	8.03358e-16	Reject	6300	6.89412	HPRD	binding	5601	6.51118	HPRD	binding	GO:0017124	0.396466	go	SH3 domain binding	0.340351	6300	0.904534	5601	0.834058	GO:0017124	0.112509
3588	IL10RB	1	8	13.7516	5.81217e-07	Reject	il10Pathway	17.0099	biocarta	IL-10 Anti-inflammatory Signaling Pathway	50616	3.26049	HPRD	binding	3587	3.26049	HPRD	binding	0.399873	il10Pathway	1.94145	50616	0.707107	3587	0.707107
644	BLVRA	0	4	13.7181	3.46569e-12	Reject	il10Pathway	19.6105	biocarta	IL-10 Anti-inflammatory Signaling Pathway	hsa00860	-0.168932	kegg	Porphyrin and chlorophyll metabolism	GO:0008270	-2.47651	go	zinc ion binding	0.308877	il10Pathway	2.2188	GO:0008270	0.28843	hsa00860	0
6907	TBL1X	0	9	13.7098	2.43928e-06	Reject	9612	7.46842	HPRD	binding	8841	6.37288	HPRD	binding	9611	5.21716	HPRD	binding	0.321321	9612	0.928477	8841	0.811107	9611	0.707107
1870	E2F2	0	10	13.7085	7.28775e-06	Do Not Rej	1820	4.48847	HPRD	binding	GO:0005654	4.0403	go	nucleoplasm	6046	2.19125	HPRD	binding	0.364739	1820	0.666667	GO:0005654	0.645124	6046	0.5
10938	EHD1	0	8	13.7075	6.28769e-07	Reject	GO:0003924	10.9985	go	GTPase activity	3480	5.21716	HPRD	binding	GO:0005524	2.41442	go	ATP binding	0.364966	GO:0003924	1.32702	3480	0.707107	GO:0005524	0.662034
4599	MX1	0	6	13.6747	1.18419e-08	Reject	GO:0003924	10.9985	go	GTPase activity	1616	2.50181	HPRD	binding	GO:0005525	1.57455	go	GTP binding	0.322657	GO:0003924	1.32702	1616	0.417029	GO:0005525	0.403547
4099	MAG	0	5	13.6306	5.44424e-10	Reject	4804	10.8941	HPRD	binding	2534	6.28644	HPRD	binding	5621	0.953047	HPRD	binding	0.326461	4804	1.33333	2534	0.801784	5621	0.27735
645	BLVRB	0	4	13.6042	5.15527e-12	Reject	il10Pathway	19.6105	biocarta	IL-10 Anti-inflammatory Signaling Pathway	hsa00860	-0.168932	kegg	Porphyrin and chlorophyll metabolism	3162	-2.59044	HPRD	binding	0.253847	il10Pathway	2.2188	3162	0	hsa00860	0
26353	HSPB8	0	6	13.5956	1.4251e-08	Reject	5595	16.5759	HPRD	binding	5578	5.35584	HPRD	binding	3315	-0.779913	HPRD	binding	0.329872	5595	1.87266	5578	0.721336	GO:0005622	0.299778
5021	OXTR	0	8	13.5826	7.84746e-07	Reject	GO:0007565	5.52048	go	female pregnancy	9737	3.81234	HPRD	binding	GO:0007595	3.79641	go	lactation	0.407029	GO:0007565	0.721688	5021	0.707107	GO:0007595	0.57735
23414	ZFPM2	0	5	13.5661	6.51912e-10	Reject	2033	10.7465	HPRD	binding	2626	6.28378	HPRD	binding	GO:0003714	1.13069	go	transcription corepressor activity	0.425454	2033	1.27475	2626	0.83205	GO:0005622	0.299778
2869	GRK5	0	10	13.4935	9.90489e-06	Do Not Rej	857	8.61699	HPRD	binding	185	5.16861	HPRD	binding	GO:0005524	2.41442	go	ATP binding	0.348451	857	1.0435	185	0.755929	GO:0005524	0.662034
5705	PSMC5	0	10	13.493	9.91215e-06	Do Not Rej	2099	11.796	HPRD	binding	GO:0005829	4.94301	go	cytosol	GO:0005524	2.41442	go	ATP binding	0.313996	2099	1.375	GO:0005829	0.830057	GO:0005524	0.662034
427	ASAH1	0	2	13.4754	7.97334e-22	Reject	edg1Pathway	13.6057	biocarta	Phospholipids as signalling intermediaries	hsa00600	-0.130231	kegg	Sphingolipid metabolism	NA	NA	NA	NA	0.289738	edg1Pathway	1.56893	hsa00600	0	NA	NA
8431	NR0B2	0	6	13.4673	1.9204e-08	Reject	pparaPathway	12.5935	biocarta	Mechanism of Gene Regulation by Peroxisome Proliferators via PPARa(alpha)	5914	2.50181	HPRD	binding	10062	2.19125	HPRD	binding	0.336974	pparaPathway	1.45699	10062	0.5	5914	0.417029
835	CASP2	0	18	13.4618	0.000754407	Do Not Rej	stressPathway	8.12667	biocarta	TNF/Stress Related Signaling	1457	6.15796	HPRD	binding	3838	4.63005	HPRD	binding	0.36304	stressPathway	1	1457	0.804984	3838	0.639602
5618	PRLR	0	17	13.4507	0.000552589	Do Not Rej	5781	13.3545	HPRD	binding	GO:0007595	3.79641	go	lactation	7534	3.11206	HPRD	binding	0.397215	5781	1.53644	GO:0007595	0.57735	7534	0.474713
30844	EHD4	0	4	13.4025	1.03333e-11	Reject	GO:0003924	10.9985	go	GTPase activity	GO:0005524	2.41442	go	ATP binding	GO:0005525	1.57455	go	GTP binding	0.40001	GO:0003924	1.32702	GO:0005524	0.662034	GO:0005525	0.403547
30845	EHD3	0	4	13.4025	1.03333e-11	Reject	GO:0003924	10.9985	go	GTPase activity	GO:0005524	2.41442	go	ATP binding	GO:0005525	1.57455	go	GTP binding	0.40001	GO:0003924	1.32702	GO:0005524	0.662034	GO:0005525	0.403547
10188	TNK2	0	12	13.4018	5.46924e-05	Do Not Rej	51741	6.20924	HPRD	binding	GO:0004715	6.1787	go	non-membrane spanning protein tyrosine kinase activity	51429	5.16861	HPRD	binding	0.410631	51741	0.894427	GO:0004715	0.790569	51429	0.755929
84292	MORG1	0	1	13.399	3.0658e-41	Reject	112399	13.399	HPRD	binding	NA	NA	NA	NA	NA	NA	NA	NA	0.404886	112399	1.54031	NA	NA	NA	NA
1270	CNTF	0	6	13.3947	2.2713e-08	Reject	3570	11.7977	HPRD	binding	3572	9.74835	HPRD	binding	GO:0007399	0.0454434	go	nervous system development	0.336703	3570	1.5	3572	1.17851	GO:0007399	0.226455
952	CD38	0	6	13.3636	2.43937e-08	Reject	3932	8.50762	HPRD	binding	5175	3.31445	HPRD	binding	920	2.95156	HPRD	binding	0.333548	3932	1.03209	5175	0.516398	920	0.471405
7329	UBE2I	0	37	13.326	0.0142337	Do Not Rej	2099	11.796	HPRD	binding	8554	11.3918	HPRD	binding	1053	6.89412	HPRD	binding	0.409184	2099	1.375	8554	1.33333	1053	0.904534
1822	ATN1	0	15	13.3239	0.000290638	Do Not Rej	9863	3.99681	HPRD	binding	166	3.79641	HPRD	binding	836	3.5103	HPRD	binding	0.337295	9863	0.603023	166	0.57735	1397	0.57735
2177	FANCD2	0	8	13.2923	1.30379e-06	Reject	7132	6.02731	HPRD	binding	7314	5.56815	HPRD	binding	472	3.65433	HPRD	binding	0.373473	7132	0.801784	7314	0.730297	472	0.53033
9475	ROCK2	0	5	13.2703	1.47244e-09	Reject	CCR3Pathway	14.5299	biocarta	CCR3 signaling in Eosinophils	GO:0005524	2.41442	go	ATP binding	GO:0019992	0.920927	go	diacylglycerol binding	0.432168	CCR3Pathway	1.66812	GO:0005524	0.662034	GO:0005622	0.299778
84285	EIF1AD	0	3	13.27	9.1921e-15	Reject	6772	13.8555	HPRD	binding	GO:0003743	-0.207903	go	translation initiation factor activity	GO:0006413	-0.377537	go	translational initiation	0.238715	6772	1.59099	GO:0006413	0	GO:0003743	0
4986	OPRK1	0	4	13.2525	1.72158e-11	Reject	dreampathway	8.59582	biocarta	Repression of Pain Sensation by the Transcriptional Regulator DREAM	9368	2.29135	HPRD	binding	GO:0001584	2.09446	go	rhodopsin-like receptor activity	0.377449	dreampathway	1.06904	GO:0001584	0.426006	9368	0.392232
7319	UBE2A	0	6	13.2288	3.32042e-08	Reject	4193	6.89412	HPRD	binding	1029	4.63005	HPRD	binding	1017	3.4412	HPRD	binding	0.342701	4193	0.904534	1029	0.639602	1017	0.507093
5511	PPP1R8	0	14	13.209	0.000207589	Do Not Rej	1457	6.15796	HPRD	binding	5566	6.0581	HPRD	binding	3066	5.35453	HPRD	binding	0.317775	1457	0.804984	5566	0.795495	3066	0.707107
966	CD59	0	7	13.2071	2.99072e-07	Reject	6714	12.7816	HPRD	binding	4089	4.67263	HPRD	binding	2773	1.53724	HPRD	binding	0.32602	6714	1.48522	4089	0.635001	2773	0.377964
6657	SOX2	0	3	13.1456	1.60429e-14	Reject	5451	11.1643	HPRD	binding	GO:0050910	2.19125	go	detection of mechanical stimulus involved in sensory perception of sound	GO:0042472	-0.209975	go	inner ear morphogenesis	0.314437	5451	1.33631	GO:0050910	0.5	GO:0042472	0
10344	CCL26	0	3	13.1323	1.7021e-14	Reject	1230	9.34457	HPRD	binding	GO:0005615	2.43469	go	extracellular space	GO:0008009	1.35305	go	chemokine activity	0.359151	1230	1.1547	GO:0005615	0.508475	GO:0008009	0.288675
23764	MAFF	0	6	13.1296	4.1578e-08	Reject	arenrf2Pathway	13.7328	biocarta	Oxidative Stress Induced Gene Expression Via Nrf2	GO:0001701	2.4999	go	in utero embryonic development	GO:0007567	1.53724	go	parturition	0.287197	arenrf2Pathway	1.60357	GO:0001701	0.408248	GO:0007567	0.377964
4225	MEP1B	0	9	13.1015	6.29311e-06	Do Not Rej	5580	8.34162	HPRD	binding	5566	6.0581	HPRD	binding	10956	2.59091	HPRD	binding	0.395499	5580	1.016	5566	0.795495	10956	0.57735
10749	KIF1C	0	9	13.0953	6.3534e-06	Do Not Rej	1457	6.15796	HPRD	binding	7531	3.89692	HPRD	binding	1459	2.57656	HPRD	binding	0.380809	1457	0.804984	GO:0005524	0.662034	7531	0.557086
10254	STAM2	0	7	13.084	3.80165e-07	Reject	1956	9.05842	HPRD	binding	GO:0005829	4.94301	go	cytosol	10617	0.953047	HPRD	binding	0.260498	1956	1.09141	GO:0005829	0.830057	10617	0.27735
9545	RAB3D	0	8	13.0223	2.07139e-06	Reject	GO:0003924	10.9985	go	GTPase activity	207	7.30942	HPRD	binding	GO:0005525	1.57455	go	GTP binding	0.320173	GO:0003924	1.32702	207	0.911685	GO:0005525	0.403547
10382	TUBB4	0	3	13.0178	2.82744e-14	Reject	GO:0003924	10.9985	go	GTPase activity	GO:0005525	1.57455	go	GTP binding	7532	0.444733	HPRD	binding	0.34829	GO:0003924	1.32702	GO:0005525	0.403547	7532	0.228086
10614	HEXIM1	0	5	12.9898	3.13864e-09	Reject	2099	11.796	HPRD	binding	1025	5.80293	HPRD	binding	GO:0016566	-0.832657	go	specific transcriptional repressor activity	0.277349	2099	1.375	1025	0.755929	GO:0004861	0
1442	CSH1	0	2	12.9501	2.66556e-20	Reject	4087	7.42961	HPRD	binding	GO:0007565	5.52048	go	female pregnancy	NA	NA	NA	NA	0.368491	4087	0.928279	GO:0007565	0.721688	NA	NA
153	ADRB1	0	15	12.9283	0.000421826	Do Not Rej	9863	3.99681	HPRD	binding	9737	3.81234	HPRD	binding	GO:0002025	3.24751	go	vasodilation by norepinephrine-epinephrine involved in regulation of systemic arterial blood pressure	0.444645	GO:0002025	0.707107	GO:0002024	0.707107	9863	0.603023
10699	CORIN	0	4	12.9182	5.26599e-11	Reject	gcrPathway	13.153	biocarta	Corticosteroids and cardioprotection	GO:0005887	0.27087	go	integral to plasma membrane	GO:0005044	-0.130231	go	scavenger receptor activity	0.2874	gcrPathway	1.52753	GO:0005887	0.384505	GO:0004252	0.0735215
5536	PPP5C	0	15	12.9076	0.000429986	Do Not Rej	8881	5.16861	HPRD	binding	GO:0005829	4.94301	go	cytosol	10672	4.63005	HPRD	binding	0.384073	GO:0005829	0.830057	8881	0.755929	10672	0.639602
55669	MFN1	0	3	12.8909	4.93696e-14	Reject	GO:0003924	10.9985	go	GTPase activity	GO:0005525	1.57455	go	GTP binding	GO:0005741	0.317848	go	mitochondrial outer membrane	0.324893	GO:0003924	1.32702	GO:0005525	0.403547	GO:0005741	0.118678
5525	PPP2R5A	0	9	12.88	8.8006e-06	Do Not Rej	8626	5.16861	HPRD	binding	5610	3.79641	HPRD	binding	26354	2.59091	HPRD	binding	0.343697	8626	0.755929	26354	0.57735	5610	0.57735
6514	SLC2A2	0	4	12.8719	6.13472e-11	Reject	5566	6.0581	HPRD	binding	3838	4.63005	HPRD	binding	3651	1.91291	HPRD	binding	0.385375	5566	0.795495	3838	0.639602	3651	0.447214
8412	BCAR3	0	3	12.8532	5.82122e-14	Reject	4739	11.72	HPRD	binding	GO:0042493	3.25168	go	response to drug	GO:0005622	-2.11845	go	intracellular	0.381828	4739	1.37281	GO:0042493	0.486664	GO:0005622	0.299778
3595	IL12RB2	0	7	12.8489	5.97614e-07	Reject	IL12Pathway	6.51118	biocarta	IL12 and Stat4 Dependent Signaling Pathway in Th1 Development	th1th2Pathway	5.05406	biocarta	Th1/Th2 Differentiation	nktPathway	3.89692	biocarta	Selective expression of chemokine receptors during T-cell polarization	0.347261	IL12Pathway	0.834058	th1th2Pathway	0.688247	nktPathway	0.557086
1600	DAB1	0	6	12.8207	8.29346e-08	Reject	6714	12.7816	HPRD	binding	1020	6.06281	HPRD	binding	GO:0007399	0.0454434	go	nervous system development	0.300277	6714	1.48522	1020	0.784465	GO:0007399	0.226455
29899	GPSM2	0	3	12.8162	6.8382e-14	Reject	29899	13.4698	HPRD	binding	2770	1.53724	HPRD	binding	387755	-2.19083	HPRD	binding	0.323136	29899	1.63299	2770	0.377964	387755	0
7181	NR2C1	0	6	12.807	8.54837e-08	Reject	8841	6.37288	HPRD	binding	8204	6.02731	HPRD	binding	9759	4.2807	HPRD	binding	0.350538	8841	0.811107	8204	0.801784	9759	0.6
2596	GAP43	0	8	12.7827	3.10115e-06	Reject	5580	8.34162	HPRD	binding	1457	6.15796	HPRD	binding	GO:0007205	2.29135	go	activation of protein kinase C activity	0.302766	5580	1.016	1457	0.804984	GO:0007205	0.392232
3217	HOXB7	0	5	12.7824	5.43813e-09	Reject	1387	10.5655	HPRD	binding	1457	6.15796	HPRD	binding	4792	-0.464921	HPRD	binding	0.272782	1387	1.25676	1457	0.804984	4792	0
87	ACTN1	0	44	12.7612	0.0271884	Do Not Rej	integrinPathway	20.4181	biocarta	Integrin Signaling Pathway	5777	10.7033	HPRD	binding	5747	9.35508	HPRD	binding	0.418669	integrinPathway	2.2711	5777	1.26025	5747	1.1209
1128	CHRM1	1	15	12.6928	0.000524087	Do Not Rej	2771	5.60937	HPRD	binding	tubbyPathway	5.18956	biocarta	G-Protein Signaling Through Tubby Proteins	GO:0007213	4.50721	go	acetylcholine receptor signaling, muscarinic pathway	0.362229	tubbyPathway	0.755929	2771	0.75	GO:0007213	0.666667
10273	STUB1	0	14	12.6731	0.000353267	Do Not Rej	2099	11.796	HPRD	binding	10657	8.12667	HPRD	binding	4089	4.67263	HPRD	binding	0.313579	2099	1.375	10657	1	4089	0.635001
10574	CCT7	0	7	12.6696	8.39471e-07	Reject	10524	7.61956	HPRD	binding	387082	4.09227	HPRD	binding	GO:0005524	2.41442	go	ATP binding	0.299621	10524	0.942809	GO:0005524	0.662034	387082	0.57735
5196	PF4	0	18	12.6665	0.00141547	Do Not Rej	3576	13.4698	HPRD	binding	GO:0005615	2.43469	go	extracellular space	5196	2.19125	HPRD	binding	0.343528	3576	1.63299	GO:0005615	0.508475	5196	0.5
133	ADM	0	11	12.6447	6.87772e-05	Do Not Rej	GO:0006171	11.1643	go	cAMP biosynthetic process	GO:0007565	5.52048	go	female pregnancy	4311	4.79777	HPRD	binding	0.332155	GO:0006171	1.33631	GO:0007565	0.721688	4311	0.707107
6610	SMPD2	0	5	12.639	7.91438e-09	Reject	edg1Pathway	13.6057	biocarta	Phospholipids as signalling intermediaries	GO:0000287	0.4296	go	magnesium ion binding	GO:0005887	0.27087	go	integral to plasma membrane	0.296309	edg1Pathway	1.56893	GO:0005887	0.384505	GO:0000287	0.29277
6362	CCL18	0	6	12.6236	1.27804e-07	Reject	7157	9.02299	HPRD	binding	GO:0005615	2.43469	go	extracellular space	GO:0008009	1.35305	go	chemokine activity	0.276335	7157	1.09109	GO:0005615	0.508475	GO:0008009	0.288675
11159	RABL2A	0	2	12.5731	3.04154e-19	Reject	GO:0003924	10.9985	go	GTPase activity	GO:0005525	1.57455	go	GTP binding	NA	NA	NA	NA	0.363472	GO:0003924	1.32702	GO:0005525	0.403547	NA	NA
2634	GBP2	0	2	12.5731	3.04154e-19	Reject	GO:0003924	10.9985	go	GTPase activity	GO:0005525	1.57455	go	GTP binding	NA	NA	NA	NA	0.363472	GO:0003924	1.32702	GO:0005525	0.403547	NA	NA
9363	RAB33A	0	2	12.5731	3.04154e-19	Reject	GO:0003924	10.9985	go	GTPase activity	GO:0005525	1.57455	go	GTP binding	NA	NA	NA	NA	0.363472	GO:0003924	1.32702	GO:0005525	0.403547	NA	NA
51807	TUBA8	0	2	12.5731	3.04154e-19	Reject	GO:0003924	10.9985	go	GTPase activity	GO:0005525	1.57455	go	GTP binding	NA	NA	NA	NA	0.363472	GO:0003924	1.32702	GO:0005525	0.403547	NA	NA
11158	RABL2B	0	2	12.5731	3.04154e-19	Reject	GO:0003924	10.9985	go	GTPase activity	GO:0005525	1.57455	go	GTP binding	NA	NA	NA	NA	0.363472	GO:0003924	1.32702	GO:0005525	0.403547	NA	NA
163351	GBP6	0	2	12.5731	3.04154e-19	Reject	GO:0003924	10.9985	go	GTPase activity	GO:0005525	1.57455	go	GTP binding	NA	NA	NA	NA	0.363472	GO:0003924	1.32702	GO:0005525	0.403547	NA	NA
4600	MX2	0	2	12.5731	3.04154e-19	Reject	GO:0003924	10.9985	go	GTPase activity	GO:0005525	1.57455	go	GTP binding	NA	NA	NA	NA	0.363472	GO:0003924	1.32702	GO:0005525	0.403547	NA	NA
9364	RAB28	0	2	12.5731	3.04154e-19	Reject	GO:0003924	10.9985	go	GTPase activity	GO:0005525	1.57455	go	GTP binding	NA	NA	NA	NA	0.363472	GO:0003924	1.32702	GO:0005525	0.403547	NA	NA
347733	TUBB2B	0	2	12.5731	3.04154e-19	Reject	GO:0003924	10.9985	go	GTPase activity	GO:0005525	1.57455	go	GTP binding	NA	NA	NA	NA	0.363472	GO:0003924	1.32702	GO:0005525	0.403547	NA	NA
26052	DNM3	0	2	12.5731	3.04154e-19	Reject	GO:0003924	10.9985	go	GTPase activity	GO:0005525	1.57455	go	GTP binding	NA	NA	NA	NA	0.363472	GO:0003924	1.32702	GO:0005525	0.403547	NA	NA
115361	GBP4	0	2	12.5731	3.04154e-19	Reject	GO:0003924	10.9985	go	GTPase activity	GO:0005525	1.57455	go	GTP binding	NA	NA	NA	NA	0.363472	GO:0003924	1.32702	GO:0005525	0.403547	NA	NA
84617	TUBB6	0	2	12.5731	3.04154e-19	Reject	GO:0003924	10.9985	go	GTPase activity	GO:0005525	1.57455	go	GTP binding	NA	NA	NA	NA	0.363472	GO:0003924	1.32702	GO:0005525	0.403547	NA	NA
115362	GBP5	0	2	12.5731	3.04154e-19	Reject	GO:0003924	10.9985	go	GTPase activity	GO:0005525	1.57455	go	GTP binding	NA	NA	NA	NA	0.363472	GO:0003924	1.32702	GO:0005525	0.403547	NA	NA
388646	GBP7	0	2	12.5731	3.04154e-19	Reject	GO:0003924	10.9985	go	GTPase activity	GO:0005525	1.57455	go	GTP binding	NA	NA	NA	NA	0.363472	GO:0003924	1.32702	GO:0005525	0.403547	NA	NA
54676	GTPBP2	0	2	12.5731	3.04154e-19	Reject	GO:0003924	10.9985	go	GTPase activity	GO:0005525	1.57455	go	GTP binding	NA	NA	NA	NA	0.363472	GO:0003924	1.32702	GO:0005525	0.403547	NA	NA
347688	RP11-631M21.2	0	2	12.5731	3.04154e-19	Reject	GO:0003924	10.9985	go	GTPase activity	GO:0005525	1.57455	go	GTP binding	NA	NA	NA	NA	0.363472	GO:0003924	1.32702	GO:0005525	0.403547	NA	NA
25923	ATL3	0	2	12.5731	3.04154e-19	Reject	GO:0003924	10.9985	go	GTPase activity	GO:0005525	1.57455	go	GTP binding	NA	NA	NA	NA	0.363472	GO:0003924	1.32702	GO:0005525	0.403547	NA	NA
8934	RAB7L1	0	2	12.5731	3.04154e-19	Reject	GO:0003924	10.9985	go	GTPase activity	GO:0005525	1.57455	go	GTP binding	NA	NA	NA	NA	0.363472	GO:0003924	1.32702	GO:0005525	0.403547	NA	NA
339122	RAB43	0	2	12.5731	3.04154e-19	Reject	GO:0003924	10.9985	go	GTPase activity	GO:0005525	1.57455	go	GTP binding	NA	NA	NA	NA	0.363472	GO:0003924	1.32702	GO:0005525	0.403547	NA	NA
56604	TUBB4Q	0	2	12.5731	3.04154e-19	Reject	GO:0003924	10.9985	go	GTPase activity	GO:0005525	1.57455	go	GTP binding	NA	NA	NA	NA	0.363472	GO:0003924	1.32702	GO:0005525	0.403547	NA	NA
79861	TUBAL3	0	2	12.5731	3.04154e-19	Reject	GO:0003924	10.9985	go	GTPase activity	GO:0005525	1.57455	go	GTP binding	NA	NA	NA	NA	0.363472	GO:0003924	1.32702	GO:0005525	0.403547	NA	NA
60558	GUF1	0	2	12.5731	3.04154e-19	Reject	GO:0003924	10.9985	go	GTPase activity	GO:0005525	1.57455	go	GTP binding	NA	NA	NA	NA	0.363472	GO:0003924	1.32702	GO:0005525	0.403547	NA	NA
5771	PTPN2	0	3	12.5487	2.16239e-13	Reject	1020	6.06281	HPRD	binding	1017	3.4412	HPRD	binding	983	3.04468	HPRD	binding	0.344345	1020	0.784465	1017	0.507093	983	0.468165
302	ANXA2	0	17	12.5257	0.00119108	Do Not Rej	6714	12.7816	HPRD	binding	5578	5.35584	HPRD	binding	4216	4.48847	HPRD	binding	0.306985	6714	1.48522	5578	0.721336	4216	0.666667
6278	S100A7	0	10	12.4945	3.88951e-05	Do Not Rej	1956	9.05842	HPRD	binding	GO:0005829	4.94301	go	cytosol	10987	3.18301	HPRD	binding	0.385252	1956	1.09141	GO:0005829	0.830057	10987	0.5
5272	SERPINB9	0	10	12.4847	3.94003e-05	Do Not Rej	7157	9.02299	HPRD	binding	GO:0005829	4.94301	go	cytosol	2547	3.19298	HPRD	binding	0.281373	7157	1.09109	GO:0005829	0.830057	2547	0.480384
9970	NR1I3	0	7	12.4798	1.19724e-06	Reject	80205	6.20924	HPRD	binding	GO:0005829	4.94301	go	cytosol	8431	3.79641	HPRD	binding	0.408274	80205	0.894427	GO:0005829	0.830057	GO:0004882	0.707107
2168	FABP1	0	3	12.4787	2.91145e-13	Reject	pparaPathway	12.5935	biocarta	Mechanism of Gene Regulation by Peroxisome Proliferators via PPARa(alpha)	5465	1.28563	HPRD	binding	5468	-1.40047	HPRD	binding	0.297532	pparaPathway	1.45699	5465	0.333333	5468	0
8600	TNFSF11	0	9	12.4554	1.64944e-05	Do Not Rej	8600	6.28378	HPRD	binding	ranklPathway	6.02731	biocarta	Bone Remodelling	GO:0045672	2.59091	go	positive regulation of osteoclast differentiation	0.374042	8600	0.83205	ranklPathway	0.801784	GO:0045672	0.57735
2011	MARK2	0	7	12.4487	1.26832e-06	Reject	2932	4.58407	HPRD	binding	7534	3.11206	HPRD	binding	GO:0005524	2.41442	go	ATP binding	0.35637	GO:0005524	0.662034	2932	0.624695	7534	0.474713
57498	KIDINS220	0	3	12.4396	3.4344e-13	Reject	5587	8.59582	HPRD	binding	GO:0005829	4.94301	go	cytosol	25843	-1.0992	HPRD	binding	0.333844	5587	1.06904	GO:0005829	0.830057	25843	0
5883	RAD9A	0	21	12.4283	0.00334307	Do Not Rej	367	12.2353	HPRD	binding	25	3.91143	HPRD	binding	472	3.65433	HPRD	binding	0.358628	367	1.42009	25	0.5547	GO:0005730	0.53936
151	ADRA2B	0	6	12.4129	2.01505e-07	Reject	2771	7.98866	HPRD	binding	7534	3.11206	HPRD	binding	GO:0001584	2.09446	go	rhodopsin-like receptor activity	0.369216	2771	1	7534	0.474713	GO:0001584	0.426006
4656	MYOG	0	8	12.4013	5.8116e-06	Do Not Rej	6722	9.20176	HPRD	binding	6667	8.45808	HPRD	binding	4656	1.40079	HPRD	binding	0.270358	6722	1.11803	6667	1.02899	4656	0.353553
10808	HSPH1	0	4	12.3906	2.90853e-10	Reject	1457	6.15796	HPRD	binding	1459	2.57656	HPRD	binding	GO:0005524	2.41442	go	ATP binding	0.367247	1457	0.804984	GO:0005524	0.662034	1459	0.416025
1453	CSNK1D	0	11	12.3746	9.53243e-05	Do Not Rej	p53hypoxiaPathway	4.5065	biocarta	Hypoxia and p53 in the Cardiovascular system	wntPathway	4.17708	biocarta	WNT Signaling Pathway	1855	3.06255	HPRD	binding	0.378308	GO:0005524	0.662034	p53hypoxiaPathway	0.625543	wntPathway	0.588348
1982	EIF4G2	0	8	12.3717	6.09836e-06	Do Not Rej	eif4Pathway	6.35285	biocarta	Regulation of eIF4e and p70 S6 Kinase	8569	4.79777	HPRD	binding	836	3.5103	HPRD	binding	0.267272	eif4Pathway	0.816497	8569	0.707107	836	0.521286
831	CAST	0	6	12.3437	2.33611e-07	Reject	836	3.5103	HPRD	binding	823	3.50937	HPRD	binding	834	2.84879	HPRD	binding	0.338066	836	0.521286	823	0.514496	834	0.458831
274	BIN1	0	18	12.335	0.00182232	Do Not Rej	7161	11.6145	HPRD	binding	6654	4.90274	HPRD	binding	5906	3.61842	HPRD	binding	0.343458	7161	1.38675	6654	0.67082	5906	0.5547
9567	GTPBP1	0	3	12.3193	5.6966e-13	Reject	GO:0003924	10.9985	go	GTPase activity	GO:0005525	1.57455	go	GTP binding	GO:0045454	-0.253806	go	cell redox homeostasis	0.296773	GO:0003924	1.32702	GO:0005525	0.403547	GO:0045454	0
64130	LIN7B	0	8	12.2996	6.85167e-06	Do Not Rej	51764	14.9887	HPRD	binding	GO:0016323	1.02527	go	basolateral plasma membrane	GO:0019717	-0.0213244	go	synaptosome	0.204631	51764	1.76777	GO:0016323	0.256074	GO:0045211	0.0905357
28512	NKIRAS1	0	6	12.2892	2.62358e-07	Reject	GO:0003924	10.9985	go	GTPase activity	GO:0005525	1.57455	go	GTP binding	GO:0007249	0.40562	go	I-kappaB kinase/NF-kappaB cascade	0.241601	GO:0003924	1.32702	GO:0005525	0.403547	GO:0007249	0.196116
359845	FAM101B	0	3	12.2882	6.48672e-13	Reject	10524	7.61956	HPRD	binding	7704	6.58116	HPRD	binding	8794	-1.91253	HPRD	binding	0.318332	10524	0.942809	7704	0.83205	8794	0
6760	SS18	0	5	12.2877	1.9509e-08	Reject	2033	10.7465	HPRD	binding	6597	8.51586	HPRD	binding	3020	-1.53691	HPRD	binding	0.298342	2033	1.27475	6597	1.04257	3020	0
29763	PACSIN3	0	5	12.2561	2.11348e-08	Reject	50807	4.79777	HPRD	binding	59341	3.99681	HPRD	binding	8038	1.28563	HPRD	binding	0.353274	50807	0.707107	59341	0.603023	8038	0.333333
7429	VIL1	0	5	12.2521	2.13479e-08	Reject	6714	12.7816	HPRD	binding	5335	3.81234	HPRD	binding	GO:0051016	-0.565939	go	barbed-end actin filament capping	0.290873	6714	1.48522	5335	0.547723	GO:0005509	0.162392
81027	TUBB1	0	3	12.2448	7.77402e-13	Reject	GO:0003924	10.9985	go	GTPase activity	GO:0005525	1.57455	go	GTP binding	GO:0005200	-0.328323	go	structural constituent of cytoskeleton	0.296773	GO:0003924	1.32702	GO:0005525	0.403547	GO:0005200	0
4306	NR3C2	0	5	12.2315	2.24905e-08	Reject	8554	11.3918	HPRD	binding	10728	3.61842	HPRD	binding	2288	1.40079	HPRD	binding	0.358289	8554	1.33333	10728	0.5547	2288	0.353553
85004	RERG	0	6	12.1998	3.17034e-07	Reject	GO:0003924	10.9985	go	GTPase activity	GO:0005829	4.94301	go	cytosol	GO:0005525	1.57455	go	GTP binding	0.363488	GO:0003924	1.32702	GO:0005829	0.830057	GO:0005525	0.403547
23557	SNAPIN	0	23	12.1788	0.00555131	Do Not Rej	10524	7.61956	HPRD	binding	4087	7.42961	HPRD	binding	5566	6.0581	HPRD	binding	0.351842	10524	0.942809	4087	0.928279	5566	0.795495
3224	HOXC8	0	7	12.1658	2.13054e-06	Reject	3725	12.5914	HPRD	binding	4089	4.67263	HPRD	binding	4086	1.47657	HPRD	binding	0.271759	3725	1.46059	4089	0.635001	4086	0.301511
3221	HOXC4	0	3	12.1319	1.24069e-12	Reject	5591	6.51118	HPRD	binding	2547	3.19298	HPRD	binding	6663	2.42773	HPRD	binding	0.336287	5591	0.834058	2547	0.480384	6663	0.408248
5313	PKLR	0	17	12.116	0.00164871	Do Not Rej	163685	21.0354	reactome	Integration of pathways involved in energy metabolism	hsa00230	2.22255	kegg	Purine metabolism	GO:0000287	0.4296	go	magnesium ion binding	0.189739	163685	2.33384	hsa00230	0.405554	GO:0000287	0.29277
2798	GNRHR	1	3	12.0925	1.45898e-12	Reject	6001	10.5457	HPRD	binding	GO:0001584	1.52159	go	rhodopsin-like receptor activity	GO:0005887	0.0252246	go	integral to plasma membrane	0.367094	6001	1.34164	GO:0001584	0.365148	GO:0005887	0.352463
118788	PIK3AP1	0	2	12.088	6.29026e-18	Reject	6850	8.50762	HPRD	binding	695	3.58034	HPRD	binding	NA	NA	NA	NA	0.346783	6850	1.03209	695	0.522233	NA	NA
6767	ST13	0	4	12.0879	7.51938e-10	Reject	4087	7.42961	HPRD	binding	3579	6.28378	HPRD	binding	2147	-0.603451	HPRD	binding	0.274054	4087	0.928279	3579	0.83205	25842	0
4082	MARCKS	0	7	12.0758	2.50683e-06	Reject	5578	5.35584	HPRD	binding	10140	3.99681	HPRD	binding	calcineurinPathway	2.66399	biocarta	Effects of calcineurin in Keratinocyte Differentiation	0.288758	5578	0.721336	10140	0.603023	calcineurinPathway	0.436436
5899	RALB	0	7	12.045	2.64971e-06	Reject	9185	6.99449	HPRD	binding	266747	6.99449	HPRD	binding	85021	1.70333	HPRD	binding	0.382438	9185	1	266747	1	85021	0.408248
10487	CAP1	0	5	12.042	3.61541e-08	Reject	mPRPathway	18.5392	biocarta	How Progesterone Initiates the Oocyte Maturation	4653	-0.130231	HPRD	binding	GO:0030864	-1.18611	go	cortical actin cytoskeleton	0.218811	mPRPathway	2.08514	10486	0	4653	0
9185	REPS2	0	9	12.0223	3.06896e-05	Do Not Rej	5829	6.92896	HPRD	binding	50807	4.79777	HPRD	binding	GO:0005730	2.68082	go	nucleolus	0.343501	5829	0.870388	50807	0.707107	GO:0005730	0.53936
1846	DUSP4	0	4	12.003	9.77552e-10	Reject	2902	8.96711	HPRD	binding	GO:0005654	4.0403	go	nucleoplasm	GO:0017017	1.18641	go	MAP kinase tyrosine/serine/threonine phosphatase activity	0.326809	2902	1.08012	GO:0005654	0.645124	GO:0017017	0.316228
10381	TUBB3	0	9	11.9819	3.24903e-05	Do Not Rej	GO:0003924	10.9985	go	GTPase activity	10657	8.12667	HPRD	binding	GO:0001584	2.09446	go	rhodopsin-like receptor activity	0.323059	GO:0003924	1.32702	10657	1	GO:0001584	0.426006
23682	RAB38	0	4	11.9715	1.07692e-09	Reject	GO:0003924	10.9985	go	GTPase activity	GO:0005525	1.57455	go	GTP binding	658	-0.159134	HPRD	binding	0.257013	GO:0003924	1.32702	GO:0005525	0.403547	GO:0042470	0
4841	NONO	0	4	11.9712	1.07803e-09	Reject	367	12.2353	HPRD	binding	4841	1.28563	HPRD	binding	5430	-0.149307	HPRD	binding	0.254385	367	1.42009	4841	0.333333	6421	0
79631	EFTUD1	0	3	11.9298	2.83559e-12	Reject	GO:0003924	10.9985	go	GTPase activity	GO:0005525	1.57455	go	GTP binding	GO:0003746	-0.643273	go	translation elongation factor activity	0.296773	GO:0003924	1.32702	GO:0005525	0.403547	GO:0003746	0
10767	HBS1L	0	3	11.9298	2.83559e-12	Reject	GO:0003924	10.9985	go	GTPase activity	GO:0005525	1.57455	go	GTP binding	GO:0003746	-0.643273	go	translation elongation factor activity	0.296773	GO:0003924	1.32702	GO:0005525	0.403547	GO:0003746	0
84340	GFM2	0	3	11.9298	2.83559e-12	Reject	GO:0003924	10.9985	go	GTPase activity	GO:0005525	1.57455	go	GTP binding	GO:0003746	-0.643273	go	translation elongation factor activity	0.296773	GO:0003924	1.32702	GO:0005525	0.403547	GO:0003746	0
2950	GSTP1	0	13	11.9183	0.000473945	Do Not Rej	5599	15.5171	HPRD	binding	387082	4.09227	HPRD	binding	GO:0007417	0.451047	go	central nervous system development	0.189647	5599	1.76141	387082	0.57735	GO:0007417	0.108465
546	ATRX	0	9	11.9029	3.62947e-05	Do Not Rej	3065	7.58929	HPRD	binding	9759	4.2807	HPRD	binding	1616	2.50181	HPRD	binding	0.347518	3065	0.937043	GO:0005524	0.662034	9759	0.6
9817	KEAP1	0	6	11.89	6.04699e-07	Reject	arenrf2Pathway	13.7328	biocarta	Oxidative Stress Induced Gene Expression Via Nrf2	GO:0005730	2.68082	go	nucleolus	GO:0001701	2.4999	go	in utero embryonic development	0.306835	arenrf2Pathway	1.60357	GO:0005730	0.53936	GO:0001701	0.408248
5330	PLCB2	0	7	11.8675	3.63752e-06	Reject	GO:0004435	4.2807	go	phosphoinositide phospholipase C activity	hsa00562	4.01838	kegg	Inositol phosphate metabolism	GO:0007202	3.31445	go	activation of phospholipase C activity	0.335803	GO:0004435	0.6	hsa00562	0.565685	GO:0007202	0.516398
196883	ADCY4	0	5	11.8672	5.56711e-08	Reject	GO:0006171	11.1643	go	cAMP biosynthetic process	hsa00230	2.22255	kegg	Purine metabolism	GO:0000287	0.4296	go	magnesium ion binding	0.361668	GO:0006171	1.33631	hsa00230	0.405554	GO:0005622	0.299778
10923	SUB1	0	7	11.8455	3.78174e-06	Reject	2033	10.7465	HPRD	binding	1457	6.15796	HPRD	binding	GO:0005730	2.68082	go	nucleolus	0.302654	2033	1.27475	1457	0.804984	GO:0005730	0.53936
10691	GMEB1	0	5	11.8185	6.27177e-08	Reject	1387	10.5655	HPRD	binding	4088	8.26176	HPRD	binding	10691	-1.28532	HPRD	binding	0.343413	1387	1.25676	4088	1.01535	GO:0008270	0.28843
5457	POU4F1	0	4	11.8125	1.74971e-09	Reject	2099	11.796	HPRD	binding	6014	4.79777	HPRD	binding	GO:0001967	-2.19083	go	suckling behavior	0.303962	2099	1.375	6014	0.707107	GO:0021953	0
3858	KRT10	0	3	11.806	4.67456e-12	Reject	207	7.30942	HPRD	binding	5590	5.68267	HPRD	binding	2125	-1.18611	HPRD	binding	0.301757	207	0.911685	5590	0.742781	2125	0
3280	HES1	0	16	11.7974	0.00159219	Do Not Rej	6774	9.74835	HPRD	binding	23411	5.62549	HPRD	binding	5578	5.35584	HPRD	binding	0.343772	6774	1.17851	23411	0.816497	5578	0.721336
3594	IL12RB1	0	9	11.7932	4.22849e-05	Do Not Rej	IL12Pathway	6.51118	biocarta	IL12 and Stat4 Dependent Signaling Pathway in Th1 Development	th1th2Pathway	5.05406	biocarta	Th1/Th2 Differentiation	nktPathway	3.89692	biocarta	Selective expression of chemokine receptors during T-cell polarization	0.364952	IL12Pathway	0.834058	th1th2Pathway	0.688247	nktPathway	0.557086
3676	ITGA4	0	15	11.7884	0.00116819	Do Not Rej	5829	6.92896	HPRD	binding	5566	6.0581	HPRD	binding	LairPathway	5.39374	biocarta	Cells and Molecules involved in local acute inflammatory response	0.322875	5829	0.870388	5566	0.795495	LairPathway	0.727607
490	ATP2B1	0	7	11.7577	4.41531e-06	Do Not Rej	5566	6.0581	HPRD	binding	5578	5.35584	HPRD	binding	GO:0005524	2.41442	go	ATP binding	0.388872	5566	0.795495	5578	0.721336	GO:0005524	0.662034
51567	TTRAP	0	6	11.7573	7.93724e-07	Reject	7341	8.31891	HPRD	binding	2114	4.22501	HPRD	binding	GO:0003714	1.13069	go	transcription corepressor activity	0.294507	7341	1.01419	2114	0.632456	GO:0003714	0.280976
4734	NEDD4	0	22	11.7313	0.00619008	Do Not Rej	7161	11.6145	HPRD	binding	868	5.21716	HPRD	binding	GO:0005829	4.94301	go	cytosol	0.345874	7161	1.38675	GO:0005829	0.830057	868	0.707107
55872	PBK	0	6	11.7267	8.44745e-07	Reject	9737	3.81234	HPRD	binding	983	3.04468	HPRD	binding	GO:0005524	2.41442	go	ATP binding	0.345018	GO:0005524	0.662034	9737	0.547723	983	0.468165
2252	FGF7	0	6	11.7015	8.89209e-07	Reject	1845	6.20924	HPRD	binding	2261	4.07889	HPRD	binding	2264	3.18301	HPRD	binding	0.343902	1845	0.894427	2261	0.57735	2264	0.5
30846	EHD2	0	5	11.6995	8.37637e-08	Reject	GO:0003924	10.9985	go	GTPase activity	GO:0005524	2.41442	go	ATP binding	GO:0005525	1.57455	go	GTP binding	0.357779	GO:0003924	1.32702	GO:0005524	0.662034	GO:0005525	0.403547
118	ADD1	0	12	11.6974	0.000366739	Do Not Rej	5580	8.34162	HPRD	binding	5566	6.0581	HPRD	binding	GO:0005829	4.94301	go	cytosol	0.327596	5580	1.016	GO:0005829	0.830057	5566	0.795495
6909	TBX2	0	3	11.6865	7.53462e-12	Reject	arfPathway	10.3915	biocarta	Tumor Suppressor Arf Inhibits Ribosomal Biogenesis	GO:0030879	2.58039	go	mammary gland development	GO:0048738	-1.28532	go	cardiac muscle development	0.292384	arfPathway	1.25	GO:0030879	0.426401	GO:0048738	0
2920	CXCL2	0	7	11.678	5.07706e-06	Do Not Rej	3579	6.28378	HPRD	binding	3577	5.16861	HPRD	binding	GO:0005615	2.43469	go	extracellular space	0.333544	3579	0.83205	3577	0.755929	GO:0005615	0.508475
10576	CCT2	0	7	11.6594	5.2446e-06	Do Not Rej	GO:0005829	4.94301	go	cytosol	387082	4.09227	HPRD	binding	GO:0005730	2.68082	go	nucleolus	0.361939	GO:0005829	0.830057	GO:0005524	0.662034	387082	0.57735
10848	PPP1R13L	0	2	11.6363	9.51241e-17	Reject	10848	10.5056	HPRD	binding	GO:0003714	1.13069	go	transcription corepressor activity	NA	NA	NA	NA	0.337333	10848	1.34164	GO:0003714	0.280976	NA	NA
84441	MAML2	0	4	11.6308	3.02473e-09	Reject	1387	10.5655	HPRD	binding	4855	5.16861	HPRD	binding	4853	-1.91253	HPRD	binding	0.298996	1387	1.25676	4855	0.755929	4853	0
2689	GH2	0	1	11.6145	1.73929e-31	Reject	2690	11.6145	HPRD	binding	NA	NA	NA	NA	NA	NA	NA	NA	0.377807	2690	1.38675	NA	NA	NA	NA
400	ARL1	0	5	11.6138	1.02995e-07	Reject	GO:0003924	10.9985	go	GTPase activity	26958	2.19125	HPRD	binding	GO:0005525	1.57455	go	GTP binding	0.391828	GO:0003924	1.32702	26958	0.5	GO:0005525	0.403547
301	ANXA1	0	15	11.6042	0.00136683	Do Not Rej	gcrPathway	13.153	biocarta	Corticosteroids and cardioprotection	6714	12.7816	HPRD	binding	GO:0016323	1.02527	go	basolateral plasma membrane	0.267598	gcrPathway	1.52753	6714	1.48522	GO:0016323	0.256074
5905	RANGAP1	0	10	11.5956	0.000122783	Do Not Rej	1457	6.15796	HPRD	binding	7329	6.0841	HPRD	binding	6612	3.79641	HPRD	binding	0.300016	1457	0.804984	7329	0.781133	6612	0.57735
4001	LMNB1	0	22	11.591	0.00673292	Do Not Rej	5580	8.34162	HPRD	binding	5578	5.35584	HPRD	binding	387082	4.09227	HPRD	binding	0.376817	5580	1.016	5578	0.721336	387082	0.57735
27314	RAB30	0	3	11.551	1.28783e-11	Reject	GO:0003924	10.9985	go	GTPase activity	GO:0005525	1.57455	go	GTP binding	GO:0005795	-1.02204	go	Golgi stack	0.296773	GO:0003924	1.32702	GO:0005525	0.403547	GO:0005795	0
51062	SPG3A	0	3	11.541	1.33964e-11	Reject	GO:0003924	10.9985	go	GTPase activity	GO:0005525	1.57455	go	GTP binding	GO:0005794	-1.03207	go	Golgi apparatus	0.338439	GO:0003924	1.32702	GO:0005525	0.403547	GO:0005794	0.180775
10628	TXNIP	0	5	11.5141	1.30744e-07	Reject	7704	6.58116	HPRD	binding	3838	4.63005	HPRD	binding	64750	2.16836	HPRD	binding	0.308974	7704	0.83205	3838	0.639602	64750	0.377964
7376	NR1H2	0	5	11.5002	1.35152e-07	Reject	9612	7.46842	HPRD	binding	23054	4.90274	HPRD	binding	8431	3.79641	HPRD	binding	0.364986	9612	0.928477	23054	0.67082	8431	0.57735
5797	PTPRM	0	9	11.4942	6.37101e-05	Do Not Rej	10399	7.05472	HPRD	binding	999	3.99681	HPRD	binding	5797	2.19125	HPRD	binding	0.353593	10399	0.883883	999	0.603023	5797	0.5
7428	VHL	0	17	11.478	0.00268609	Do Not Rej	6667	8.45808	HPRD	binding	3091	8.2775	HPRD	binding	hifPathway	5.79598	biocarta	Hypoxia-Inducible Factor in the Cardiovascular System	0.377482	3091	1.0328	6667	1.02899	GO:0005829	0.830057
11031	RAB31	0	3	11.4739	1.74278e-11	Reject	GO:0003924	10.9985	go	GTPase activity	GO:0005525	1.57455	go	GTP binding	4356	-1.0992	HPRD	binding	0.296773	GO:0003924	1.32702	GO:0005525	0.403547	4356	0
10062	NR1H3	0	8	11.4639	2.52713e-05	Do Not Rej	pparaPathway	12.5935	biocarta	Mechanism of Gene Regulation by Peroxisome Proliferators via PPARa(alpha)	23054	4.90274	HPRD	binding	8721	1.02232	HPRD	binding	0.369221	pparaPathway	1.45699	23054	0.67082	GO:0005622	0.299778
10842	C7orf16	0	5	11.4359	1.5747e-07	Reject	5592	6.51118	HPRD	binding	5566	6.0581	HPRD	binding	GO:0007417	0.451047	go	central nervous system development	0.290093	5592	0.834058	5566	0.795495	GO:0005625	0.219971
27240	SIT1	0	3	11.4172	2.174e-11	Reject	27240	8.19474	HPRD	binding	GO:0042169	2.95156	go	SH2 domain binding	GO:0005887	0.27087	go	integral to plasma membrane	0.359708	27240	1.06066	GO:0042169	0.471405	GO:0005887	0.384505
23560	GTPBP4	0	6	11.4106	1.59376e-06	Reject	GO:0003924	10.9985	go	GTPase activity	GO:0005525	1.57455	go	GTP binding	7532	0.444733	HPRD	binding	0.246278	GO:0003924	1.32702	GO:0005525	0.403547	7532	0.228086
9937	DCLRE1A	0	1	11.3918	2.29783e-30	Reject	8554	11.3918	HPRD	binding	NA	NA	NA	NA	NA	NA	NA	NA	0.367977	8554	1.33333	NA	NA	NA	NA
23314	SATB2	0	1	11.3918	2.29783e-30	Reject	8554	11.3918	HPRD	binding	NA	NA	NA	NA	NA	NA	NA	NA	0.367977	8554	1.33333	NA	NA	NA	NA
6605	SMARCE1	0	7	11.3828	8.45232e-06	Do Not Rej	6597	8.51586	HPRD	binding	10499	5.80293	HPRD	binding	GO:0005730	2.68082	go	nucleolus	0.323716	6597	1.04257	10499	0.755929	GO:0005730	0.53936
4066	LYL1	0	4	11.3445	7.04668e-09	Reject	4790	6.06281	HPRD	binding	4005	4.22501	HPRD	binding	4733	3.24751	HPRD	binding	0.348305	4790	0.784465	4733	0.707107	4005	0.632456
6764	ST5	0	2	11.341	5.31642e-16	Reject	4087	7.42961	HPRD	binding	25	3.91143	HPRD	binding	NA	NA	NA	NA	0.33716	4087	0.928279	25	0.5547	NA	NA
23048	FNBP1	0	4	11.3219	7.52649e-09	Reject	5148	6.20924	HPRD	binding	998	4.90274	HPRD	binding	356	1.91291	HPRD	binding	0.33047	5148	0.894427	998	0.67082	356	0.447214
482	ATP1B2	0	4	11.3211	7.54427e-09	Reject	58157	13.4698	HPRD	binding	GO:0031402	-0.204792	go	sodium ion binding	GO:0030955	-0.757777	go	potassium ion binding	0.229505	58157	1.63299	GO:0031402	0.0928477	GO:0030955	0
55806	HR	0	5	11.3202	2.06865e-07	Reject	8841	6.37288	HPRD	binding	7421	5.79598	HPRD	binding	GO:0003714	1.13069	go	transcription corepressor activity	0.360855	8841	0.811107	7421	0.774597	GO:0008270	0.28843
493861	EID3	0	2	11.2969	6.85171e-16	Reject	1387	10.5655	HPRD	binding	10513	0.731364	HPRD	binding	NA	NA	NA	NA	0.316638	1387	1.25676	10513	0.242536	NA	NA
63967	CLSPN	0	9	11.2587	8.7406e-05	Do Not Rej	672	4.07889	HPRD	binding	GO:0005654	4.0403	go	nucleoplasm	545	3.18301	HPRD	binding	0.2707	GO:0005654	0.645124	672	0.57735	545	0.5
8997	KALRN	0	10	11.2441	0.000188496	Do Not Rej	2048	4.63005	HPRD	binding	6612	3.79641	HPRD	binding	6613	2.66399	HPRD	binding	0.349316	GO:0005524	0.662034	2048	0.639602	6612	0.57735
7818	DAP3	0	5	11.241	2.48968e-07	Reject	3091	8.2775	HPRD	binding	7818	5.62549	HPRD	binding	8772	-0.643273	HPRD	binding	0.253717	3091	1.0328	7818	0.816497	8772	0
5621	PRNP	0	15	11.2381	0.00185586	Do Not Rej	857	8.61699	HPRD	binding	1457	6.15796	HPRD	binding	1460	4.7618	HPRD	binding	0.316302	857	1.0435	1457	0.804984	1460	0.654654
8822	FGF17	0	6	11.2193	2.32202e-06	Reject	2261	4.07889	HPRD	binding	2264	3.18301	HPRD	binding	GO:0005615	2.43469	go	extracellular space	0.339702	2261	0.57735	GO:0005615	0.508475	2264	0.5
4839	NOL1	0	4	11.2084	1.04604e-08	Reject	5795	8.19474	HPRD	binding	GO:0005730	2.68082	go	nucleolus	4869	1.28563	HPRD	binding	0.313143	5795	1.06066	GO:0005730	0.53936	4869	0.333333
6502	SKP2	0	15	11.2027	0.00191082	Do Not Rej	g1Pathway	9.43748	biocarta	Cell Cycle: G1/S Check Point	1025	5.80293	HPRD	binding	8454	1.53724	HPRD	binding	0.326783	g1Pathway	1.13389	1025	0.755929	8454	0.377964
7448	VTN	0	15	11.1884	0.00193339	Do Not Rej	1457	6.15796	HPRD	binding	5566	6.0581	HPRD	binding	5578	5.35584	HPRD	binding	0.334666	1457	0.804984	5566	0.795495	5578	0.721336
90226	UCN2	0	1	11.1643	3.04764e-29	Reject	GO:0006171	11.1643	go	cAMP biosynthetic process	NA	NA	NA	NA	NA	NA	NA	NA	0.36853	GO:0006171	1.33631	NA	NA	NA	NA
64100	ELSPBP1	0	2	11.1443	1.63388e-15	Reject	nfatPathway	11.5497	biocarta	NFAT and Hypertrophy of the heart (Transcription in the broken heart)	GO:0007338	-0.405381	go	single fertilization	NA	NA	NA	NA	0.262175	nfatPathway	1.3484	GO:0007338	0	NA	NA
8439	NSMAF	0	2	11.1071	2.01671e-15	Reject	ceramidePathway	10.779	biocarta	Ceramide Signaling Pathway	GO:0005625	0.328077	go	soluble fraction	NA	NA	NA	NA	0.314049	ceramidePathway	1.2792	GO:0005625	0.219971	NA	NA
51082	POLR1D	0	21	11.0987	0.00771924	Do Not Rej	arfPathway	10.3915	biocarta	Tumor Suppressor Arf Inhibits Ribosomal Biogenesis	GO:0005654	4.0403	go	nucleoplasm	hsa00230	2.22255	kegg	Purine metabolism	0.223993	arfPathway	1.25	GO:0005654	0.645124	hsa00230	0.405554
10554	AGPAT1	0	14	11.0947	0.00151247	Do Not Rej	163685	21.0354	reactome	Integration of pathways involved in energy metabolism	GO:0005829	4.94301	go	cytosol	73923	-0.195996	reactome	Lipid metabolism	0.20991	163685	2.33384	GO:0005829	0.830057	GO:0046027	0
7849	PAX8	0	7	11.0746	1.42068e-05	Do Not Rej	4088	8.26176	HPRD	binding	7080	6.99449	HPRD	binding	GO:0005654	4.0403	go	nucleoplasm	0.310527	4088	1.01535	7080	1	GO:0005654	0.645124
10006	ABI1	0	17	11.0714	0.00362432	Do Not Rej	GO:0005829	4.94301	go	cytosol	10006	4.79777	HPRD	binding	25	3.91143	HPRD	binding	0.36843	GO:0005829	0.830057	10006	0.707107	25	0.5547
6531	SLC6A3	0	12	11.0702	0.00069749	Do Not Rej	10399	7.05472	HPRD	binding	7041	6.57049	HPRD	binding	GO:0007595	3.79641	go	lactation	0.354257	10399	0.883883	7041	0.866025	GO:0007595	0.57735
4521	NUDT1	0	1	10.9985	1.94227e-28	Reject	GO:0003924	10.9985	go	GTPase activity	NA	NA	NA	NA	NA	NA	NA	NA	0.3668	GO:0003924	1.32702	NA	NA	NA	NA
8463	TEAD2	0	2	10.9979	3.72217e-15	Reject	8648	10.1076	HPRD	binding	10413	0.890269	HPRD	binding	NA	NA	NA	NA	0.314935	8648	1.20049	10413	0.267261	NA	NA
7078	TIMP3	0	9	10.9934	0.00012392	Do Not Rej	p53Pathway	5.58584	biocarta	p53 Signaling Pathway	3791	4.63005	HPRD	binding	2202	1.91291	HPRD	binding	0.289396	p53Pathway	0.75	3791	0.639602	2202	0.447214
3695	ITGB7	0	14	10.9834	0.00166544	Do Not Rej	5580	8.34162	HPRD	binding	10399	7.05472	HPRD	binding	999	3.99681	HPRD	binding	0.318225	5580	1.016	10399	0.883883	999	0.603023
51762	RAB8B	0	5	10.9565	4.7942e-07	Reject	GO:0003924	10.9985	go	GTPase activity	GO:0005524	2.41442	go	ATP binding	GO:0005525	1.57455	go	GTP binding	0.379477	GO:0003924	1.32702	GO:0005524	0.662034	GO:0005525	0.403547
397	ARHGDIB	0	7	10.9509	1.74376e-05	Do Not Rej	tnfr1Pathway	3.89692	biocarta	TNFR1 Signaling Pathway	HivnefPathway	3.62141	biocarta	HIV-I Nef: negative effector of Fas and TNF	836	3.5103	HPRD	binding	0.302125	tnfr1Pathway	0.557086	HivnefPathway	0.525226	836	0.521286
824	CAPN2	0	9	10.9443	0.000132093	Do Not Rej	5770	13.8751	HPRD	binding	mCalpainPathway	6.20369	biocarta	mCalpain and friends in Cell motility	mef2dPathway	-0.496873	biocarta	Role of MEF2D in T-cell Apoptosis	0.283485	5770	1.60591	mCalpainPathway	0.8	GO:0005622	0.299778
493	ATP2B4	0	13	10.9225	0.00122538	Do Not Rej	6714	12.7816	HPRD	binding	GO:0005524	2.41442	go	ATP binding	1742	1.26851	HPRD	binding	0.361672	6714	1.48522	GO:0005524	0.662034	GO:0005887	0.384505
22836	RHOBTB3	0	2	10.9049	6.24453e-15	Reject	GO:0003924	10.9985	go	GTPase activity	GO:0005604	-0.0935989	go	basement membrane	NA	NA	NA	NA	0.259367	GO:0003924	1.32702	GO:0005604	0	NA	NA
1831	TSC22D3	0	1	10.8941	6.14759e-28	Reject	1831	10.8941	HPRD	binding	NA	NA	NA	NA	NA	NA	NA	NA	0.367977	1831	1.33333	NA	NA	NA	NA
225689	MAPK15	0	7	10.8928	1.91848e-05	Do Not Rej	225689	5.62549	HPRD	binding	1445	5.58584	HPRD	binding	GO:0005524	2.41442	go	ATP binding	0.383402	225689	0.816497	1445	0.75	GO:0005524	0.662034
7349	UCN	0	2	10.8793	7.19408e-15	Reject	1394	13.4698	HPRD	binding	1395	-2.59044	HPRD	binding	NA	NA	NA	NA	0.297303	1394	1.63299	1395	0	NA	NA
10155	TRIM28	0	16	10.8709	0.0032866	Do Not Rej	2099	11.796	HPRD	binding	10155	6.20924	HPRD	binding	8805	6.02731	HPRD	binding	0.373922	2099	1.375	10155	0.894427	8805	0.801784
64866	CDCP1	0	2	10.8691	7.61483e-15	Reject	6714	12.7816	HPRD	binding	6768	-1.91253	HPRD	binding	NA	NA	NA	NA	0.279565	6714	1.48522	6768	0	NA	NA
51118	UTP11L	0	4	10.8417	2.96613e-08	Reject	GO:0048011	9.54764	go	nerve growth factor receptor signaling pathway	GO:0005615	2.43469	go	extracellular space	GO:0007399	0.0454434	go	nervous system development	0.307235	GO:0048011	1.22474	GO:0005615	0.508475	GO:0007399	0.226455
2250	FGF5	0	5	10.8415	6.2207e-07	Reject	2261	4.07889	HPRD	binding	2264	3.18301	HPRD	binding	GO:0005615	2.43469	go	extracellular space	0.33794	2261	0.57735	GO:0005615	0.508475	2264	0.5
157	ADRBK2	0	7	10.8387	2.09599e-05	Do Not Rej	185	5.16861	HPRD	binding	7852	4.22501	HPRD	binding	GO:0005524	2.41442	go	ATP binding	0.364293	185	0.755929	GO:0005524	0.662034	7852	0.632456
57403	RAB22A	0	4	10.8281	3.08104e-08	Reject	GO:0003924	10.9985	go	GTPase activity	GO:0005525	1.57455	go	GTP binding	GO:0005769	-0.0420388	go	early endosome	0.257013	GO:0003924	1.32702	GO:0005525	0.403547	GO:0007032	0
1983	EIF5	0	20	10.8265	0.00774166	Do Not Rej	GO:0003924	10.9985	go	GTPase activity	1457	6.15796	HPRD	binding	GO:0005829	4.94301	go	cytosol	0.305474	GO:0003924	1.32702	GO:0005829	0.830057	1457	0.804984
1906	EDN1	1	27	10.7788	0.0190224	Do Not Rej	cardiacegfPathway	12.0612	biocarta	Role of EGF Receptor Transactivation by GPCRs in Cardiac Hypertrophy	nfatPathway	10.2949	biocarta	NFAT and Hypertrophy of the heart (Transcription in the broken heart)	GO:0045429	5.82018	go	positive regulation of nitric oxide biosynthetic process	0.412065	cardiacegfPathway	1.41421	nfatPathway	1.21356	GO:0045429	0.774597
5308	PITX2	0	5	10.7732	7.25326e-07	Reject	10524	7.61956	HPRD	binding	pitx2Pathway	3.18301	biocarta	Multi-step Regulation of Transcription by Pitx2	5308	1.91291	HPRD	binding	0.279533	10524	0.942809	pitx2Pathway	0.5	5308	0.447214
372	ARCN1	0	10	10.7495	0.000337819	Do Not Rej	9276	5.62549	HPRD	binding	GO:0005829	4.94301	go	cytosol	1315	4.48847	HPRD	binding	0.351373	GO:0005829	0.830057	9276	0.816497	1315	0.666667
4330	MN1	0	1	10.7465	3.076e-27	Reject	2033	10.7465	HPRD	binding	NA	NA	NA	NA	NA	NA	NA	NA	0.356935	2033	1.27475	NA	NA	NA	NA
133418	EMB	0	1	10.7465	3.076e-27	Reject	2033	10.7465	HPRD	binding	NA	NA	NA	NA	NA	NA	NA	NA	0.356935	2033	1.27475	NA	NA	NA	NA
51621	KLF13	0	5	10.7431	7.75898e-07	Reject	1387	10.5655	HPRD	binding	8850	6.47549	HPRD	binding	8899	-1.70297	HPRD	binding	0.374748	1387	1.25676	8850	0.821995	GO:0005622	0.299778
5867	RAB4A	0	18	10.7385	0.0056853	Do Not Rej	GO:0003924	10.9985	go	GTPase activity	23607	10.0561	HPRD	binding	5300	6.69301	HPRD	binding	0.338342	GO:0003924	1.32702	23607	1.21268	5300	0.845154
3976	LIF	0	3	10.7375	2.83625e-10	Reject	nfatPathway	11.5497	biocarta	NFAT and Hypertrophy of the heart (Transcription in the broken heart)	GO:0005615	2.43469	go	extracellular space	GO:0005146	-3.24695	go	leukemia inhibitory factor receptor binding	0.317144	nfatPathway	1.3484	GO:0005615	0.508475	GO:0005146	0
51655	RASD1	0	5	10.733	7.93543e-07	Reject	GO:0003924	10.9985	go	GTPase activity	5359	1.81529	HPRD	binding	GO:0005525	1.57455	go	GTP binding	0.337365	GO:0003924	1.32702	GO:0005525	0.403547	5359	0.338062
4744	NEFH	0	7	10.7263	2.51574e-05	Do Not Rej	5594	17.9514	HPRD	binding	5585	0.890269	HPRD	binding	GO:0007399	0.0454434	go	nervous system development	0.253829	5594	2.02031	5585	0.267261	GO:0007399	0.226455
51	ACOX1	0	6	10.7211	6.0197e-06	Do Not Rej	pparaPathway	12.5935	biocarta	Mechanism of Gene Regulation by Peroxisome Proliferators via PPARa(alpha)	hsa00071	-0.0510248	kegg	Fatty acid metabolism	GO:0005778	-0.0759856	go	peroxisomal membrane	0.159381	pparaPathway	1.45699	6517	0	GO:0050660	0
7074	TIAM1	0	12	10.7101	0.000994914	Do Not Rej	7074	8.94914	HPRD	binding	818	4.5065	HPRD	binding	56288	3.18301	HPRD	binding	0.33585	7074	1.1094	818	0.625543	56288	0.5
128312	HIST3H2BB	0	2	10.7071	1.85079e-14	Reject	9252	8.51586	HPRD	binding	6046	2.19125	HPRD	binding	NA	NA	NA	NA	0.343844	9252	1.04257	6046	0.5	NA	NA
10748	KLRA1	0	1	10.7033	4.90931e-27	Reject	5777	10.7033	HPRD	binding	NA	NA	NA	NA	NA	NA	NA	NA	0.354157	5777	1.26025	NA	NA	NA	NA
3820	KLRB1	0	1	10.7033	4.90931e-27	Reject	5777	10.7033	HPRD	binding	NA	NA	NA	NA	NA	NA	NA	NA	0.354157	5777	1.26025	NA	NA	NA	NA
27175	TUBG2	0	5	10.6851	8.82937e-07	Reject	GO:0003924	10.9985	go	GTPase activity	GO:0000242	1.70333	go	pericentriolar material	GO:0005525	1.57455	go	GTP binding	0.296371	GO:0003924	1.32702	GO:0000242	0.408248	GO:0005525	0.403547
64121	RRAGC	0	6	10.6735	6.58e-06	Do Not Rej	GO:0003924	10.9985	go	GTPase activity	GO:0046982	1.77416	go	protein heterodimerization activity	GO:0005525	1.57455	go	GTP binding	0.308873	GO:0003924	1.32702	GO:0005525	0.403547	GO:0046982	0.35218
9077	DIRAS3	0	3	10.6605	3.75694e-10	Reject	GO:0003924	10.9985	go	GTPase activity	GO:0005525	1.57455	go	GTP binding	GO:0006349	-1.91253	go	genetic imprinting	0.296773	GO:0003924	1.32702	GO:0005525	0.403547	GO:0006349	0
896	CCND3	0	17	10.6367	0.00494318	Do Not Rej	10499	5.80293	HPRD	binding	5934	4.22501	HPRD	binding	5914	2.50181	HPRD	binding	0.354058	10499	0.755929	5934	0.632456	5914	0.417029
1910	EDNRB	0	8	10.6359	8.48385e-05	Do Not Rej	cardiacegfPathway	14.2795	biocarta	Role of EGF Receptor Transactivation by GPCRs in Cardiac Hypertrophy	GO:0001584	2.09446	go	rhodopsin-like receptor activity	GO:0005887	0.27087	go	integral to plasma membrane	0.278551	cardiacegfPathway	1.64992	GO:0001584	0.426006	GO:0005887	0.384505
51560	RAB6B	0	6	10.6307	7.12486e-06	Do Not Rej	GO:0003924	10.9985	go	GTPase activity	GO:0005525	1.57455	go	GTP binding	90	-0.0654324	HPRD	binding	0.239313	GO:0003924	1.32702	GO:0005525	0.403547	GO:0005794	0.180775
23411	SIRT1	0	13	10.617	0.00161667	Do Not Rej	pmlPathway	7.72492	biocarta	Regulation of transcriptional activity by PML	GO:0051097	3.24751	go	negative regulation of helicase activity	2308	3.24751	HPRD	binding	0.325055	pmlPathway	0.970143	GO:0051097	0.707107	2308	0.707107
6916	TBXAS1	0	7	10.6133	3.01735e-05	Do Not Rej	sppaPathway	16.9279	biocarta	Aspirin Blocks Signaling Pathway Involved in Platelet Activation	hsa00590	-0.146443	kegg	Arachidonic acid metabolism	140192	-0.442424	reactome	Xenobiotic metabolism	0.175831	sppaPathway	1.91881	140191	0	GO:0020037	0
3656	IRAK2	0	10	10.5743	0.000413064	Do Not Rej	il1rPathway	10.1076	biocarta	Signal transduction through IL1R	3656	4.79777	HPRD	binding	GO:0005524	2.41442	go	ATP binding	0.298984	il1rPathway	1.20049	3656	0.707107	GO:0005524	0.662034
5501	PPP1CC	0	8	10.5698	9.31172e-05	Do Not Rej	6598	12.6887	HPRD	binding	7159	3.61842	HPRD	binding	51729	1.53724	HPRD	binding	0.258142	6598	1.50756	7159	0.5547	51729	0.377964
4863	NPAT	0	1	10.5655	2.15299e-26	Reject	1387	10.5655	HPRD	binding	NA	NA	NA	NA	NA	NA	NA	NA	0.353485	1387	1.25676	NA	NA	NA	NA
29946	SERTAD3	0	1	10.5655	2.15299e-26	Reject	1387	10.5655	HPRD	binding	NA	NA	NA	NA	NA	NA	NA	NA	0.353485	1387	1.25676	NA	NA	NA	NA
29950	SERTAD1	0	1	10.5655	2.15299e-26	Reject	1387	10.5655	HPRD	binding	NA	NA	NA	NA	NA	NA	NA	NA	0.353485	1387	1.25676	NA	NA	NA	NA
25833	POU2F3	0	1	10.5655	2.15299e-26	Reject	1387	10.5655	HPRD	binding	NA	NA	NA	NA	NA	NA	NA	NA	0.353485	1387	1.25676	NA	NA	NA	NA
9792	SERTAD2	0	1	10.5655	2.15299e-26	Reject	1387	10.5655	HPRD	binding	NA	NA	NA	NA	NA	NA	NA	NA	0.353485	1387	1.25676	NA	NA	NA	NA
84875	PARP10	0	3	10.5538	5.53171e-10	Reject	4609	12.5252	HPRD	binding	GO:0003950	-0.434469	go	NAD+ ADP-ribosyltransferase activity	3020	-1.53691	HPRD	binding	0.225666	4609	1.4596	GO:0003950	0	3020	0
3009	HIST1H1B	0	4	10.5501	6.63687e-08	Reject	9252	8.51586	HPRD	binding	23411	5.62549	HPRD	binding	9833	-1.40047	HPRD	binding	0.284706	9252	1.04257	23411	0.816497	9833	0
1583	CYP11A1	0	5	10.5494	1.19179e-06	Reject	4088	8.26176	HPRD	binding	4087	7.42961	HPRD	binding	GO:0020037	-0.795809	go	heme binding	0.263641	4088	1.01535	4087	0.928279	hsa00140	0
3358	HTR2C	0	7	10.5467	3.35595e-05	Do Not Rej	tubbyPathway	8.79997	biocarta	G-Protein Signaling Through Tubby Proteins	2776	3.79641	HPRD	binding	GO:0001584	2.09446	go	rhodopsin-like receptor activity	0.298007	tubbyPathway	1.13389	2776	0.57735	GO:0001584	0.426006
1495	CTNNA1	0	19	10.5311	0.0078461	Do Not Rej	1003	6.57049	HPRD	binding	cell2cellPathway	6.28378	biocarta	Cell to Cell Adhesion Signaling	84962	6.20924	HPRD	binding	0.345684	84962	0.894427	1003	0.866025	cell2cellPathway	0.83205
9863	MAGI2	0	5	10.5226	1.26419e-06	Reject	9693	6.99449	HPRD	binding	9863	3.99681	HPRD	binding	7039	0.953047	HPRD	binding	0.27382	9693	1	9863	0.603023	7039	0.27735
3655	ITGA6	0	15	10.5079	0.00333265	Do Not Rej	5580	8.34162	HPRD	binding	5829	6.92896	HPRD	binding	8754	1.91291	HPRD	binding	0.359859	5580	1.016	5829	0.870388	8754	0.447214
54457	TAF7L	0	4	10.489	7.83563e-08	Reject	6908	9.63844	HPRD	binding	GO:0005730	2.68082	go	nucleolus	GO:0005669	-0.603451	go	transcription factor TFIID complex	0.259969	6908	1.15079	GO:0005730	0.53936	GO:0005669	0
9585	KIF20B	0	5	10.4773	1.39591e-06	Reject	GO:0005654	4.0403	go	nucleoplasm	983	3.04468	HPRD	binding	GO:0005730	2.68082	go	nucleolus	0.353725	GO:0005524	0.662034	GO:0005654	0.645124	GO:0005730	0.53936
6352	CCL5	1	15	10.4764	0.00341517	Do Not Rej	1234	14.669	HPRD	binding	1230	6.5972	HPRD	binding	GO:0005615	2.00609	go	extracellular space	0.276244	1234	1.67126	1230	0.866025	GO:0005615	0.46225
2319	FLOT2	0	7	10.4722	3.77712e-05	Do Not Rej	857	8.61699	HPRD	binding	2534	6.28644	HPRD	binding	858	1.91291	HPRD	binding	0.30195	857	1.0435	2534	0.801784	858	0.447214
10123	ARL4C	0	3	10.4546	7.90001e-10	Reject	GO:0003924	10.9985	go	GTPase activity	GO:0005525	1.57455	go	GTP binding	GO:0005622	-2.11845	go	intracellular	0.362516	GO:0003924	1.32702	GO:0005525	0.403547	GO:0005622	0.299778
54509	RHOF	0	3	10.4546	7.90001e-10	Reject	GO:0003924	10.9985	go	GTPase activity	GO:0005525	1.57455	go	GTP binding	GO:0005622	-2.11845	go	intracellular	0.362516	GO:0003924	1.32702	GO:0005525	0.403547	GO:0005622	0.299778
53916	RAB4B	0	3	10.4546	7.90001e-10	Reject	GO:0003924	10.9985	go	GTPase activity	GO:0005525	1.57455	go	GTP binding	GO:0005622	-2.11845	go	intracellular	0.362516	GO:0003924	1.32702	GO:0005525	0.403547	GO:0005622	0.299778
3312	HSPA8	0	24	10.4484	0.0164716	Do Not Rej	5894	13.153	HPRD	binding	4088	8.26176	HPRD	binding	387082	4.09227	HPRD	binding	0.375687	5894	1.52753	4088	1.01535	GO:0005524	0.662034
28986	MAGEH1	0	2	10.433	8.08098e-14	Reject	51588	5.80293	HPRD	binding	3838	4.63005	HPRD	binding	NA	NA	NA	NA	0.324736	51588	0.755929	3838	0.639602	NA	NA
11140	CDC37	0	12	10.4317	0.00130039	Do Not Rej	1457	6.15796	HPRD	binding	GO:0005829	4.94301	go	cytosol	7182	3.99681	HPRD	binding	0.297981	GO:0005829	0.830057	1457	0.804984	7182	0.603023
2890	GRIA1	0	20	10.428	0.00985634	Do Not Rej	3579	6.28378	HPRD	binding	5566	6.0581	HPRD	binding	5578	5.35584	HPRD	binding	0.31708	3579	0.83205	5566	0.795495	5578	0.721336
51684	SUFU	0	8	10.4257	0.000113877	Do Not Rej	8554	11.3918	HPRD	binding	GO:0005730	2.68082	go	nucleolus	GO:0003714	1.13069	go	transcription corepressor activity	0.268619	8554	1.33333	GO:0005730	0.53936	GO:0003714	0.280976
39	ACAT2	0	12	10.425	0.00130863	Do Not Rej	1045	9.54764	HPRD	binding	1457	6.15796	HPRD	binding	hsa00650	-0.0256608	kegg	Butanoate metabolism	0.174289	1045	1.22474	1457	0.804984	hsa00310	0
6455	SH3GL1	0	6	10.423	1.04453e-05	Do Not Rej	1387	10.5655	HPRD	binding	152503	1.28563	HPRD	binding	8867	0.890269	HPRD	binding	0.276874	1387	1.25676	152503	0.333333	8867	0.267261
2906	GRIN2D	0	21	10.4144	0.0115251	Do Not Rej	1846	17.3919	HPRD	binding	2902	8.96711	HPRD	binding	5518	1.28563	HPRD	binding	0.313952	1846	2.04124	2902	1.08012	5518	0.333333
545	ATR	0	16	10.4131	0.00461688	Do Not Rej	g1Pathway	9.43748	biocarta	Cell Cycle: G1/S Check Point	g2Pathway	4.39029	biocarta	Cell Cycle: G2/M Checkpoint	GO:0005654	4.0403	go	nucleoplasm	0.305961	g1Pathway	1.13389	GO:0005654	0.645124	g2Pathway	0.612372
84433	CARD11	0	11	10.4123	0.000846395	Do Not Rej	6885	6.85959	HPRD	binding	GO:0005829	4.94301	go	cytosol	GO:0045086	4.22501	go	positive regulation of interleukin-2 biosynthetic process	0.330034	6885	0.872872	GO:0005829	0.830057	GO:0045086	0.632456
29993	PACSIN1	0	6	10.4011	1.08697e-05	Do Not Rej	29763	5.16861	HPRD	binding	59341	3.99681	HPRD	binding	29993	1.70333	HPRD	binding	0.326901	29763	0.755929	59341	0.603023	29993	0.408248
1287	COL4A5	0	7	10.3999	4.23322e-05	Do Not Rej	4147	3.79641	HPRD	binding	GO:0005587	1.91291	go	collagen type IV	3026	1.53724	HPRD	binding	0.335765	4147	0.57735	GO:0005587	0.447214	3026	0.377964
1288	COL4A6	0	7	10.3999	4.23322e-05	Do Not Rej	4147	3.79641	HPRD	binding	GO:0005587	1.91291	go	collagen type IV	3026	1.53724	HPRD	binding	0.335765	4147	0.57735	GO:0005587	0.447214	3026	0.377964
7345	UCHL1	0	14	10.3985	0.00272532	Do Not Rej	7329	6.0841	HPRD	binding	GO:0005829	4.94301	go	cytosol	10987	3.18301	HPRD	binding	0.373106	GO:0005829	0.830057	7329	0.781133	GO:0005730	0.53936
28511	NKIRAS2	0	5	10.3953	1.66831e-06	Reject	GO:0003924	10.9985	go	GTPase activity	GO:0005525	1.57455	go	GTP binding	GO:0007249	0.40562	go	I-kappaB kinase/NF-kappaB cascade	0.315585	GO:0003924	1.32702	GO:0005525	0.403547	GO:0005622	0.299778
1268	CNR1	0	8	10.3826	0.000120894	Do Not Rej	2771	7.98866	HPRD	binding	4233	2.95156	HPRD	binding	2769	2.59091	HPRD	binding	0.384122	2771	1	2769	0.57735	4233	0.471405
3550	IK	0	3	10.3823	1.02221e-09	Reject	10524	7.61956	HPRD	binding	GO:0005615	2.43469	go	extracellular space	GO:0005625	0.328077	go	soluble fraction	0.319458	10524	0.942809	GO:0005615	0.508475	GO:0005625	0.219971
10538	BATF	1	2	10.3791	1.07478e-13	Reject	1649	5.18956	HPRD	binding	10538	5.18956	HPRD	binding	NA	NA	NA	NA	0.345785	1649	0.755929	10538	0.755929	NA	NA
4204	MECP2	0	5	10.3666	1.77531e-06	Reject	9611	5.21716	HPRD	binding	GO:0005730	2.68082	go	nucleolus	25942	1.7724	HPRD	binding	0.291619	9611	0.707107	GO:0005730	0.53936	25942	0.333333
642	BLMH	0	5	10.3422	1.87125e-06	Reject	7329	6.0841	HPRD	binding	GO:0042493	3.25168	go	response to drug	6135	2.59091	HPRD	binding	0.316264	7329	0.781133	6135	0.57735	GO:0042493	0.486664
1908	EDN3	0	10	10.312	0.000555186	Do Not Rej	GO:0031708	2.59091	go	endothelin B receptor binding	GO:0005615	2.43469	go	extracellular space	GO:0003100	2.19125	go	regulation of systemic arterial blood pressure by endothelin	0.36522	GO:0031708	0.57735	GO:0005615	0.508475	GO:0003100	0.5
5311	PKD2	0	16	10.293	0.00503729	Do Not Rej	23607	10.0561	HPRD	binding	GO:0007259	4.90274	go	JAK-STAT cascade	5310	2.84879	HPRD	binding	0.315165	23607	1.21268	GO:0007259	0.67082	5310	0.458831
2047	EPHB1	0	10	10.2925	0.000567388	Do Not Rej	2887	7.72492	HPRD	binding	GO:0005524	2.41442	go	ATP binding	2047	1.70333	HPRD	binding	0.359039	2887	0.970143	GO:0005524	0.662034	2047	0.408248
79026	AHNAK	0	4	10.2819	1.36663e-07	Reject	207	7.30942	HPRD	binding	1029	4.63005	HPRD	binding	GO:0007399	0.0454434	go	nervous system development	0.292403	207	0.911685	1029	0.639602	GO:0007399	0.226455
11113	CIT	0	6	10.2679	1.38355e-05	Do Not Rej	2902	8.96711	HPRD	binding	GO:0005524	2.41442	go	ATP binding	GO:0019992	0.920927	go	diacylglycerol binding	0.358984	2902	1.08012	GO:0005524	0.662034	GO:0008270	0.28843
9332	CD163	0	4	10.2583	1.45537e-07	Reject	5578	5.35584	HPRD	binding	1460	4.7618	HPRD	binding	GO:0005887	0.27087	go	integral to plasma membrane	0.297934	5578	0.721336	1460	0.654654	GO:0005887	0.384505
51174	TUBD1	0	4	10.247	1.4994e-07	Reject	GO:0003924	10.9985	go	GTPase activity	GO:0005525	1.57455	go	GTP binding	GO:0005814	-1.0992	go	centriole	0.257013	GO:0003924	1.32702	GO:0005525	0.403547	GO:0007283	0
23551	RASD2	0	5	10.2301	2.38086e-06	Reject	GO:0003924	10.9985	go	GTPase activity	GO:0005525	1.57455	go	GTP binding	90	-0.0654324	HPRD	binding	0.280804	GO:0003924	1.32702	GO:0005525	0.403547	GO:0005622	0.299778
701	BUB1B	0	32	10.2195	0.0354141	Do Not Rej	6623	11.7977	HPRD	binding	8881	5.16861	HPRD	binding	GO:0005829	4.94301	go	cytosol	0.30452	6623	1.5	GO:0005829	0.830057	8881	0.755929
11213	IRAK3	0	5	10.2065	2.50375e-06	Reject	il1rPathway	10.1076	biocarta	Signal transduction through IL1R	GO:0005524	2.41442	go	ATP binding	GO:0000287	0.4296	go	magnesium ion binding	0.301726	il1rPathway	1.20049	GO:0005524	0.662034	GO:0000287	0.29277
5670	PSG2	0	2	10.1931	2.8469e-13	Reject	GO:0007565	5.52048	go	female pregnancy	4089	4.67263	HPRD	binding	NA	NA	NA	NA	0.317825	GO:0007565	0.721688	4089	0.635001	NA	NA
836	CASP3	0	68	10.1919	0.108239	Do Not Rej	367	12.2353	HPRD	binding	GO:0043029	9.54764	go	T cell homeostasis	tsp1Pathway	8.79997	biocarta	TSP-1 Induced Apoptosis in Microvascular Endothelial Cell	0.561723	367	1.42009	GO:0043029	1.22474	tsp1Pathway	1.13389
23462	HEY1	0	8	10.1885	0.00015778	Do Not Rej	4088	8.26176	HPRD	binding	2623	5.62549	HPRD	binding	405	1.18641	HPRD	binding	0.27279	4088	1.01535	2623	0.816497	405	0.316228
486	FXYD2	0	5	10.1837	2.62828e-06	Reject	arenrf2Pathway	13.7328	biocarta	Oxidative Stress Induced Gene Expression Via Nrf2	GO:0031402	-0.204792	go	sodium ion binding	GO:0030955	-0.757777	go	potassium ion binding	0.203092	arenrf2Pathway	1.60357	GO:0031402	0.0928477	GO:0005890	0
1959	EGR2	0	9	10.1428	0.000361179	Do Not Rej	3054	6.20924	HPRD	binding	30812	3.61842	HPRD	binding	6663	2.42773	HPRD	binding	0.367945	3054	0.894427	30812	0.5547	6663	0.408248
115	ADCY9	1	4	10.1403	1.98761e-07	Reject	GO:0006171	8.63015	go	cAMP biosynthetic process	hsa00230	1.45336	kegg	Purine metabolism	GO:0000287	0.031542	go	magnesium ion binding	0.33187	GO:0006171	1.06904	GO:0005887	0.352463	hsa00230	0.324443
491	ATP2B2	0	10	10.1316	0.000677877	Do Not Rej	5578	5.35584	HPRD	binding	9351	2.75322	HPRD	binding	GO:0005524	2.41442	go	ATP binding	0.353711	5578	0.721336	GO:0005524	0.662034	9351	0.447214
112	ADCY6	1	3	10.1151	2.61112e-09	Reject	GO:0006171	8.63015	go	cAMP biosynthetic process	hsa00230	1.45336	kegg	Purine metabolism	GO:0000287	0.031542	go	magnesium ion binding	0.307505	GO:0006171	1.06904	hsa00230	0.324443	GO:0000287	0.243975
10782	ZNF274	0	5	10.1107	3.06829e-06	Reject	4804	10.8941	HPRD	binding	GO:0005730	2.68082	go	nucleolus	GO:0003714	1.13069	go	transcription corepressor activity	0.396584	4804	1.33333	GO:0005730	0.53936	GO:0005622	0.299778
8764	TNFRSF14	0	10	10.0972	0.000703949	Do Not Rej	8841	6.37288	HPRD	binding	9759	4.2807	HPRD	binding	GO:0009897	1.8671	go	external side of plasma membrane	0.304775	8841	0.811107	9759	0.6	GO:0005887	0.384505
7732	RNF112	0	3	10.0966	2.7838e-09	Reject	GO:0003924	10.9985	go	GTPase activity	GO:0005525	1.57455	go	GTP binding	GO:0008270	-2.47651	go	zinc ion binding	0.360317	GO:0003924	1.32702	GO:0005525	0.403547	GO:0008270	0.28843
841	CASP8	0	56	10.0954	0.0886604	Do Not Rej	ceramidePathway	10.779	biocarta	Ceramide Signaling Pathway	6722	9.20176	HPRD	binding	2534	6.28644	HPRD	binding	0.493146	ceramidePathway	1.2792	6722	1.11803	GO:0005829	0.830057
2195	FAT	0	5	10.0855	3.23587e-06	Reject	pparaPathway	12.5935	biocarta	Mechanism of Gene Regulation by Peroxisome Proliferators via PPARa(alpha)	GO:0005887	0.27087	go	integral to plasma membrane	GO:0007156	-0.00777445	go	homophilic cell adhesion	0.282988	pparaPathway	1.45699	GO:0005887	0.384505	GO:0005509	0.162392
22984	PDCD11	0	4	10.0738	2.36583e-07	Reject	4790	6.06281	HPRD	binding	GO:0005829	4.94301	go	cytosol	6279	1.18641	HPRD	binding	0.373586	GO:0005829	0.830057	4790	0.784465	6279	0.316228
5036	PA2G4	0	7	10.0699	7.05965e-05	Do Not Rej	5578	5.35584	HPRD	binding	3066	5.35453	HPRD	binding	387082	4.09227	HPRD	binding	0.275565	5578	0.721336	3066	0.707107	387082	0.57735
1613	DAPK3	0	6	10.0696	1.97061e-05	Do Not Rej	468	6.89412	HPRD	binding	4233	2.95156	HPRD	binding	GO:0005524	2.41442	go	ATP binding	0.329619	468	0.904534	GO:0005524	0.662034	4233	0.471405
5858	PZP	0	4	10.0442	2.55566e-07	Reject	GO:0007565	5.52048	go	female pregnancy	4318	5.39374	HPRD	binding	4313	0.832922	HPRD	binding	0.286574	4318	0.727607	GO:0007565	0.721688	4313	0.258199
2232	FDXR	0	3	10.0355	3.4365e-09	Reject	5451	11.1643	HPRD	binding	GO:0005759	-0.0369391	go	mitochondrial matrix	GO:0005743	-1.09189	go	mitochondrial inner membrane	0.233045	5451	1.33631	GO:0005759	0.0842152	GO:0005743	0
3958	LGALS3	0	9	10.029	0.000414413	Do Not Rej	1457	6.15796	HPRD	binding	1452	4.90274	HPRD	binding	1459	2.57656	HPRD	binding	0.243408	1457	0.804984	1452	0.67082	1459	0.416025
4676	NAP1L4	0	2	10.0215	6.88801e-13	Reject	2033	10.7465	HPRD	binding	GO:0051082	-0.72503	go	unfolded protein binding	NA	NA	NA	NA	0.252391	2033	1.27475	GO:0051082	0	NA	NA
60678	EEFSEC	0	4	10.0173	2.74083e-07	Reject	GO:0003924	10.9985	go	GTPase activity	GO:0005525	1.57455	go	GTP binding	GO:0003746	-0.643273	go	translation elongation factor activity	0.257013	GO:0003924	1.32702	GO:0005525	0.403547	GO:0001514	0
1917	EEF1A2	0	4	10.0173	2.74083e-07	Reject	GO:0003924	10.9985	go	GTPase activity	GO:0005525	1.57455	go	GTP binding	GO:0003746	-0.643273	go	translation elongation factor activity	0.257013	GO:0003924	1.32702	GO:0005525	0.403547	GO:0005853	0
203	AK1	0	10	10.0142	0.000770694	Do Not Rej	GO:0005829	4.94301	go	cytosol	2274	4.63005	HPRD	binding	GO:0005524	2.41442	go	ATP binding	0.267431	GO:0005829	0.830057	GO:0005524	0.662034	2274	0.639602
4887	NPY2R	0	6	10.0037	2.21346e-05	Do Not Rej	6002	14.9887	HPRD	binding	GO:0001584	2.09446	go	rhodopsin-like receptor activity	GO:0005887	0.27087	go	integral to plasma membrane	0.301102	6002	1.76777	GO:0001584	0.426006	GO:0005887	0.384505
6934	TCF7L2	0	9	9.98512	0.000436773	Do Not Rej	1457	6.15796	HPRD	binding	GO:0060070	4.79777	go	Wnt receptor signaling pathway through beta-catenin	1459	2.57656	HPRD	binding	0.263728	1457	0.804984	GO:0060070	0.707107	1616	0.417029
1184	CLCN5	0	8	9.97608	0.000210088	Do Not Rej	11059	4.22501	HPRD	binding	11060	3.99681	HPRD	binding	GO:0005730	2.68082	go	nucleolus	0.333585	11059	0.632456	11060	0.603023	GO:0005730	0.53936
5077	PAX3	0	4	9.96938	3.10305e-07	Reject	pmlPathway	7.72492	biocarta	Regulation of transcriptional activity by PML	30812	3.61842	HPRD	binding	GO:0007605	0.0265156	go	sensory perception of sound	0.277679	pmlPathway	0.970143	30812	0.5547	GO:0007605	0.172774
3298	HSF2	0	6	9.93992	2.47522e-05	Do Not Rej	7329	6.0841	HPRD	binding	6612	3.79641	HPRD	binding	6613	2.66399	HPRD	binding	0.298368	7329	0.781133	6612	0.57735	6613	0.436436
10211	FLOT1	0	7	9.93709	8.63715e-05	Do Not Rej	58157	13.4698	HPRD	binding	351	1.70333	HPRD	binding	8470	1.02232	HPRD	binding	0.284018	58157	1.63299	351	0.408248	8470	0.288675
5678	PSG9	0	3	9.92824	4.96064e-09	Reject	GO:0007565	5.52048	go	female pregnancy	4089	4.67263	HPRD	binding	1915	-0.26488	HPRD	binding	0.259503	GO:0007565	0.721688	4089	0.635001	1915	0
29889	GNL2	0	4	9.92414	3.48729e-07	Reject	GO:0003924	10.9985	go	GTPase activity	GO:0005525	1.57455	go	GTP binding	GO:0042254	-0.530484	go	ribosome biogenesis	0.313948	GO:0003924	1.32702	GO:0005525	0.403547	GO:0005622	0.299778
5050	PAFAH1B3	0	14	9.85051	0.00423596	Do Not Rej	7157	9.02299	HPRD	binding	387082	4.09227	HPRD	binding	2547	3.19298	HPRD	binding	0.244249	7157	1.09109	387082	0.57735	2547	0.480384
65990	FAM173A	0	9	9.82207	0.000530142	Do Not Rej	7157	9.02299	HPRD	binding	10524	7.61956	HPRD	binding	9001	-0.253688	HPRD	binding	0.202934	7157	1.09109	10524	0.942809	10989	0
85476	GFM1	0	4	9.81135	4.6553e-07	Reject	GO:0003924	10.9985	go	GTPase activity	GO:0005525	1.57455	go	GTP binding	GO:0003746	-0.643273	go	translation elongation factor activity	0.313948	GO:0003924	1.32702	GO:0005525	0.403547	GO:0005622	0.299778
10342	TFG	0	9	9.80405	0.000541523	Do Not Rej	5777	10.7033	HPRD	binding	9737	3.81234	HPRD	binding	GO:0005524	2.41442	go	ATP binding	0.282247	5777	1.26025	GO:0005524	0.662034	9737	0.547723
79178	THTPA	0	3	9.78943	7.93281e-09	Reject	GO:0006171	11.1643	go	cAMP biosynthetic process	GO:0005625	0.328077	go	soluble fraction	hsa00730	-1.70297	kegg	Thiamine metabolism	0.262625	GO:0006171	1.33631	GO:0005625	0.219971	hsa00730	0
1938	EEF2	0	14	9.78333	0.00446524	Do Not Rej	GO:0003924	10.9985	go	GTPase activity	7157	9.02299	HPRD	binding	7867	1.91291	HPRD	binding	0.286692	GO:0003924	1.32702	7157	1.09109	7867	0.447214
958	CD40	0	22	9.78158	0.0185147	Do Not Rej	th1th2Pathway	5.05406	biocarta	Th1/Th2 Differentiation	asbcellPathway	3.79641	biocarta	Antigen Dependent B Cell Activation	cd40Pathway	3.31445	biocarta	CD40L Signaling Pathway	0.368686	th1th2Pathway	0.688247	931	0.57735	asbcellPathway	0.57735
23291	FBXW11	0	5	9.78036	6.102e-06	Do Not Rej	4790	6.06281	HPRD	binding	3454	5.16861	HPRD	binding	7465	1.53724	HPRD	binding	0.284094	4790	0.784465	3454	0.755929	7465	0.377964
1729	DIAPH1	0	8	9.7542	0.000281718	Do Not Rej	ecmPathway	14.5299	biocarta	Erk and PI-3 Kinase Are Necessary for Collagen Binding in Corneal Epithelia	23214	1.91291	HPRD	binding	rhoPathway	0.276902	biocarta	Rho cell motility signaling pathway	0.257277	ecmPathway	1.66812	23214	0.447214	rhoPathway	0.179605
5333	PLCD1	0	5	9.74454	6.56609e-06	Do Not Rej	GO:0005829	4.94301	go	cytosol	GO:0004435	4.2807	go	phosphoinositide phospholipase C activity	hsa00562	4.01838	kegg	Inositol phosphate metabolism	0.324964	GO:0005829	0.830057	GO:0004435	0.6	hsa00562	0.565685
1813	DRD2	0	36	9.7381	0.0522929	Do Not Rej	2771	7.98866	HPRD	binding	GO:0042493	3.25168	go	response to drug	GO:0008542	3.18301	go	visual learning	0.51392	2771	1	GO:0021853	0.57735	3763	0.57735
8741	TNFSF13	0	6	9.73795	3.51157e-05	Do Not Rej	tall1Pathway	5.79598	biocarta	TACI and BCMA stimulation of B cell immune responses.	GO:0048298	3.24751	go	positive regulation of isotype switching to IgA isotypes	GO:0005615	2.43469	go	extracellular space	0.3044	tall1Pathway	0.774597	GO:0048298	0.707107	GO:0005615	0.508475
54923	LIME1	0	4	9.72364	5.81556e-07	Reject	3932	8.50762	HPRD	binding	2885	2.58039	HPRD	binding	4067	0.036097	HPRD	binding	0.26037	3932	1.03209	2885	0.426401	4067	0.144338
10045	SH2D3A	0	4	9.72302	5.82466e-07	Reject	10045	8.13699	HPRD	binding	GO:0007254	2.29135	go	JNK cascade	GO:0005070	1.41313	go	SH3/SH2 adaptor activity	0.351599	10045	1.1547	GO:0007254	0.392232	GO:0005622	0.299778
57763	ANKRA2	0	3	9.72082	9.98162e-09	Reject	GO:0005829	4.94301	go	cytosol	9759	4.2807	HPRD	binding	10014	0.497115	HPRD	binding	0.316871	GO:0005829	0.830057	9759	0.6	10014	0.208514
728	C5AR1	0	10	9.69402	0.00108647	Do Not Rej	2771	7.98866	HPRD	binding	7454	3.79641	HPRD	binding	GO:0007202	3.31445	go	activation of phospholipase C activity	0.370972	2771	1	728	0.57735	7454	0.57735
10114	HIPK3	0	9	9.64996	0.000648476	Do Not Rej	7341	8.31891	HPRD	binding	1616	2.50181	HPRD	binding	GO:0005524	2.41442	go	ATP binding	0.314709	7341	1.01419	GO:0005524	0.662034	1616	0.417029
23780	APOL2	0	2	9.64489	4.55312e-12	Reject	367	12.2353	HPRD	binding	GO:0008035	-2.59044	go	high-density lipoprotein binding	NA	NA	NA	NA	0.27141	367	1.42009	GO:0008035	0	NA	NA
64780	MICAL1	0	3	9.63991	1.30624e-08	Reject	4739	11.72	HPRD	binding	GO:0017124	0.396466	go	SH3 domain binding	GO:0008270	-2.47651	go	zinc ion binding	0.306935	4739	1.37281	GO:0008270	0.28843	GO:0017124	0.112509
11315	PARK7	0	4	9.60511	7.83277e-07	Reject	7341	8.31891	HPRD	binding	64800	3.24751	HPRD	binding	9063	1.28563	HPRD	binding	0.330649	7341	1.01419	64800	0.707107	9063	0.333333
22823	MTF2	0	3	9.59759	1.50227e-08	Reject	4088	8.26176	HPRD	binding	9737	3.81234	HPRD	binding	GO:0008270	-2.47651	go	zinc ion binding	0.348779	4088	1.01535	9737	0.547723	GO:0008270	0.28843
984	CDC2L1	0	8	9.59466	0.000346639	Do Not Rej	HivnefPathway	3.62141	biocarta	HIV-I Nef: negative effector of Fas and TNF	836	3.5103	HPRD	binding	834	2.84879	HPRD	binding	0.313787	GO:0005524	0.662034	HivnefPathway	0.525226	836	0.521286
4162	MCAM	0	2	9.56242	6.82142e-12	Reject	2185	10.5945	HPRD	binding	GO:0005794	-1.03207	go	Golgi apparatus	NA	NA	NA	NA	0.299977	2185	1.24939	GO:0005794	0.180775	NA	NA
573	BAG1	0	6	9.56205	4.73686e-05	Do Not Rej	7421	5.79598	HPRD	binding	10273	3.45879	HPRD	binding	5914	2.50181	HPRD	binding	0.268704	7421	0.774597	10273	0.534522	5914	0.417029
10763	NES	0	3	9.55854	1.70832e-08	Reject	1020	6.06281	HPRD	binding	983	3.04468	HPRD	binding	GO:0007417	0.451047	go	central nervous system development	0.267316	1020	0.784465	983	0.468165	GO:0007417	0.108465
51608	C7orf20	0	10	9.55028	0.00126361	Do Not Rej	10524	7.61956	HPRD	binding	5763	3.24751	HPRD	binding	5589	1.91291	HPRD	binding	0.282981	10524	0.942809	5763	0.707107	5589	0.447214
2580	GAK	0	6	9.53897	4.9248e-05	Do Not Rej	1387	10.5655	HPRD	binding	GO:0005524	2.41442	go	ATP binding	3312	0.276902	HPRD	binding	0.293134	1387	1.25676	GO:0005524	0.662034	GO:0005794	0.180775
79902	NUP85	0	19	9.52399	0.0144461	Do Not Rej	5295	8.61699	HPRD	binding	5566	6.0581	HPRD	binding	akapCentrosomePathway	3.31445	biocarta	Protein Kinase A at the Centrosome	0.184433	5295	1.0435	5566	0.795495	akapCentrosomePathway	0.516398
92285	ZNF585B	0	3	9.50197	2.05608e-08	Reject	60626	14.0969	HPRD	binding	GO:0005622	-2.11845	go	intracellular	GO:0008270	-2.47651	go	zinc ion binding	0.375219	60626	1.66667	GO:0005622	0.299778	GO:0008270	0.28843
25942	SIN3A	0	14	9.5002	0.00555793	Do Not Rej	etsPathway	7.48276	biocarta	METS affect on Macrophage Differentiation	7704	6.58116	HPRD	binding	7050	5.16861	HPRD	binding	0.341969	etsPathway	0.942809	7704	0.83205	7050	0.755929
829	CAPZA1	0	2	9.49016	9.69436e-12	Reject	23607	10.0561	HPRD	binding	GO:0051016	-0.565939	go	barbed-end actin filament capping	NA	NA	NA	NA	0.243894	23607	1.21268	GO:0051016	0	NA	NA
26119	LDLRAP1	0	11	9.48052	0.00212835	Do Not Rej	GO:0005829	4.94301	go	cytosol	GO:0015460	3.24751	go	transport accessory protein activity	GO:0008022	2.60594	go	protein C-terminus binding	0.297167	GO:0005829	0.830057	GO:0015460	0.707107	GO:0001784	0.5
598	BCL2L1	0	58	9.46415	0.106988	Do Not Rej	il2rbPathway	27.0344	biocarta	IL-2 Receptor Beta Chain in T cell Activation	rasPathway	12.8286	biocarta	Ras Signaling Pathway	573	9.34457	HPRD	binding	0.497644	il2rbPathway	2.95918	rasPathway	1.49241	573	1.1547
2737	GLI3	0	26	9.4548	0.0318524	Do Not Rej	1387	10.5655	HPRD	binding	4088	8.26176	HPRD	binding	4087	7.42961	HPRD	binding	0.435806	1387	1.25676	4088	1.01535	4087	0.928279
63948	DMRTB1	0	11	9.43392	0.00222451	Do Not Rej	2139	6.20924	HPRD	binding	51517	5.62549	HPRD	binding	23543	2.19125	HPRD	binding	0.327755	2139	0.894427	51517	0.816497	23543	0.5
10139	ARFRP1	0	4	9.42255	1.23085e-06	Reject	GO:0003924	10.9985	go	GTPase activity	GO:0005525	1.57455	go	GTP binding	GO:0005794	-1.03207	go	Golgi apparatus	0.350032	GO:0003924	1.32702	GO:0005525	0.403547	GO:0005622	0.299778
27018	NGFRAP1	0	5	9.41483	1.27437e-05	Do Not Rej	GO:0005829	4.94301	go	cytosol	7531	3.89692	HPRD	binding	5783	1.02232	HPRD	binding	0.300183	GO:0005829	0.830057	7531	0.557086	5783	0.288675
3416	IDE	0	7	9.40816	0.000188308	Do Not Rej	367	12.2353	HPRD	binding	GO:0005615	2.43469	go	extracellular space	GO:0005625	0.328077	go	soluble fraction	0.286792	367	1.42009	GO:0005615	0.508475	GO:0008270	0.28843
54840	APTX	0	13	9.4019	0.00455873	Do Not Rej	23005	11.7977	HPRD	binding	4155	7.6913	HPRD	binding	GO:0005654	4.0403	go	nucleoplasm	0.367888	23005	1.5	4155	1	GO:0005654	0.645124
1267	CNP	0	5	9.40184	1.30754e-05	Do Not Rej	5580	8.34162	HPRD	binding	GO:0005615	2.43469	go	extracellular space	7846	1.18641	HPRD	binding	0.320307	5580	1.016	GO:0005615	0.508475	7846	0.316228
1139	CHRNA7	0	19	9.39871	0.0155336	Do Not Rej	5295	8.61699	HPRD	binding	112	6.99449	HPRD	binding	GO:0032715	6.20924	go	negative regulation of interleukin-6 production	0.311949	5295	1.0435	112	1	GO:0032715	0.894427
3091	HIF1A	0	38	9.37337	0.064185	Do Not Rej	1457	6.15796	HPRD	binding	10499	5.80293	HPRD	binding	hifPathway	5.79598	biocarta	Hypoxia-Inducible Factor in the Cardiovascular System	0.475235	1457	0.804984	hifPathway	0.774597	10499	0.755929
9734	HDAC9	0	7	9.36859	0.000199312	Do Not Rej	7704	6.58116	HPRD	binding	8841	6.37288	HPRD	binding	25942	1.7724	HPRD	binding	0.244097	7704	0.83205	8841	0.811107	25942	0.333333
6571	SLC18A2	1	4	9.36625	1.41268e-06	Reject	1457	5.32242	HPRD	binding	1452	2.76676	HPRD	binding	1459	1.25183	HPRD	binding	0.316185	1457	0.715542	1452	0.447214	GO:0005887	0.352463
84612	PARD6B	0	10	9.36456	0.00153154	Do Not Rej	998	4.90274	HPRD	binding	7534	3.11206	HPRD	binding	7529	2.04986	HPRD	binding	0.275221	998	0.67082	7534	0.474713	7529	0.363803
10063	COX17	0	8	9.35454	0.00047095	Do Not Rej	7157	9.02299	HPRD	binding	5473	4.48847	HPRD	binding	9094	0.0590363	HPRD	binding	0.213738	7157	1.09109	5473	0.666667	9094	0.154303
5724	PTAFR	0	4	9.33733	1.51582e-06	Reject	5999	8.19474	HPRD	binding	407	3.06255	HPRD	binding	GO:0005887	0.27087	go	integral to plasma membrane	0.313524	5999	1.06066	407	0.485071	GO:0005887	0.384505
3481	IGF2	0	9	9.32902	0.00093647	Do Not Rej	3643	8.91356	HPRD	binding	GO:0008286	2.22833	go	insulin receptor signaling pathway	3490	1.28563	HPRD	binding	0.295488	3643	1.07763	GO:0008286	0.3849	3490	0.333333
64225	ARL6IP2	0	3	9.32613	3.63347e-08	Reject	GO:0003924	10.9985	go	GTPase activity	GO:0005525	1.57455	go	GTP binding	64225	-3.24695	HPRD	binding	0.296773	GO:0003924	1.32702	GO:0005525	0.403547	64225	0
146	ADRA1D	0	4	9.32254	1.57134e-06	Reject	148	9.54764	HPRD	binding	GO:0001584	2.09446	go	rhodopsin-like receptor activity	GO:0005887	0.27087	go	integral to plasma membrane	0.321348	148	1.22474	GO:0001584	0.426006	GO:0005887	0.384505
10463	SLC30A9	0	2	9.31953	2.2006e-11	Reject	2099	11.796	HPRD	binding	GO:0008270	-2.47651	go	zinc ion binding	NA	NA	NA	NA	0.343459	2099	1.375	GO:0008270	0.28843	NA	NA
7704	ZBTB16	0	39	9.31168	0.0679726	Do Not Rej	5925	12.995	HPRD	binding	2033	10.7465	HPRD	binding	egfr_smrtePathway	9.79142	biocarta	Map Kinase Inactivation of SMRT Corepressor	0.407102	5925	1.5	2033	1.27475	egfr_smrtePathway	1.20605
65125	WNK1	0	5	9.31053	1.56499e-05	Do Not Rej	207	7.30942	HPRD	binding	GO:0005524	2.41442	go	ATP binding	7532	0.444733	HPRD	binding	0.303047	207	0.911685	GO:0005524	0.662034	7532	0.228086
379	ARL4D	0	6	9.30996	7.2122e-05	Do Not Rej	GO:0003924	10.9985	go	GTPase activity	6638	1.91291	HPRD	binding	GO:0005525	1.57455	go	GTP binding	0.349564	GO:0003924	1.32702	6638	0.447214	GO:0005525	0.403547
5898	RALA	0	20	9.309	0.0186915	Do Not Rej	rasPathway	12.8286	biocarta	Ras Signaling Pathway	266747	6.99449	HPRD	binding	4089	4.67263	HPRD	binding	0.392067	rasPathway	1.49241	266747	1	9649	0.707107
10142	AKAP9	0	10	9.30896	0.0016213	Do Not Rej	2902	8.96711	HPRD	binding	55165	6.20924	HPRD	binding	akapCentrosomePathway	3.31445	biocarta	Protein Kinase A at the Centrosome	0.300863	2902	1.08012	55165	0.894427	akapCentrosomePathway	0.516398
3641	INSL4	0	4	9.30557	1.6374e-06	Reject	GO:0007565	5.52048	go	female pregnancy	GO:0005615	2.43469	go	extracellular space	GO:0005159	1.02232	go	insulin-like growth factor receptor binding	0.305493	GO:0007565	0.721688	GO:0005615	0.508475	GO:0005159	0.288675
7030	TFE3	0	8	9.30257	0.000502798	Do Not Rej	4088	8.26176	HPRD	binding	4089	4.67263	HPRD	binding	GO:0005524	2.41442	go	ATP binding	0.341877	4088	1.01535	GO:0005524	0.662034	4089	0.635001
3662	IRF4	0	7	9.2796	0.000226289	Do Not Rej	6689	11.5917	HPRD	binding	GO:0045086	4.22501	go	positive regulation of interleukin-2 biosynthetic process	2288	1.40079	HPRD	binding	0.291533	6689	1.41421	GO:0045086	0.632456	2288	0.353553
25814	ATXN10	0	5	9.26997	1.6942e-05	Do Not Rej	2783	9.54764	HPRD	binding	GO:0030425	0.169163	go	dendrite	GO:0007399	0.0454434	go	nervous system development	0.224894	2783	1.22474	GO:0007399	0.226455	GO:0030425	0.166667
5190	PEX6	0	5	9.24411	1.78181e-05	Do Not Rej	GO:0005829	4.94301	go	cytosol	GO:0008022	2.60594	go	protein C-terminus binding	GO:0005524	2.41442	go	ATP binding	0.28503	GO:0005829	0.830057	GO:0005524	0.662034	GO:0008022	0.426401
962	CD48	0	5	9.2244	1.85146e-05	Do Not Rej	3932	8.50762	HPRD	binding	2773	1.53724	HPRD	binding	914	1.09949	HPRD	binding	0.314357	3932	1.03209	GO:0005887	0.384505	2773	0.377964
2005	ELK4	0	1	9.20176	1.76064e-20	Reject	6722	9.20176	HPRD	binding	NA	NA	NA	NA	NA	NA	NA	NA	0.325933	6722	1.11803	NA	NA	NA	NA
2706	GJB2	0	5	9.20064	1.93883e-05	Do Not Rej	857	8.61699	HPRD	binding	2705	2.59091	HPRD	binding	GO:0007605	0.0265156	go	sensory perception of sound	0.258273	857	1.0435	2705	0.57735	GO:0007605	0.172774
8894	EIF2S2	0	41	9.19502	0.0754981	Do Not Rej	7157	9.02299	HPRD	binding	7704	6.58116	HPRD	binding	1457	6.15796	HPRD	binding	0.362472	7157	1.09109	7704	0.83205	GO:0005829	0.830057
9454	HOMER3	0	7	9.14485	0.000273694	Do Not Rej	1051	17.3771	HPRD	binding	GO:0045211	-0.14228	go	postsynaptic membrane	5080	-0.832657	HPRD	binding	0.192422	1051	1.96116	GO:0045211	0.0905357	2195	0
197	AHSG	0	6	9.14292	9.47642e-05	Do Not Rej	3643	8.91356	HPRD	binding	22800	4.48847	HPRD	binding	GO:0005615	2.43469	go	extracellular space	0.293104	3643	1.07763	22800	0.666667	GO:0005615	0.508475
1816	DRD5	0	10	9.10443	0.00199422	Do Not Rej	GO:0007191	5.62549	go	dopamine receptor, adenylate cyclase activating pathway	10672	4.63005	HPRD	binding	GO:0001584	2.09446	go	rhodopsin-like receptor activity	0.373898	GO:0007191	0.816497	10672	0.639602	GO:0060158	0.447214
4023	LPL	0	15	9.10048	0.00939343	Do Not Rej	pparaPathway	12.5935	biocarta	Mechanism of Gene Regulation by Peroxisome Proliferators via PPARa(alpha)	vobesityPathway	4.79777	biocarta	Visceral Fat Deposits and the Metabolic Syndrome	LDLpathway	1.70333	biocarta	Low-density lipoprotein (LDL) pathway during atherogenesis	0.19916	pparaPathway	1.45699	vobesityPathway	0.707107	LDLpathway	0.408248
5460	POU5F1	0	4	9.08298	2.79292e-06	Reject	4331	6.28378	HPRD	binding	30812	3.61842	HPRD	binding	6663	2.42773	HPRD	binding	0.301632	4331	0.83205	30812	0.5547	6663	0.408248
55629	PNRC2	0	2	9.08297	6.69706e-11	Reject	7704	6.58116	HPRD	binding	5914	2.50181	HPRD	binding	NA	NA	NA	NA	0.292966	7704	0.83205	5914	0.417029	NA	NA
10067	SCAMP3	0	1	9.05842	6.61786e-20	Reject	1956	9.05842	HPRD	binding	NA	NA	NA	NA	NA	NA	NA	NA	0.320439	1956	1.09141	NA	NA	NA	NA
11171	STRAP	0	6	9.04411	0.000111143	Do Not Rej	11171	4.79777	HPRD	binding	387082	4.09227	HPRD	binding	4131	1.53724	HPRD	binding	0.2622	11171	0.707107	387082	0.57735	4131	0.377964
4926	NUMA1	0	13	9.0345	0.00611014	Do Not Rej	29899	13.4698	HPRD	binding	23054	4.90274	HPRD	binding	HivnefPathway	3.62141	biocarta	HIV-I Nef: negative effector of Fas and TNF	0.304371	29899	1.63299	23054	0.67082	HivnefPathway	0.525226
10059	DNM1L	0	5	9.03423	2.66994e-05	Do Not Rej	GO:0003924	10.9985	go	GTPase activity	GO:0005525	1.57455	go	GTP binding	GO:0012505	0.807301	go	endomembrane system	0.270985	GO:0003924	1.32702	GO:0005525	0.403547	GO:0012505	0.235702
5079	PAX5	0	9	9.03209	0.00130324	Do Not Rej	3838	4.63005	HPRD	binding	3836	4.48847	HPRD	binding	1616	2.50181	HPRD	binding	0.321512	3836	0.666667	3838	0.639602	1616	0.417029
1602	DACH1	0	2	9.02861	8.61533e-11	Reject	1387	10.5655	HPRD	binding	55577	-1.53691	HPRD	binding	NA	NA	NA	NA	0.249952	1387	1.25676	55577	0	NA	NA
2962	GTF2F1	0	161	9.02055	0.238567	Do Not Rej	4609	12.5252	HPRD	binding	367	12.2353	HPRD	binding	2963	9.79142	HPRD	binding	0.199998	4609	1.4596	367	1.42009	2963	1.20605
1003	CDH5	0	8	9.01723	0.000716122	Do Not Rej	6714	12.7816	HPRD	binding	1969	5.16861	HPRD	binding	GO:0007156	-0.00777445	go	homophilic cell adhesion	0.261967	6714	1.48522	1969	0.755929	GO:0005509	0.162392
3927	LASP1	0	7	9.00198	0.00033395	Do Not Rej	5592	6.51118	HPRD	binding	1022	5.79598	HPRD	binding	5593	2.19125	HPRD	binding	0.344286	5592	0.834058	1022	0.774597	5593	0.5
1012	CDH13	0	13	8.98261	0.00636333	Do Not Rej	GO:0045885	8.79997	go	positive regulation of survival gene product expression	GO:0048661	4.48847	go	positive regulation of smooth muscle cell proliferation	GO:0005615	2.43469	go	extracellular space	0.295691	GO:0045885	1.13389	GO:0048661	0.666667	GO:0005615	0.508475
7138	TNNT1	0	12	8.98125	0.0047618	Do Not Rej	4087	7.42961	HPRD	binding	5592	6.51118	HPRD	binding	7046	3.89692	HPRD	binding	0.246916	4087	0.928279	5592	0.834058	7046	0.557086
7041	TGFB1I1	0	13	8.96924	0.00643007	Do Not Rej	225689	5.62549	HPRD	binding	10114	3.06255	HPRD	binding	6840	2.19125	HPRD	binding	0.378577	225689	0.816497	6840	0.5	10114	0.485071
971	CD72	0	6	8.94973	0.000129237	Do Not Rej	5777	10.7033	HPRD	binding	2885	2.58039	HPRD	binding	29760	0.832922	HPRD	binding	0.305959	5777	1.26025	2885	0.426401	GO:0005887	0.384505
23028	AOF2	0	9	8.93253	0.001453	Do Not Rej	367	12.2353	HPRD	binding	GO:0001701	2.4999	go	in utero embryonic development	2661	0.210206	HPRD	binding	0.24034	367	1.42009	GO:0001701	0.408248	2661	0.171499
55915	LANCL2	0	3	8.93198	1.25548e-07	Reject	GO:0005829	4.94301	go	cytosol	GO:0005524	2.41442	go	ATP binding	GO:0005525	1.57455	go	GTP binding	0.363922	GO:0005829	0.830057	GO:0005524	0.662034	GO:0005525	0.403547
83871	RAB34	0	6	8.91841	0.00013583	Do Not Rej	GO:0003924	10.9985	go	GTPase activity	GO:0005525	1.57455	go	GTP binding	GO:0001726	0.00988255	go	ruffle	0.263949	GO:0003924	1.32702	GO:0005525	0.403547	GO:0005794	0.180775
1466	CSRP2	0	2	8.91526	1.44995e-10	Reject	8554	11.3918	HPRD	binding	GO:0008270	-2.47651	go	zinc ion binding	NA	NA	NA	NA	0.338024	8554	1.33333	GO:0008270	0.28843	NA	NA
5791	PTPRE	0	4	8.90785	4.21571e-06	Do Not Rej	5791	10.8941	HPRD	binding	5802	0.890269	HPRD	binding	GO:0005001	-0.685705	go	transmembrane receptor protein tyrosine phosphatase activity	0.235421	5791	1.33333	5802	0.267261	GO:0005001	0
2554	GABRA1	0	9	8.90709	0.00149371	Do Not Rej	5580	8.34162	HPRD	binding	flumazenilPathway	1.28563	biocarta	Cardiac Protection Against ROS	gabaPathway	1.02232	biocarta	Gamma-aminobutyric Acid Receptor Life Cycle	0.239502	5580	1.016	GO:0005887	0.384505	flumazenilPathway	0.333333
5473	PPBP	0	11	8.90634	0.00362257	Do Not Rej	5473	4.48847	HPRD	binding	GO:0005615	2.43469	go	extracellular space	75178	1.91706	reactome	Formation of Platelet plug	0.301669	5473	0.666667	GO:0005615	0.508475	75178	0.351123
381	ARF5	0	8	8.89037	0.000835495	Do Not Rej	GO:0003924	10.9985	go	GTPase activity	GO:0005525	1.57455	go	GTP binding	8853	1.28563	HPRD	binding	0.335855	GO:0003924	1.32702	GO:0005525	0.403547	8853	0.333333
10902	BRD8	0	6	8.88131	0.000144047	Do Not Rej	8295	9.54764	HPRD	binding	GO:0005730	2.68082	go	nucleolus	7068	0.497115	HPRD	binding	0.251837	8295	1.22474	GO:0005730	0.53936	7068	0.208514
8473	OGT	0	9	8.87356	0.00154895	Do Not Rej	8473	5.16861	HPRD	binding	GO:0005829	4.94301	go	cytosol	2932	4.58407	HPRD	binding	0.280894	GO:0005829	0.830057	8473	0.755929	2932	0.624695
10617	STAMBP	0	10	8.87332	0.00250811	Do Not Rej	4087	7.42961	HPRD	binding	GO:0007259	4.90274	go	JAK-STAT cascade	9402	2.66399	HPRD	binding	0.245218	4087	0.928279	GO:0007259	0.67082	9402	0.436436
7275	TUB	0	1	8.79997	6.84255e-19	Reject	tubbyPathway	8.79997	biocarta	G-Protein Signaling Through Tubby Proteins	NA	NA	NA	NA	NA	NA	NA	NA	0.329173	tubbyPathway	1.13389	NA	NA	NA	NA
79892	C10orf119	0	1	8.79997	6.84255e-19	Reject	1649	8.79997	HPRD	binding	NA	NA	NA	NA	NA	NA	NA	NA	0.329173	1649	1.13389	NA	NA	NA	NA
5884	RAD17	0	11	8.78951	0.00402295	Do Not Rej	472	3.65433	HPRD	binding	545	3.18301	HPRD	binding	GO:0005730	2.68082	go	nucleolus	0.304116	GO:0005524	0.662034	GO:0005730	0.53936	472	0.53033
8027	STAM	0	5	8.78763	4.24821e-05	Do Not Rej	GO:0005829	4.94301	go	cytosol	9101	1.91291	HPRD	binding	GO:0005070	1.41313	go	SH3/SH2 adaptor activity	0.286905	GO:0005829	0.830057	9101	0.447214	GO:0005070	0.294884
3804	KIR2DL3	0	2	8.77849	2.69459e-10	Reject	3932	8.50762	HPRD	binding	GO:0005887	0.27087	go	integral to plasma membrane	NA	NA	NA	NA	0.317659	3932	1.03209	GO:0005887	0.384505	NA	NA
2050	EPHB4	0	7	8.76722	0.000460354	Do Not Rej	2902	8.96711	HPRD	binding	GO:0005524	2.41442	go	ATP binding	1948	1.09949	HPRD	binding	0.3276	2902	1.08012	GO:0005524	0.662034	GO:0005887	0.384505
10023	FRAT1	0	2	8.76115	2.91299e-10	Reject	2932	4.58407	HPRD	binding	wntPathway	4.17708	biocarta	WNT Signaling Pathway	NA	NA	NA	NA	0.291128	2932	0.624695	wntPathway	0.588348	NA	NA
2812	GP1BB	0	5	8.75203	4.53844e-05	Do Not Rej	5566	6.0581	HPRD	binding	7534	3.11206	HPRD	binding	GO:0030168	0.497115	go	platelet activation	0.289096	5566	0.795495	7534	0.474713	GO:0005887	0.384505
54926	UBE2R2	0	2	8.73452	3.28233e-10	Reject	1457	6.15796	HPRD	binding	1459	2.57656	HPRD	binding	NA	NA	NA	NA	0.288177	1457	0.804984	1459	0.416025	NA	NA
7553	ZNF7	0	4	8.73403	6.29774e-06	Do Not Rej	5595	16.5759	HPRD	binding	GO:0005622	-2.11845	go	intracellular	GO:0008270	-2.47651	go	zinc ion binding	0.341107	5595	1.87266	GO:0005622	0.299778	GO:0008270	0.28843
23162	MAPK8IP3	0	9	8.72857	0.0018099	Do Not Rej	23162	8.94914	HPRD	binding	5602	4.79777	HPRD	binding	836	3.5103	HPRD	binding	0.278514	23162	1.1094	5602	0.707107	836	0.521286
9530	BAG4	0	3	8.70473	2.50825e-07	Reject	tnfr1Pathway	3.89692	biocarta	TNFR1 Signaling Pathway	HivnefPathway	3.62141	biocarta	HIV-I Nef: negative effector of Fas and TNF	soddPathway	1.18641	biocarta	SODD/TNFR1 Signaling Pathway	0.285776	tnfr1Pathway	0.557086	HivnefPathway	0.525226	soddPathway	0.316228
5303	PIN4	0	5	8.69784	5.01648e-05	Do Not Rej	1457	6.15796	HPRD	binding	1459	2.57656	HPRD	binding	1759	0.780174	HPRD	binding	0.241303	1457	0.804984	1459	0.416025	1759	0.25
2091	FBL	0	9	8.68878	0.00188819	Do Not Rej	1655	5.16861	HPRD	binding	GO:0005730	2.68082	go	nucleolus	3276	2.16836	HPRD	binding	0.321799	1655	0.755929	GO:0005730	0.53936	6638	0.447214
50628	GEMIN4	0	7	8.6881	0.000512098	Do Not Rej	GO:0005829	4.94301	go	cytosol	GO:0005654	4.0403	go	nucleoplasm	GO:0005730	2.68082	go	nucleolus	0.284127	GO:0005829	0.830057	GO:0005654	0.645124	GO:0005730	0.53936
5454	POU3F2	0	6	8.68231	0.000196652	Do Not Rej	2033	10.7465	HPRD	binding	GO:0040018	3.06255	go	positive regulation of multicellular organism growth	2959	2.50181	HPRD	binding	0.277634	2033	1.27475	GO:0040018	0.485071	2959	0.417029
2876	GPX1	0	16	8.68148	0.0149894	Do Not Rej	freePathway	7.26361	biocarta	Free Radical Induced Apoptosis	GO:0005829	4.94301	go	cytosol	25	3.91143	HPRD	binding	0.276685	freePathway	0.948683	GO:0005829	0.830057	GO:0001836	0.5547
8751	ADAM15	0	7	8.66935	0.000525131	Do Not Rej	29763	5.16861	HPRD	binding	51429	5.16861	HPRD	binding	152503	1.28563	HPRD	binding	0.291152	29763	0.755929	51429	0.755929	152503	0.333333
403	ARL3	0	4	8.66847	7.31338e-06	Do Not Rej	7157	9.02299	HPRD	binding	GO:0005525	1.57455	go	GTP binding	7088	0.189373	HPRD	binding	0.324647	7157	1.09109	GO:0005525	0.403547	GO:0005622	0.299778
5881	RAC3	0	8	8.66405	0.0010949	Do Not Rej	GO:0003924	10.9985	go	GTPase activity	29123	1.70333	HPRD	binding	GO:0005525	1.57455	go	GTP binding	0.307057	GO:0003924	1.32702	29123	0.408248	GO:0005525	0.403547
4168	MCF2	0	5	8.66058	5.37235e-05	Do Not Rej	GO:0005829	4.94301	go	cytosol	10672	4.63005	HPRD	binding	10188	3.79641	HPRD	binding	0.352852	GO:0005829	0.830057	10672	0.639602	10188	0.57735
23396	PIP5K1C	0	4	8.65273	7.57953e-06	Do Not Rej	hsa00562	4.01838	kegg	Inositol phosphate metabolism	695	3.58034	HPRD	binding	83660	2.59091	HPRD	binding	0.287557	83660	0.57735	hsa00562	0.565685	695	0.522233
79849	PDZD3	0	6	8.6493	0.000206947	Do Not Rej	GO:0005829	4.94301	go	cytosol	GO:0008022	2.60594	go	protein C-terminus binding	2984	2.59091	HPRD	binding	0.311622	GO:0005829	0.830057	2984	0.57735	GO:0008022	0.426401
6002	RGS12	0	6	8.63569	0.000211337	Do Not Rej	6002	14.9887	HPRD	binding	7532	0.444733	HPRD	binding	GO:0000794	-0.731107	go	condensed nuclear chromosome	0.216926	6002	1.76777	7532	0.228086	2912	0
8525	DGKZ	0	11	8.63346	0.00461945	Do Not Rej	5578	5.35584	HPRD	binding	10125	3.24751	HPRD	binding	GO:0005524	2.41442	go	ATP binding	0.313005	5578	0.721336	10125	0.707107	GO:0005524	0.662034
6945	MLX	0	6	8.62296	0.000215524	Do Not Rej	163685	21.0354	reactome	Integration of pathways involved in energy metabolism	163765	-1.53691	reactome	ChREBP activates metabolic gene expression	10608	-2.19083	HPRD	binding	0.213491	163685	2.33384	10608	0	163765	0
8672	EIF4G3	0	6	8.6176	0.000217308	Do Not Rej	eif4Pathway	6.35285	biocarta	Regulation of eIF4e and p70 S6 Kinase	8569	4.79777	HPRD	binding	mTORPathway	0.497115	biocarta	mTOR Signaling Pathway	0.234231	eif4Pathway	0.816497	8569	0.707107	mTORPathway	0.208514
8711	TNK1	0	3	8.61422	3.2891e-07	Reject	GO:0004715	6.1787	go	non-membrane spanning protein tyrosine kinase activity	GO:0005524	2.41442	go	ATP binding	GO:0046777	0.0210947	go	protein amino acid autophosphorylation	0.307592	GO:0004715	0.790569	GO:0005524	0.662034	GO:0046777	0.145865
55359	STYK1	0	2	8.59312	6.15112e-10	Reject	GO:0004715	6.1787	go	non-membrane spanning protein tyrosine kinase activity	GO:0005524	2.41442	go	ATP binding	NA	NA	NA	NA	0.334908	GO:0004715	0.790569	GO:0005524	0.662034	NA	NA
6725	SRMS	0	2	8.59312	6.15112e-10	Reject	GO:0004715	6.1787	go	non-membrane spanning protein tyrosine kinase activity	GO:0005524	2.41442	go	ATP binding	NA	NA	NA	NA	0.334908	GO:0004715	0.790569	GO:0005524	0.662034	NA	NA
7572	ZNF24	0	7	8.58882	0.000584641	Do Not Rej	7157	9.02299	HPRD	binding	10524	7.61956	HPRD	binding	1915	-0.26488	HPRD	binding	0.314743	7157	1.09109	10524	0.942809	GO:0005622	0.299778
286514	MAGEB18	0	2	8.58852	6.27698e-10	Reject	7157	9.02299	HPRD	binding	4591	-0.434469	HPRD	binding	NA	NA	NA	NA	0.226538	7157	1.09109	4591	0	NA	NA
7471	WNT1	0	13	8.57088	0.00872386	Do Not Rej	gsk3Pathway	7.77999	biocarta	Inactivation of Gsk3 by AKT causes accumulation of b-catenin in Alveolar Macrophages	wntPathway	4.17708	biocarta	WNT Signaling Pathway	ps1Pathway	3.45879	biocarta	Presenilin action in Notch and Wnt signaling	0.298041	gsk3Pathway	0.96225	wntPathway	0.588348	ps1Pathway	0.534522
4543	MTNR1A	0	4	8.51972	1.02278e-05	Do Not Rej	4543	6.20924	HPRD	binding	10672	4.63005	HPRD	binding	GO:0005887	0.27087	go	integral to plasma membrane	0.316755	4543	0.894427	10672	0.639602	GO:0005887	0.384505
641	BLM	0	18	8.50994	0.0224381	Do Not Rej	GO:0002039	6.20924	go	p53 binding	6612	3.79641	HPRD	binding	836	3.5103	HPRD	binding	0.43785	GO:0002039	0.894427	GO:0000739	0.707107	GO:0005524	0.662034
85439	STON2	0	3	8.49321	4.70576e-07	Reject	6453	7.72492	HPRD	binding	GO:0005730	2.68082	go	nucleolus	85439	-1.91253	HPRD	binding	0.278189	6453	0.970143	GO:0005730	0.53936	85439	0
7204	TRIO	0	7	8.4723	0.000681843	Do Not Rej	5747	9.35508	HPRD	binding	GO:0005524	2.41442	go	ATP binding	5879	1.90602	HPRD	binding	0.330606	5747	1.1209	GO:0005524	0.662034	5879	0.348155
4774	NFIA	0	2	8.44707	1.16481e-09	Reject	1387	10.5655	HPRD	binding	GO:0005622	-2.11845	go	intracellular	NA	NA	NA	NA	0.330469	1387	1.25676	GO:0005622	0.299778	NA	NA
5506	PPP1R3A	0	2	8.42288	1.29339e-09	Reject	6195	11.6698	HPRD	binding	5506	-3.24695	HPRD	binding	NA	NA	NA	NA	0.265827	6195	1.37649	5506	0	NA	NA
112858	TP53RK	0	3	8.41368	5.9396e-07	Reject	GO:0002039	6.20924	go	p53 binding	GO:0005524	2.41442	go	ATP binding	10241	-0.209975	HPRD	binding	0.287588	GO:0002039	0.894427	GO:0005524	0.662034	10241	0
1397	CRIP2	0	4	8.40592	1.31723e-05	Do Not Rej	5592	6.51118	HPRD	binding	2626	6.28378	HPRD	binding	2627	-1.91253	HPRD	binding	0.318206	5592	0.834058	2626	0.83205	GO:0008270	0.28843
79039	DDX54	0	7	8.40084	0.000748617	Do Not Rej	GO:0030520	3.99681	go	estrogen receptor signaling pathway	GO:0005730	2.68082	go	nucleolus	GO:0005524	2.41442	go	ATP binding	0.272309	GO:0005524	0.662034	GO:0030520	0.603023	GO:0005730	0.53936
1859	DYRK1A	0	8	8.35823	0.00156294	Do Not Rej	GO:0004715	6.1787	go	non-membrane spanning protein tyrosine kinase activity	GO:0005524	2.41442	go	ATP binding	1385	1.18641	HPRD	binding	0.296157	GO:0004715	0.790569	GO:0005524	0.662034	1385	0.316228
89885	FATE1	0	2	8.35312	1.74676e-09	Reject	6908	9.63844	HPRD	binding	2010	-1.28532	HPRD	binding	NA	NA	NA	NA	0.235183	6908	1.15079	2010	0	NA	NA
6257	RXRB	0	15	8.34971	0.0155463	Do Not Rej	8648	10.1076	HPRD	binding	8202	8.12667	HPRD	binding	8431	3.79641	HPRD	binding	0.367136	8648	1.20049	8202	1	8431	0.57735
55742	PARVA	0	3	8.34707	7.20744e-07	Reject	5604	7.26361	HPRD	binding	GO:0005925	1.04736	go	focal adhesion	GO:0030027	0.036097	go	lamellipodium	0.258679	5604	0.948683	GO:0005925	0.258199	GO:0030027	0.144338
6876	TAGLN	0	1	8.34162	3.66399e-17	Reject	5580	8.34162	HPRD	binding	NA	NA	NA	NA	NA	NA	NA	NA	0.304491	5580	1.016	NA	NA	NA	NA
3936	LCP1	0	7	8.32718	0.000823706	Do Not Rej	5566	6.0581	HPRD	binding	GO:0005829	4.94301	go	cytosol	GO:0001891	2.19125	go	phagocytic cup	0.309341	GO:0005829	0.830057	5566	0.795495	GO:0001891	0.5
55165	CEP55	0	2	8.30368	2.1582e-09	Reject	7251	10.8941	HPRD	binding	9883	-2.59044	HPRD	binding	NA	NA	NA	NA	0.260199	7251	1.33333	9883	0	NA	NA
5524	PPP2R4	0	10	8.2865	0.00439105	Do Not Rej	900	5.16861	HPRD	binding	GO:0005730	2.68082	go	nucleolus	GO:0035307	2.59091	go	positive regulation of protein amino acid dephosphorylation	0.337668	900	0.755929	GO:0005524	0.662034	GO:0035307	0.57735
23013	SPEN	0	4	8.28244	1.72733e-05	Do Not Rej	3065	7.58929	HPRD	binding	GO:0003714	1.13069	go	transcription corepressor activity	carm-erPathway	0.300709	biocarta	CARM1 and Regulation of the Estrogen Receptor	0.233754	3065	0.937043	GO:0003714	0.280976	carm-erPathway	0.182574
51192	CKLF	0	4	8.27814	1.74357e-05	Do Not Rej	GO:0030593	6.02731	go	neutrophil chemotaxis	GO:0005615	2.43469	go	extracellular space	GO:0008009	1.35305	go	chemokine activity	0.272192	GO:0030593	0.801784	GO:0005615	0.508475	GO:0008009	0.288675
374659	HDDC3	0	1	8.2775	6.28923e-17	Reject	9111	8.2775	HPRD	binding	NA	NA	NA	NA	NA	NA	NA	NA	0.308094	9111	1.0328	NA	NA	NA	NA
11147	HHLA3	0	1	8.2775	6.28923e-17	Reject	9111	8.2775	HPRD	binding	NA	NA	NA	NA	NA	NA	NA	NA	0.308094	9111	1.0328	NA	NA	NA	NA
214	ALCAM	0	4	8.27628	1.75068e-05	Do Not Rej	1956	9.05842	HPRD	binding	GO:0009897	1.8671	go	external side of plasma membrane	GO:0043025	-0.0588066	go	cell soma	0.224808	1956	1.09141	GO:0009897	0.34641	923	0
56952	PRTFDC1	0	7	8.27066	0.000885958	Do Not Rej	6776	19.6645	HPRD	binding	2130	-0.543489	HPRD	binding	60491	-1.02204	HPRD	binding	0.190929	6776	2.2	80308	0	GO:0004422	0
140628	GATA5	0	2	8.27004	2.4906e-09	Reject	2033	10.7465	HPRD	binding	GO:0008270	-2.47651	go	zinc ion binding	NA	NA	NA	NA	0.330216	2033	1.27475	GO:0008270	0.28843	NA	NA
1443	CSH2	0	1	8.26176	7.17672e-17	Reject	4088	8.26176	HPRD	binding	NA	NA	NA	NA	NA	NA	NA	NA	0.30435	4088	1.01535	NA	NA	NA	NA
11018	TMED1	0	1	8.26176	7.17672e-17	Reject	4088	8.26176	HPRD	binding	NA	NA	NA	NA	NA	NA	NA	NA	0.30435	4088	1.01535	NA	NA	NA	NA
2833	CXCR3	0	11	8.23548	0.00651241	Do Not Rej	IL12Pathway	6.51118	biocarta	IL12 and Stat4 Dependent Signaling Pathway in Th1 Development	mCalpainPathway	6.20369	biocarta	mCalpain and friends in Cell motility	nktPathway	3.89692	biocarta	Selective expression of chemokine receptors during T-cell polarization	0.33188	IL12Pathway	0.834058	mCalpainPathway	0.8	nktPathway	0.557086
5216	PFN1	0	17	8.20352	0.023315	Do Not Rej	ecmPathway	14.5299	biocarta	Erk and PI-3 Kinase Are Necessary for Collagen Binding in Corneal Epithelia	54518	2.19125	HPRD	binding	23214	1.91291	HPRD	binding	0.318137	ecmPathway	1.66812	54518	0.5	23214	0.447214
10370	CITED2	0	4	8.19722	2.07818e-05	Do Not Rej	pparaPathway	12.5935	biocarta	Mechanism of Gene Regulation by Peroxisome Proliferators via PPARa(alpha)	GO:0007368	-0.405381	go	determination of left/right symmetry	GO:0030511	-1.40047	go	positive regulation of transforming growth factor beta receptor signaling pathway	0.195201	pparaPathway	1.45699	GO:0007368	0	GO:0030511	0
339448	C1orf174	0	4	8.18521	2.13277e-05	Do Not Rej	10524	7.61956	HPRD	binding	10980	2.42773	HPRD	binding	1937	-0.325171	HPRD	binding	0.218555	10524	0.942809	10980	0.408248	1937	0
4879	NPPB	0	6	8.17668	0.000421741	Do Not Rej	alkPathway	3.31252	biocarta	ALK in cardiac myocytes	GO:0005615	2.43469	go	extracellular space	GO:0030147	1.91291	go	natriuresis	0.270206	GO:0005615	0.508475	alkPathway	0.493197	GO:0030147	0.447214
9141	PDCD5	0	3	8.17408	1.18323e-06	Reject	10524	7.61956	HPRD	binding	54	1.28563	HPRD	binding	10813	-0.731107	HPRD	binding	0.238659	10524	0.942809	54	0.333333	10813	0
8856	NR1I2	0	4	8.1722	2.19344e-05	Do Not Rej	8202	8.12667	HPRD	binding	5705	4.22501	HPRD	binding	8856	-1.70297	HPRD	binding	0.311966	8202	1	5705	0.632456	GO:0008270	0.28843
9014	TAF1B	0	21	8.1646	0.0374022	Do Not Rej	4609	12.5252	HPRD	binding	GO:0005654	4.0403	go	nucleoplasm	9013	1.91291	HPRD	binding	0.241543	4609	1.4596	GO:0005654	0.645124	9013	0.447214
6602	SMARCD1	0	8	8.15392	0.00197051	Do Not Rej	7421	5.79598	HPRD	binding	GO:0005654	4.0403	go	nucleoplasm	GO:0005730	2.68082	go	nucleolus	0.230743	7421	0.774597	GO:0005654	0.645124	GO:0005730	0.53936
902	CCNH	0	137	8.14487	0.243257	Do Not Rej	367	12.2353	HPRD	binding	2099	11.796	HPRD	binding	1022	5.79598	HPRD	binding	0.2334	367	1.42009	2099	1.375	1022	0.774597
92344	SCYL1BP1	0	1	8.13699	2.02621e-16	Reject	25898	8.13699	HPRD	binding	NA	NA	NA	NA	NA	NA	NA	NA	0.333387	25898	1.1547	NA	NA	NA	NA
7494	XBP1	0	1	8.13699	2.02621e-16	Reject	7494	8.13699	HPRD	binding	NA	NA	NA	NA	NA	NA	NA	NA	0.333387	7494	1.1547	NA	NA	NA	NA
15	AANAT	0	4	8.11542	2.47782e-05	Do Not Rej	5566	6.0581	HPRD	binding	7534	3.11206	HPRD	binding	hsa00380	-0.451289	kegg	Tryptophan metabolism	0.211446	5566	0.795495	7534	0.474713	hsa00380	0
10383	TUBB2C	0	6	8.10299	0.000469773	Do Not Rej	GO:0003924	10.9985	go	GTPase activity	GO:0005525	1.57455	go	GTP binding	GO:0051082	-0.72503	go	unfolded protein binding	0.20985	GO:0003924	1.32702	GO:0005525	0.403547	5720	0
8521	GCM1	0	2	8.089	5.33283e-09	Reject	1387	10.5655	HPRD	binding	GO:0008270	-2.47651	go	zinc ion binding	NA	NA	NA	NA	0.327776	1387	1.25676	GO:0008270	0.28843	NA	NA
1375	CPT1B	0	5	8.07907	0.000151297	Do Not Rej	pparaPathway	12.5935	biocarta	Mechanism of Gene Regulation by Peroxisome Proliferators via PPARa(alpha)	GO:0005741	0.317848	go	mitochondrial outer membrane	hsa00071	-0.0510248	kegg	Fatty acid metabolism	0.196375	pparaPathway	1.45699	GO:0005741	0.118678	GO:0006853	0
7498	XDH	0	12	8.07843	0.00984923	Do Not Rej	freePathway	7.26361	biocarta	Free Radical Induced Apoptosis	GO:0005829	4.94301	go	cytosol	GO:0007595	3.79641	go	lactation	0.259225	freePathway	0.948683	GO:0005829	0.830057	GO:0007595	0.57735
152	ADRA2C	0	5	8.05557	0.000157549	Do Not Rej	2775	5.16861	HPRD	binding	7534	3.11206	HPRD	binding	GO:0001584	2.09446	go	rhodopsin-like receptor activity	0.316909	2775	0.755929	7534	0.474713	GO:0001584	0.426006
51433	ANAPC5	0	51	8.03934	0.130139	Do Not Rej	7704	6.58116	HPRD	binding	GO:0005829	4.94301	go	cytosol	GO:0005654	4.0403	go	nucleoplasm	0.244838	7704	0.83205	GO:0005829	0.830057	GO:0005654	0.645124
9971	NR1H4	0	5	8.03804	0.00016237	Do Not Rej	9612	7.46842	HPRD	binding	10891	3.61842	HPRD	binding	GO:0003714	1.13069	go	transcription corepressor activity	0.310573	9612	0.928477	10891	0.5547	GO:0008270	0.28843
65003	MRPL11	0	4	8.02734	2.98912e-05	Do Not Rej	pparaPathway	12.5935	biocarta	Mechanism of Gene Regulation by Peroxisome Proliferators via PPARa(alpha)	GO:0005762	-0.832657	go	mitochondrial large ribosomal subunit	GO:0003735	-1.61507	go	structural constituent of ribosome	0.252136	pparaPathway	1.45699	GO:0005622	0.299778	GO:0005762	0
2705	GJB1	0	6	8.02513	0.000525985	Do Not Rej	5566	6.0581	HPRD	binding	5578	5.35584	HPRD	binding	GO:0007399	0.0454434	go	nervous system development	0.236254	5566	0.795495	5578	0.721336	GO:0007399	0.226455
51701	NLK	0	6	8.00727	0.000539728	Do Not Rej	wntPathway	4.17708	biocarta	WNT Signaling Pathway	GO:0005524	2.41442	go	ATP binding	51701	1.70333	HPRD	binding	0.302479	GO:0005524	0.662034	wntPathway	0.588348	51701	0.408248
57658	CALCOCO1	0	7	8.00472	0.00124111	Do Not Rej	5594	17.9514	HPRD	binding	3866	-0.0213244	HPRD	binding	6457	-0.496873	HPRD	binding	0.181442	5594	2.02031	3866	0	9265	0
6461	SHB	0	4	7.9726	3.35556e-05	Do Not Rej	3937	3.06255	HPRD	binding	9402	2.66399	HPRD	binding	GO:0005070	1.41313	go	SH3/SH2 adaptor activity	0.270507	3937	0.485071	9402	0.436436	GO:0005070	0.294884
814	CAMK4	0	8	7.96362	0.00243459	Do Not Rej	nfatPathway	11.5497	biocarta	NFAT and Hypertrophy of the heart (Transcription in the broken heart)	GO:0005524	2.41442	go	ATP binding	CaCaMPathway	0.780174	biocarta	Ca++/ Calmodulin-dependent Protein Kinase Activation	0.266464	nfatPathway	1.3484	GO:0005524	0.662034	CaCaMPathway	0.25
9643	MORF4L2	0	6	7.9629	0.000575325	Do Not Rej	3065	7.58929	HPRD	binding	GO:0005730	2.68082	go	nucleolus	25942	1.7724	HPRD	binding	0.272401	3065	0.937043	GO:0005730	0.53936	25942	0.333333
55755	CDK5RAP2	0	12	7.95233	0.0108482	Do Not Rej	10524	7.61956	HPRD	binding	9185	6.99449	HPRD	binding	8882	2.59091	HPRD	binding	0.242767	9185	1	10524	0.942809	8882	0.57735
1739	DLG1	0	37	7.9084	0.0967776	Do Not Rej	51764	14.9887	HPRD	binding	6300	6.89412	HPRD	binding	815	6.85959	HPRD	binding	0.402666	51764	1.76777	6300	0.904534	815	0.872872
5745	PTHR1	0	4	7.90636	3.856e-05	Do Not Rej	9351	2.75322	HPRD	binding	5744	2.59091	HPRD	binding	9368	2.29135	HPRD	binding	0.321733	5744	0.57735	9351	0.447214	9368	0.392232
640	BLK	0	6	7.89295	0.000635866	Do Not Rej	GO:0004715	6.1787	go	non-membrane spanning protein tyrosine kinase activity	GO:0005524	2.41442	go	ATP binding	10286	2.19125	HPRD	binding	0.311971	GO:0004715	0.790569	GO:0005524	0.662034	10286	0.5
5775	PTPN4	0	6	7.88575	0.000642421	Do Not Rej	10524	7.61956	HPRD	binding	GO:0004726	5.16861	go	non-membrane spanning protein tyrosine phosphatase activity	1915	-0.26488	HPRD	binding	0.217571	10524	0.942809	GO:0004726	0.755929	546	0
29851	ICOS	0	4	7.84842	4.35077e-05	Do Not Rej	ctla4Pathway	8.95739	biocarta	The Co-Stimulatory Signal During T-cell Activation	GO:0009897	1.8671	go	external side of plasma membrane	GO:0005887	0.27087	go	integral to plasma membrane	0.295422	ctla4Pathway	1.09109	GO:0005887	0.384505	GO:0009897	0.34641
8817	FGF18	0	11	7.83061	0.00911242	Do Not Rej	2261	4.07889	HPRD	binding	2264	3.18301	HPRD	binding	GO:0005730	2.68082	go	nucleolus	0.348267	2261	0.57735	GO:0005730	0.53936	GO:0005615	0.508475
2893	GRIA4	0	10	7.82334	0.00668127	Do Not Rej	5566	6.0581	HPRD	binding	5578	5.35584	HPRD	binding	818	4.5065	HPRD	binding	0.233594	5566	0.795495	5578	0.721336	818	0.625543
231	AKR1B1	0	8	7.81743	0.00285592	Do Not Rej	GO:0005829	4.94301	go	cytosol	GO:0005615	2.43469	go	extracellular space	4086	1.47657	HPRD	binding	0.196382	GO:0005829	0.830057	GO:0005615	0.508475	4086	0.301511
10302	SNAPC5	0	13	7.80862	0.0151662	Do Not Rej	10538	8.79997	HPRD	binding	9111	8.2775	HPRD	binding	74159	-0.105349	reactome	Transcription	0.18623	10538	1.13389	9111	1.0328	74159	0.0819232
8698	S1PR4	0	5	7.80213	0.000242218	Do Not Rej	10672	4.63005	HPRD	binding	GO:0007202	3.31445	go	activation of phospholipase C activity	2768	0.685959	HPRD	binding	0.28119	10672	0.639602	GO:0007202	0.516398	GO:0005887	0.384505
140809	SRXN1	0	3	7.78703	3.46476e-06	Reject	GO:0005829	4.94301	go	cytosol	GO:0005524	2.41442	go	ATP binding	GO:0000287	0.4296	go	magnesium ion binding	0.343307	GO:0005829	0.830057	GO:0005524	0.662034	GO:0000287	0.29277
5586	PKN2	0	6	7.75031	0.000777946	Do Not Rej	836	3.5103	HPRD	binding	GO:0005524	2.41442	go	ATP binding	8440	2.35771	HPRD	binding	0.351345	GO:0005524	0.662034	836	0.521286	8440	0.4
4751	NEK2	0	9	7.7456	0.00491338	Do Not Rej	GO:0005829	4.94301	go	cytosol	GO:0005524	2.41442	go	ATP binding	4751	1.70333	HPRD	binding	0.247768	GO:0005829	0.830057	GO:0005524	0.662034	4751	0.408248
8433	UTF1	0	4	7.72967	5.55824e-05	Do Not Rej	30812	3.61842	HPRD	binding	6663	2.42773	HPRD	binding	1386	1.18641	HPRD	binding	0.270954	30812	0.5547	6663	0.408248	1386	0.316228
27131	SNX5	0	1	7.72492	5.59621e-15	Reject	6453	7.72492	HPRD	binding	NA	NA	NA	NA	NA	NA	NA	NA	0.294498	6453	0.970143	NA	NA	NA	NA
5739	PTGIR	0	3	7.72117	4.13983e-06	Do Not Rej	5578	5.35584	HPRD	binding	GO:0001584	2.09446	go	rhodopsin-like receptor activity	GO:0005887	0.27087	go	integral to plasma membrane	0.306736	5578	0.721336	GO:0001584	0.426006	GO:0005887	0.384505
10428	CFDP1	0	2	7.71828	2.41245e-08	Reject	4088	8.26176	HPRD	binding	2130	-0.543489	HPRD	binding	NA	NA	NA	NA	0.215208	4088	1.01535	2130	0	NA	NA
10963	STIP1	0	4	7.70093	5.89464e-05	Do Not Rej	387082	4.09227	HPRD	binding	10728	3.61842	HPRD	binding	11140	1.02232	HPRD	binding	0.285943	387082	0.57735	10728	0.5547	11140	0.288675
283629	TSSK4	0	5	7.68247	0.000295509	Do Not Rej	7046	3.89692	HPRD	binding	GO:0005524	2.41442	go	ATP binding	64750	2.16836	HPRD	binding	0.296821	GO:0005524	0.662034	7046	0.557086	64750	0.377964
55553	SOX6	0	6	7.68196	0.000855911	Do Not Rej	7341	8.31891	HPRD	binding	6612	3.79641	HPRD	binding	6613	2.66399	HPRD	binding	0.269164	7341	1.01419	6612	0.57735	6613	0.436436
3329	HSPD1	0	34	7.68014	0.093897	Do Not Rej	GO:0002039	6.20924	go	p53 binding	5566	6.0581	HPRD	binding	GO:0005829	4.94301	go	cytosol	0.430566	GO:0002039	0.894427	GO:0005829	0.830057	5566	0.795495
9325	TRIP4	0	5	7.67615	0.000298605	Do Not Rej	9325	9.34457	HPRD	binding	5914	2.50181	HPRD	binding	7068	0.497115	HPRD	binding	0.302799	9325	1.1547	5914	0.417029	GO:0008270	0.28843
1108	CHD4	0	6	7.67162	0.000868321	Do Not Rej	2033	10.7465	HPRD	binding	GO:0005524	2.41442	go	ATP binding	54464	-0.643273	HPRD	binding	0.280726	2033	1.27475	GO:0005524	0.662034	GO:0008270	0.28843
4254	KITLG	0	8	7.6612	0.00337795	Do Not Rej	5293	3.99681	HPRD	binding	erythPathway	3.31445	biocarta	Erythrocyte Differentiation Pathway	il17Pathway	3.06255	biocarta	IL 17 Signaling Pathway	0.298122	5293	0.603023	erythPathway	0.516398	il17Pathway	0.485071
7408	VASP	0	15	7.64183	0.0242414	Do Not Rej	5592	6.51118	HPRD	binding	5566	6.0581	HPRD	binding	54518	2.19125	HPRD	binding	0.273388	5592	0.834058	5566	0.795495	54518	0.5
7556	ZNF10	0	4	7.64158	6.65119e-05	Do Not Rej	10155	6.20924	HPRD	binding	8805	6.02731	HPRD	binding	GO:0005622	-2.11845	go	intracellular	0.378555	10155	0.894427	8805	0.801784	GO:0005622	0.299778
57786	RBAK	0	3	7.64036	5.14077e-06	Do Not Rej	367	12.2353	HPRD	binding	GO:0005622	-2.11845	go	intracellular	GO:0008270	-2.47651	go	zinc ion binding	0.350892	367	1.42009	GO:0005622	0.299778	GO:0008270	0.28843
10661	KLF1	0	4	7.6211	6.93293e-05	Do Not Rej	1457	6.15796	HPRD	binding	5566	6.0581	HPRD	binding	GO:0005622	-2.11845	go	intracellular	0.367294	1457	0.804984	5566	0.795495	GO:0005622	0.299778
8338	HIST2H2AC	0	1	7.61956	1.27272e-14	Reject	10524	7.61956	HPRD	binding	NA	NA	NA	NA	NA	NA	NA	NA	0.28843	10524	0.942809	NA	NA	NA	NA
2874	GPS2	0	8	7.60357	0.00359118	Do Not Rej	468	6.89412	HPRD	binding	GO:0007254	2.29135	go	JNK cascade	1107	1.24168	HPRD	binding	0.249816	468	0.904534	GO:0007254	0.392232	2874	0.316228
347	APOD	0	2	7.6033	3.80067e-08	Reject	3953	5.16861	HPRD	binding	GO:0005615	2.43469	go	extracellular space	NA	NA	NA	NA	0.299138	3953	0.755929	GO:0005615	0.508475	NA	NA
9099	USP2	0	5	7.59757	0.000339729	Do Not Rej	4193	6.89412	HPRD	binding	4791	0.643524	HPRD	binding	7186	0.468518	HPRD	binding	0.18502	4193	0.904534	4791	0.229416	7186	0.107211
3239	HOXD13	0	4	7.58171	7.50652e-05	Do Not Rej	4087	7.42961	HPRD	binding	4086	1.47657	HPRD	binding	4090	-0.434469	HPRD	binding	0.199809	4087	0.928279	4086	0.301511	4090	0
3209	HOXA13	0	4	7.58171	7.50652e-05	Do Not Rej	4087	7.42961	HPRD	binding	4086	1.47657	HPRD	binding	4090	-0.434469	HPRD	binding	0.199809	4087	0.928279	4086	0.301511	4090	0
8909	P11	0	3	7.57979	6.03846e-06	Do Not Rej	GO:0007565	5.52048	go	female pregnancy	GO:0005615	2.43469	go	extracellular space	GO:0004252	-0.37538	go	serine-type endopeptidase activity	0.257096	GO:0007565	0.721688	GO:0005615	0.508475	GO:0004252	0.0735215
10928	RALBP1	0	10	7.55906	0.00841537	Do Not Rej	rasPathway	12.8286	biocarta	Ras Signaling Pathway	8517	0.603699	HPRD	binding	rac1Pathway	0.530729	biocarta	Rac 1 cell motility signaling pathway	0.250073	rasPathway	1.49241	GO:0005622	0.299778	8517	0.223607
4199	ME1	0	13	7.54664	0.0181718	Do Not Rej	pparaPathway	12.5935	biocarta	Mechanism of Gene Regulation by Peroxisome Proliferators via PPARa(alpha)	GO:0005829	4.94301	go	cytosol	GO:0005730	2.68082	go	nucleolus	0.233032	pparaPathway	1.45699	GO:0005829	0.830057	GO:0005730	0.53936
221037	JMJD1C	0	5	7.53403	0.000376769	Do Not Rej	367	12.2353	HPRD	binding	7068	0.497115	HPRD	binding	GO:0046966	-0.603451	go	thyroid hormone receptor binding	0.308584	367	1.42009	GO:0005622	0.299778	GO:0008270	0.28843
5744	PTHLH	0	10	7.53352	0.00860225	Do Not Rej	GO:0007565	5.52048	go	female pregnancy	GO:0007595	3.79641	go	lactation	1017	3.4412	HPRD	binding	0.298378	GO:0007565	0.721688	GO:0007595	0.57735	GO:0005615	0.508475
2562	GABRB3	0	6	7.52105	0.00106866	Do Not Rej	10399	7.05472	HPRD	binding	9495	1.09949	HPRD	binding	GO:0005887	0.27087	go	integral to plasma membrane	0.232063	10399	0.883883	GO:0005887	0.384505	9495	0.301511
6275	S100A4	0	5	7.52056	0.000385088	Do Not Rej	7157	9.02299	HPRD	binding	GO:0005730	2.68082	go	nucleolus	6275	-0.685705	HPRD	binding	0.256283	7157	1.09109	GO:0005730	0.53936	GO:0005509	0.162392
80279	CDK5RAP3	0	4	7.51497	8.58143e-05	Do Not Rej	1387	10.5655	HPRD	binding	1400	-0.111672	HPRD	binding	GO:0007420	-0.348431	go	brain development	0.176742	1387	1.25676	GO:0007420	0	1400	0
378	ARF4	0	5	7.51003	0.000391712	Do Not Rej	GO:0003924	10.9985	go	GTPase activity	GO:0005525	1.57455	go	GTP binding	GO:0005794	-1.03207	go	Golgi apparatus	0.313078	GO:0003924	1.32702	GO:0005525	0.403547	GO:0005622	0.299778
3604	TNFRSF9	0	4	7.50354	8.77958e-05	Do Not Rej	41bbPathway	12.0139	biocarta	The 4-1BB-dependent immune response	GO:0005887	0.27087	go	integral to plasma membrane	7293	-2.19083	HPRD	binding	0.262035	41bbPathway	1.41421	GO:0005887	0.384505	7293	0
23542	MAPK8IP2	0	9	7.49908	0.00621502	Do Not Rej	23162	8.94914	HPRD	binding	GO:0007172	4.79777	go	signal complex assembly	23542	1.18641	HPRD	binding	0.22525	23162	1.1094	GO:0007172	0.707107	23542	0.316228
5868	RAB5A	0	22	7.49637	0.0549958	Do Not Rej	GO:0003924	10.9985	go	GTPase activity	7249	5.16861	HPRD	binding	ptdinsPathway	2.58039	biocarta	Phosphoinositides and their downstream targets.	0.330052	GO:0003924	1.32702	7249	0.755929	9712	0.447214
56288	PARD3	0	17	7.49479	0.0345509	Do Not Rej	4088	8.26176	HPRD	binding	4089	4.67263	HPRD	binding	56288	3.18301	HPRD	binding	0.285493	4088	1.01535	4089	0.635001	56288	0.5
5218	PFTK1	0	5	7.43357	0.000443056	Do Not Rej	GO:0005829	4.94301	go	cytosol	GO:0005524	2.41442	go	ATP binding	GO:0004693	0.300709	go	cyclin-dependent protein kinase activity	0.248621	GO:0005829	0.830057	GO:0005524	0.662034	GO:0004693	0.182574
51763	SKIP	0	3	7.42449	9.07431e-06	Do Not Rej	GO:0005829	4.94301	go	cytosol	hsa00562	4.01838	kegg	Inositol phosphate metabolism	GO:0004445	-1.53691	go	inositol-polyphosphate 5-phosphatase activity	0.263947	GO:0005829	0.830057	hsa00562	0.565685	GO:0004445	0
5874	RAB27B	0	5	7.41366	0.000457416	Do Not Rej	GO:0003924	10.9985	go	GTPase activity	GO:0005525	1.57455	go	GTP binding	GO:0005794	-1.03207	go	Golgi apparatus	0.262154	GO:0003924	1.32702	GO:0005525	0.403547	GO:0005794	0.180775
5028	P2RY1	0	4	7.40991	0.000105715	Do Not Rej	9351	2.75322	HPRD	binding	9368	2.29135	HPRD	binding	GO:0001584	2.09446	go	rhodopsin-like receptor activity	0.29983	9351	0.447214	GO:0001584	0.426006	9368	0.392232
8394	PIP5K1A	0	9	7.39962	0.00682126	Do Not Rej	hsa00562	4.01838	kegg	Inositol phosphate metabolism	695	3.58034	HPRD	binding	836	3.5103	HPRD	binding	0.301786	hsa00562	0.565685	695	0.522233	836	0.521286
5176	SERPINF1	0	5	7.37673	0.000485198	Do Not Rej	1457	6.15796	HPRD	binding	GO:0005615	2.43469	go	extracellular space	4653	-0.130231	HPRD	binding	0.194543	1457	0.804984	GO:0005615	0.508475	GO:0042470	0
5286	PIK3C2A	0	5	7.36462	0.000494642	Do Not Rej	GO:0016303	6.89412	go	1-phosphatidylinositol-3-kinase activity	GO:0046854	5.79598	go	phosphoinositide phosphorylation	GO:0005794	-1.03207	go	Golgi apparatus	0.2688	GO:0016303	0.904534	GO:0046854	0.774597	GO:0005794	0.180775
27342	RABGEF1	0	7	7.36259	0.00269462	Do Not Rej	7314	5.56815	HPRD	binding	7529	2.04986	HPRD	binding	GO:0055037	1.53724	go	recycling endosome	0.27286	7314	0.730297	GO:0055037	0.377964	7529	0.363803
79170	ATAD4	0	2	7.35743	9.83198e-08	Reject	GO:0005829	4.94301	go	cytosol	GO:0005524	2.41442	go	ATP binding	NA	NA	NA	NA	0.341607	GO:0005829	0.830057	GO:0005524	0.662034	NA	NA
3226	HOXC10	0	2	7.35545	9.90638e-08	Reject	1956	9.05842	HPRD	binding	GO:0019907	-1.70297	go	cyclin-dependent protein kinase activating kinase holoenzyme complex	NA	NA	NA	NA	0.226585	1956	1.09141	GO:0019907	0	NA	NA
26205	GMEB2	0	3	7.35075	1.09805e-05	Do Not Rej	1387	10.5655	HPRD	binding	6310	-0.738249	HPRD	binding	GO:0008270	-2.47651	go	zinc ion binding	0.267628	1387	1.25676	GO:0008270	0.28843	6310	0
2652	OPN1MW	0	4	7.3408	0.000121086	Do Not Rej	407	3.06255	HPRD	binding	GO:0001584	2.09446	go	rhodopsin-like receptor activity	5903	1.91291	HPRD	binding	0.313848	407	0.485071	5903	0.447214	GO:0001584	0.426006
10413	YAP1	0	4	7.33653	0.000122101	Do Not Rej	207	7.30942	HPRD	binding	7159	3.61842	HPRD	binding	4778	-1.40047	HPRD	binding	0.236531	207	0.911685	7159	0.5547	23559	0
1604	CD55	0	8	7.31793	0.00483686	Do Not Rej	3932	8.50762	HPRD	binding	2534	6.28644	HPRD	binding	GO:0005625	0.328077	go	soluble fraction	0.279763	3932	1.03209	2534	0.801784	GO:0005887	0.384505
57554	LRRC7	0	5	7.30147	0.000546707	Do Not Rej	818	4.5065	HPRD	binding	GO:0005730	2.68082	go	nucleolus	GO:0005925	1.04736	go	focal adhesion	0.261946	818	0.625543	GO:0005730	0.53936	GO:0005925	0.258199
2834	PRLHR	0	4	7.28237	0.000135694	Do Not Rej	GO:0007565	5.52048	go	female pregnancy	GO:0001584	2.09446	go	rhodopsin-like receptor activity	GO:0005887	0.27087	go	integral to plasma membrane	0.265685	GO:0007565	0.721688	GO:0001584	0.426006	GO:0005887	0.384505
1464	CSPG4	0	6	7.25478	0.00152947	Do Not Rej	9564	3.89692	HPRD	binding	10188	3.79641	HPRD	binding	GO:0016324	0.433227	go	apical plasma membrane	0.26497	10188	0.57735	9564	0.557086	GO:0005887	0.384505
56681	SAR1A	0	7	7.24967	0.00307085	Do Not Rej	GO:0003924	10.9985	go	GTPase activity	GO:0005525	1.57455	go	GTP binding	GO:0006888	-0.149307	go	ER to Golgi vesicle-mediated transport	0.264599	GO:0003924	1.32702	GO:0005525	0.403547	GO:0005622	0.299778
9047	SH2D2A	0	5	7.23565	0.00060634	Do Not Rej	5335	3.81234	HPRD	binding	GO:0005070	1.41313	go	SH3/SH2 adaptor activity	10746	1.28563	HPRD	binding	0.250223	5335	0.547723	10746	0.333333	GO:0005070	0.294884
29907	SNX15	0	2	7.23436	1.56483e-07	Reject	GO:0005829	4.94301	go	cytosol	10567	2.29135	HPRD	binding	NA	NA	NA	NA	0.28721	GO:0005829	0.830057	10567	0.392232	NA	NA
390	RND3	0	5	7.23172	0.000610081	Do Not Rej	GO:0003924	10.9985	go	GTPase activity	GO:0005525	1.57455	go	GTP binding	GO:0005794	-1.03207	go	Golgi apparatus	0.313078	GO:0003924	1.32702	GO:0005525	0.403547	GO:0005622	0.299778
329	BIRC2	0	20	7.21051	0.0534463	Do Not Rej	7314	5.56815	HPRD	binding	GO:0005829	4.94301	go	cytosol	HivnefPathway	3.62141	biocarta	HIV-I Nef: negative effector of Fas and TNF	0.359627	GO:0005829	0.830057	7314	0.730297	HivnefPathway	0.525226
2356	FPGS	0	3	7.20812	1.58006e-05	Do Not Rej	GO:0005829	4.94301	go	cytosol	GO:0005524	2.41442	go	ATP binding	hsa00790	-0.149307	kegg	Folate biosynthesis	0.278921	GO:0005829	0.830057	GO:0005524	0.662034	hsa00790	0
6014	RIT2	0	4	7.20768	0.000156775	Do Not Rej	GO:0003924	10.9985	go	GTPase activity	GO:0005525	1.57455	go	GTP binding	GO:0005622	-2.11845	go	intracellular	0.313948	GO:0003924	1.32702	GO:0005525	0.403547	GO:0005622	0.299778
50619	DEF6	0	3	7.17809	1.70446e-05	Do Not Rej	3932	8.50762	HPRD	binding	7535	-0.496873	HPRD	binding	57596	-0.832657	HPRD	binding	0.177791	3932	1.03209	57596	0	7535	0
30827	CXXC1	0	3	7.1677	1.74963e-05	Do Not Rej	6908	9.63844	HPRD	binding	GO:0016363	0.0057735	go	nuclear matrix	GO:0008270	-2.47651	go	zinc ion binding	0.290055	6908	1.15079	GO:0008270	0.28843	GO:0016363	0.147442
2868	GRK4	0	3	7.16129	1.77808e-05	Do Not Rej	agpcrPathway	6.28378	biocarta	Attenuation of GPCR Signaling	GO:0005524	2.41442	go	ATP binding	GO:0004703	-1.53691	go	G-protein coupled receptor kinase activity	0.279193	agpcrPathway	0.83205	GO:0005524	0.662034	GO:0004703	0
1997	ELF1	0	2	7.15374	2.11332e-07	Reject	3159	9.34457	HPRD	binding	GO:0050860	-2.19083	go	negative regulation of T cell receptor signaling pathway	NA	NA	NA	NA	0.23574	3159	1.1547	GO:0050860	0	NA	NA
10610	ST6GALNAC2	0	3	7.15371	1.81228e-05	Do Not Rej	4088	8.26176	HPRD	binding	GO:0030173	-0.0759856	go	integral to Golgi membrane	GO:0005794	-1.03207	go	Golgi apparatus	0.217382	4088	1.01535	GO:0005794	0.180775	GO:0030173	0
8289	ARID1A	0	9	7.15279	0.00855668	Do Not Rej	6597	8.51586	HPRD	binding	GO:0030520	3.99681	go	estrogen receptor signaling pathway	GO:0005730	2.68082	go	nucleolus	0.313755	6597	1.04257	GO:0030520	0.603023	GO:0005730	0.53936
10298	PAK4	0	6	7.15225	0.00175076	Do Not Rej	7534	3.11206	HPRD	binding	2885	2.58039	HPRD	binding	GO:0005524	2.41442	go	ATP binding	0.298105	GO:0005524	0.662034	7534	0.474713	2885	0.426401
3799	KIF5B	0	8	7.11549	0.00593973	Do Not Rej	10499	5.80293	HPRD	binding	7534	3.11206	HPRD	binding	GO:0005524	2.41442	go	ATP binding	0.271743	10499	0.755929	GO:0005524	0.662034	7534	0.474713
10333	TLR6	0	28	7.10522	0.0896747	Do Not Rej	tollPathway	8.05697	biocarta	Toll-Like Receptor Pathway	168898	4.13134	reactome	Toll Receptor Cascades	695	3.58034	HPRD	binding	0.263088	tollPathway	0.986394	168898	0.57735	695	0.522233
664	BNIP3	0	11	7.10253	0.0161171	Do Not Rej	GO:0005654	4.0403	go	nucleoplasm	GO:0008634	1.91291	go	negative regulation of survival gene product expression	GO:0046902	1.91291	go	regulation of mitochondrial membrane permeability	0.300538	GO:0005654	0.645124	GO:0008634	0.447214	GO:0046902	0.447214
6789	STK4	0	9	7.09866	0.00898542	Do Not Rej	10256	4.22501	HPRD	binding	GO:0005524	2.41442	go	ATP binding	6789	1.91291	HPRD	binding	0.331188	GO:0005524	0.662034	10256	0.632456	6789	0.447214
55643	BTBD2	0	11	7.09163	0.01625	Do Not Rej	7157	9.02299	HPRD	binding	2661	0.210206	HPRD	binding	7088	0.189373	HPRD	binding	0.190039	7157	1.09109	2661	0.171499	7088	0.169031
84106	PRAM1	0	3	7.05117	2.34067e-05	Do Not Rej	pmlPathway	7.72492	biocarta	Regulation of transcriptional activity by PML	GO:0007229	0.158903	go	integrin-mediated signaling pathway	5987	-0.832657	HPRD	binding	0.201217	pmlPathway	0.970143	GO:0007229	0.132453	5987	0
4689	NCF4	0	5	7.04939	0.000809167	Do Not Rej	5580	8.34162	HPRD	binding	GO:0005829	4.94301	go	cytosol	GO:0043020	-1.28532	go	NADPH oxidase complex	0.25355	5580	1.016	GO:0005829	0.830057	1535	0
9656	MDC1	0	20	7.04857	0.0575004	Do Not Rej	2033	10.7465	HPRD	binding	1387	10.5655	HPRD	binding	GO:0005654	4.0403	go	nucleoplasm	0.328192	2033	1.27475	1387	1.25676	GO:0005654	0.645124
3376	IARS	0	7	7.04413	0.00387892	Do Not Rej	367	12.2353	HPRD	binding	GO:0005524	2.41442	go	ATP binding	GO:0005625	0.328077	go	soluble fraction	0.261106	367	1.42009	GO:0005524	0.662034	GO:0005625	0.219971
84172	POLR1B	0	25	7.02986	0.0798663	Do Not Rej	arfPathway	10.3915	biocarta	Tumor Suppressor Arf Inhibits Ribosomal Biogenesis	GO:0005654	4.0403	go	nucleoplasm	GO:0005730	2.68082	go	nucleolus	0.278064	arfPathway	1.25	GO:0005654	0.645124	84172	0.57735
2700	GJA3	0	4	7.02878	0.000220384	Do Not Rej	857	8.61699	HPRD	binding	7082	1.09949	HPRD	binding	GO:0005922	-0.496873	go	connexon complex	0.212411	857	1.0435	7082	0.301511	GO:0005922	0
1434	CSE1L	0	5	7.0041	0.000867128	Do Not Rej	23633	6.99449	HPRD	binding	3837	0.603699	HPRD	binding	7532	0.444733	HPRD	binding	0.213724	23633	1	7532	0.228086	3837	0.223607
4528	MTIF2	0	5	6.99978	0.000872858	Do Not Rej	GO:0003924	10.9985	go	GTPase activity	GO:0005525	1.57455	go	GTP binding	GO:0003743	-0.207903	go	translation initiation factor activity	0.280804	GO:0003924	1.32702	GO:0005525	0.403547	GO:0005622	0.299778
7450	VWF	0	26	6.9991	0.0849326	Do Not Rej	GO:0005730	2.68082	go	nucleolus	114671	2.59091	reactome	vWF binds to collagen	75178	1.91706	reactome	Formation of Platelet plug	0.37335	114671	0.57735	GO:0005730	0.53936	7450	0.447214
2840	GPR17	0	3	6.99538	2.68643e-05	Do Not Rej	10672	4.63005	HPRD	binding	GO:0001584	2.09446	go	rhodopsin-like receptor activity	GO:0005887	0.27087	go	integral to plasma membrane	0.294538	10672	0.639602	GO:0001584	0.426006	GO:0005887	0.384505
30009	TBX21	0	1	6.99449	1.33112e-12	Reject	GO:0048304	6.99449	go	positive regulation of isotype switching to IgG isotypes	NA	NA	NA	NA	NA	NA	NA	NA	0.30103	GO:0048304	1	NA	NA	NA	NA
64109	CRLF2	0	1	6.99449	1.33112e-12	Reject	85480	6.99449	HPRD	binding	NA	NA	NA	NA	NA	NA	NA	NA	0.30103	85480	1	NA	NA	NA	NA
6374	CXCL5	0	4	6.99065	0.000236742	Do Not Rej	4318	5.39374	HPRD	binding	GO:0005615	2.43469	go	extracellular space	GO:0008009	1.35305	go	chemokine activity	0.263063	4318	0.727607	GO:0005615	0.508475	GO:0008009	0.288675
5097	PCDH1	0	5	6.98528	0.000892319	Do Not Rej	4088	8.26176	HPRD	binding	GO:0005887	0.27087	go	integral to plasma membrane	GO:0007399	0.0454434	go	nervous system development	0.28415	4088	1.01535	GO:0005887	0.384505	GO:0007399	0.226455
11252	PACSIN2	0	3	6.97459	2.82729e-05	Do Not Rej	29763	5.16861	HPRD	binding	59341	3.99681	HPRD	binding	11252	-2.19083	HPRD	binding	0.259488	29763	0.755929	59341	0.603023	11252	0
1728	NQO1	0	8	6.96883	0.00687262	Do Not Rej	3303	5.16861	HPRD	binding	p53hypoxiaPathway	4.5065	biocarta	Hypoxia and p53 in the Cardiovascular system	1728	3.24751	HPRD	binding	0.243162	3303	0.755929	1728	0.707107	p53hypoxiaPathway	0.625543
10148	EBI3	0	6	6.95964	0.00224677	Do Not Rej	4088	8.26176	HPRD	binding	GO:0005615	2.43469	go	extracellular space	GO:0045078	1.18641	go	positive regulation of interferon-gamma biosynthetic process	0.245855	4088	1.01535	GO:0005615	0.508475	GO:0045078	0.316228
5865	RAB3B	0	8	6.92607	0.00716794	Do Not Rej	GO:0003924	10.9985	go	GTPase activity	GO:0005525	1.57455	go	GTP binding	GO:0008021	-0.0363267	go	synaptic vesicle	0.181736	GO:0003924	1.32702	GO:0005525	0.403547	90	0
55437	ALS2CR2	0	4	6.91528	0.000272465	Do Not Rej	6885	6.85959	HPRD	binding	GO:0005524	2.41442	go	ATP binding	7189	0.231706	HPRD	binding	0.281422	6885	0.872872	GO:0005524	0.662034	7189	0.174078
5325	PLAGL1	0	4	6.91432	0.000272952	Do Not Rej	4088	8.26176	HPRD	binding	5325	3.24751	HPRD	binding	GO:0005622	-2.11845	go	intracellular	0.38027	4088	1.01535	5325	0.707107	GO:0005622	0.299778
9094	UNC119	0	38	6.91211	0.131082	Do Not Rej	6453	7.72492	HPRD	binding	613	5.39374	HPRD	binding	GO:0005829	4.94301	go	cytosol	0.416843	6453	0.970143	GO:0005829	0.830057	613	0.727607
8740	TNFSF14	0	6	6.90825	0.00239907	Do Not Rej	GO:0043029	9.54764	go	T cell homeostasis	GO:0005615	2.43469	go	extracellular space	GO:0005164	0.566185	go	tumor necrosis factor receptor binding	0.249662	GO:0043029	1.22474	GO:0005615	0.508475	GO:0005164	0.218218
6280	S100A9	0	4	6.90727	0.000276543	Do Not Rej	1956	9.05842	HPRD	binding	GO:0005730	2.68082	go	nucleolus	GO:0005509	-1.58502	go	calcium ion binding	0.286566	1956	1.09141	GO:0005730	0.53936	GO:0005509	0.162392
3798	KIF5A	0	4	6.89946	0.000280574	Do Not Rej	6453	7.72492	HPRD	binding	GO:0005524	2.41442	go	ATP binding	3798	-1.53691	HPRD	binding	0.257569	6453	0.970143	GO:0005524	0.662034	GO:0035253	0
4237	MFAP2	0	1	6.89412	2.70999e-12	Reject	633	6.89412	HPRD	binding	NA	NA	NA	NA	NA	NA	NA	NA	0.279789	633	0.904534	NA	NA	NA	NA
4629	MYH11	0	7	6.89145	0.00459743	Do Not Rej	8550	11.1643	HPRD	binding	GO:0005524	2.41442	go	ATP binding	GO:0008307	-0.0759856	go	structural constituent of muscle	0.222685	8550	1.33631	GO:0005524	0.662034	GO:0042470	0
8861	LDB1	0	8	6.88066	0.00749378	Do Not Rej	GO:0045647	6.99449	go	negative regulation of erythrocyte differentiation	pitx2Pathway	3.18301	biocarta	Multi-step Regulation of Transcription by Pitx2	3670	1.70333	HPRD	binding	0.259275	GO:0045647	1	pitx2Pathway	0.5	3670	0.408248
6599	SMARCC1	0	9	6.87861	0.0109278	Do Not Rej	6597	8.51586	HPRD	binding	GO:0005654	4.0403	go	nucleoplasm	GO:0008022	2.60594	go	protein C-terminus binding	0.306475	6597	1.04257	GO:0005654	0.645124	GO:0008022	0.426401
59067	IL21	0	3	6.86861	3.66067e-05	Do Not Rej	GO:0005134	3.24751	go	interleukin-2 receptor binding	GO:0005615	2.43469	go	extracellular space	GO:0045078	1.18641	go	positive regulation of interferon-gamma biosynthetic process	0.306071	GO:0005134	0.707107	GO:0005615	0.508475	GO:0045078	0.316228
10563	CXCL13	0	6	6.86513	0.00253401	Do Not Rej	GO:0005615	2.43469	go	extracellular space	GO:0048535	1.53724	go	lymph node development	51554	1.53724	HPRD	binding	0.266793	GO:0005615	0.508475	GO:0048535	0.377964	51554	0.377964
3309	HSPA5	0	38	6.86166	0.132831	Do Not Rej	7253	14.2795	HPRD	binding	3856	6.99449	HPRD	binding	387082	4.09227	HPRD	binding	0.408825	7253	1.64992	3856	1	54972	0.707107
7337	UBE3A	0	15	6.84118	0.0386656	Do Not Rej	367	12.2353	HPRD	binding	GO:0005829	4.94301	go	cytosol	5241	2.58039	HPRD	binding	0.304735	367	1.42009	GO:0005829	0.830057	5241	0.426401
135112	NCOA7	0	2	6.83894	6.62857e-07	Reject	2100	8.95739	HPRD	binding	GO:0005622	-2.11845	go	intracellular	NA	NA	NA	NA	0.307055	2100	1.09109	GO:0005622	0.299778	NA	NA
9521	EEF1E1	0	2	6.83734	6.66638e-07	Reject	472	3.65433	HPRD	binding	545	3.18301	HPRD	binding	NA	NA	NA	NA	0.255178	472	0.53033	545	0.5	NA	NA
1788	DNMT3A	0	9	6.8153	0.0115503	Do Not Rej	8554	11.3918	HPRD	binding	7329	6.0841	HPRD	binding	GO:0016363	0.0057735	go	nuclear matrix	0.262822	8554	1.33333	7329	0.781133	GO:0008270	0.28843
353	APRT	0	7	6.79159	0.00512943	Do Not Rej	GO:0005829	4.94301	go	cytosol	GO:0007625	2.59091	go	grooming behavior	hsa00230	2.22255	kegg	Purine metabolism	0.229893	GO:0005829	0.830057	GO:0007625	0.57735	hsa00230	0.405554
84103	C4orf17	0	4	6.79095	0.000342546	Do Not Rej	7277	3.61842	HPRD	binding	10980	2.42773	HPRD	binding	1107	1.24168	HPRD	binding	0.223318	7277	0.5547	10980	0.408248	1107	0.27735
80325	ABTB1	0	2	6.78634	7.98633e-07	Reject	4087	7.42961	HPRD	binding	GO:0003746	-0.643273	go	translation elongation factor activity	NA	NA	NA	NA	0.201646	4087	0.928279	GO:0003746	0	NA	NA
9935	MAFB	0	2	6.78452	8.03783e-07	Reject	GO:0045647	6.99449	go	negative regulation of erythrocyte differentiation	GO:0042472	-0.209975	go	inner ear morphogenesis	NA	NA	NA	NA	0.21286	GO:0045647	1	GO:0042472	0	NA	NA
4929	NR4A2	1	3	6.77839	4.54834e-05	Do Not Rej	6195	9.50257	HPRD	binding	GO:0007399	-0.0588858	go	nervous system development	GO:0008270	-2.6653	go	zinc ion binding	0.290428	6195	1.14708	GO:0008270	0.267828	GO:0007399	0.169842
57685	CACHD1	0	4	6.7668	0.000357972	Do Not Rej	5037	11.5917	HPRD	binding	57610	-1.53691	HPRD	binding	GO:0005509	-1.58502	go	calcium ion binding	0.224064	5037	1.41421	GO:0005509	0.162392	57610	0
2671	GFER	0	6	6.76308	0.00288108	Do Not Rej	7295	5.16861	HPRD	binding	9318	4.79777	HPRD	binding	10987	3.18301	HPRD	binding	0.266529	7295	0.755929	9318	0.707107	10987	0.5
8925	HERC1	0	5	6.75788	0.00125465	Do Not Rej	2033	10.7465	HPRD	binding	26994	-0.107037	HPRD	binding	GO:0005086	-0.731107	go	ARF guanyl-nucleotide exchange factor activity	0.242824	2033	1.27475	GO:0005622	0.299778	GO:0005794	0.180775
8888	MCM3AP	0	3	6.74962	4.87165e-05	Do Not Rej	4088	8.26176	HPRD	binding	1400	-0.111672	HPRD	binding	22883	-1.40047	HPRD	binding	0.175716	4088	1.01535	1400	0	22883	0
80176	SPSB1	0	2	6.74797	9.14122e-07	Reject	5921	3.79641	HPRD	binding	4233	2.95156	HPRD	binding	NA	NA	NA	NA	0.258561	5921	0.57735	4233	0.471405	NA	NA
9616	RNF7	0	4	6.74028	0.000375652	Do Not Rej	1457	6.15796	HPRD	binding	1460	4.7618	HPRD	binding	GO:0008631	-1.70297	go	induction of apoptosis by oxidative stress	0.292621	1457	0.804984	1460	0.654654	GO:0008270	0.28843
79676	OGFOD2	0	3	6.72845	5.1234e-05	Do Not Rej	10524	7.61956	HPRD	binding	1937	-0.325171	HPRD	binding	GO:0031418	-0.565939	go	L-ascorbic acid binding	0.166525	10524	0.942809	1937	0	GO:0031418	0
3694	ITGB6	0	5	6.728	0.00131119	Do Not Rej	2274	4.63005	HPRD	binding	3685	1.02232	HPRD	binding	7040	0.953047	HPRD	binding	0.216993	2274	0.639602	3685	0.288675	7040	0.27735
11169	WDHD1	0	2	6.72112	1.00433e-06	Reject	GO:0005654	4.0403	go	nucleoplasm	GO:0005730	2.68082	go	nucleolus	NA	NA	NA	NA	0.285345	GO:0005654	0.645124	GO:0005730	0.53936	NA	NA
91582	RPS19BP1	0	2	6.72112	1.00433e-06	Reject	GO:0005654	4.0403	go	nucleoplasm	GO:0005730	2.68082	go	nucleolus	NA	NA	NA	NA	0.285345	GO:0005654	0.645124	GO:0005730	0.53936	NA	NA
79800	ALS2CR8	0	2	6.72112	1.00433e-06	Reject	GO:0005654	4.0403	go	nucleoplasm	GO:0005730	2.68082	go	nucleolus	NA	NA	NA	NA	0.285345	GO:0005654	0.645124	GO:0005730	0.53936	NA	NA
79366	NSBP1	0	2	6.72112	1.00433e-06	Reject	GO:0005654	4.0403	go	nucleoplasm	GO:0005730	2.68082	go	nucleolus	NA	NA	NA	NA	0.285345	GO:0005654	0.645124	GO:0005730	0.53936	NA	NA
30851	TAX1BP3	0	5	6.72074	0.00132525	Do Not Rej	tidPathway	7.25932	biocarta	Chaperones modulate interferon Signaling Pathway	GO:0005524	2.41442	go	ATP binding	1499	-0.530484	HPRD	binding	0.225133	tidPathway	0.917663	GO:0005524	0.662034	6919	0
89869	PLCZ1	0	3	6.71406	5.30148e-05	Do Not Rej	GO:0004435	4.2807	go	phosphoinositide phospholipase C activity	hsa00562	4.01838	kegg	Inositol phosphate metabolism	GO:0005509	-1.58502	go	calcium ion binding	0.267993	GO:0004435	0.6	hsa00562	0.565685	GO:0005509	0.162392
1936	EEF1D	0	19	6.70868	0.0618927	Do Not Rej	6195	11.6698	HPRD	binding	5578	5.35584	HPRD	binding	GO:0005829	4.94301	go	cytosol	0.257701	6195	1.37649	GO:0005829	0.830057	5578	0.721336
6342	SCP2	0	2	6.70446	1.06453e-06	Reject	857	8.61699	HPRD	binding	GO:0005498	-1.91253	go	sterol carrier activity	NA	NA	NA	NA	0.219468	857	1.0435	GO:0005498	0	NA	NA
2117	ETV3	0	2	6.70285	1.07056e-06	Reject	etsPathway	7.48276	biocarta	METS affect on Macrophage Differentiation	11218	-0.779913	HPRD	binding	NA	NA	NA	NA	0.203951	etsPathway	0.942809	11218	0	NA	NA
9989	PPP4R1	0	2	6.70096	1.07762e-06	Reject	8841	6.37288	HPRD	binding	GO:0005625	0.328077	go	soluble fraction	NA	NA	NA	NA	0.243452	8841	0.811107	GO:0005625	0.219971	NA	NA
925	CD8A	0	12	6.70071	0.0265363	Do Not Rej	stemPathway	5.79598	biocarta	Regulation of hematopoiesis by cytokines	il17Pathway	3.06255	biocarta	IL 17 Signaling Pathway	GO:0009897	1.8671	go	external side of plasma membrane	0.2614	stemPathway	0.774597	il17Pathway	0.485071	GO:0005887	0.384505
9650	MTFR1	0	1	6.69301	1.09316e-11	Reject	5300	6.69301	HPRD	binding	NA	NA	NA	NA	NA	NA	NA	NA	0.266033	5300	0.845154	NA	NA	NA	NA
79803	HPS6	0	3	6.69027	5.60862e-05	Do Not Rej	4331	6.28378	HPRD	binding	1385	1.18641	HPRD	binding	57787	-0.779913	HPRD	binding	0.220703	4331	0.83205	1385	0.316228	57787	0
10131	TRAP1	0	8	6.68797	0.00902586	Do Not Rej	4089	4.67263	HPRD	binding	7046	3.89692	HPRD	binding	GO:0005524	2.41442	go	ATP binding	0.290741	GO:0005524	0.662034	4089	0.635001	7046	0.557086
2249	FGF4	0	5	6.68477	0.00139709	Do Not Rej	2261	4.07889	HPRD	binding	2264	3.18301	HPRD	binding	2260	0.377774	HPRD	binding	0.201452	2261	0.57735	2264	0.5	2260	0.19245
140735	DYNLL2	0	11	6.67496	0.0220796	Do Not Rej	GO:0005829	4.94301	go	cytosol	139908	2.59091	reactome	Phosphorylation of DLC2 by MAPK-8	139910	2.59091	reactome	Activation of BMF and translocation to mitochondria	0.288821	GO:0005829	0.830057	139908	0.57735	139910	0.57735
4794	NFKBIE	0	6	6.64751	0.00332548	Do Not Rej	4790	6.06281	HPRD	binding	5970	3.65433	HPRD	binding	8454	1.53724	HPRD	binding	0.23496	4790	0.784465	5970	0.53033	8454	0.377964
7283	TUBG1	0	25	6.64233	0.092012	Do Not Rej	GO:0003924	10.9985	go	GTPase activity	5829	6.92896	HPRD	binding	55835	5.16861	HPRD	binding	0.34411	GO:0003924	1.32702	5829	0.870388	55835	0.755929
221264	C6orf199	0	2	6.63943	1.33444e-06	Reject	8682	4.22501	HPRD	binding	GO:0005524	2.41442	go	ATP binding	NA	NA	NA	NA	0.306518	GO:0005524	0.662034	8682	0.632456	NA	NA
3902	LAG3	0	4	6.63653	0.000452896	Do Not Rej	55835	5.16861	HPRD	binding	10153	2.19125	HPRD	binding	GO:0009897	1.8671	go	external side of plasma membrane	0.274888	55835	0.755929	10153	0.5	GO:0009897	0.34641
719	C3AR1	0	4	6.62037	0.000466171	Do Not Rej	GO:0004435	4.2807	go	phosphoinositide phospholipase C activity	GO:0001584	2.09446	go	rhodopsin-like receptor activity	GO:0005887	0.27087	go	integral to plasma membrane	0.249768	GO:0004435	0.6	GO:0001584	0.426006	GO:0005887	0.384505
113026	PLCD3	0	4	6.60702	0.000477412	Do Not Rej	GO:0004435	4.2807	go	phosphoinositide phospholipase C activity	hsa00562	4.01838	kegg	Inositol phosphate metabolism	6498	-0.107037	HPRD	binding	0.232089	GO:0004435	0.6	hsa00562	0.565685	GO:0005509	0.162392
1643	DDB2	0	17	6.6009	0.0546936	Do Not Rej	3065	7.58929	HPRD	binding	GO:0005654	4.0403	go	nucleoplasm	25	3.91143	HPRD	binding	0.168558	3065	0.937043	GO:0005654	0.645124	25	0.5547
2034	EPAS1	0	6	6.58057	0.00361019	Do Not Rej	4088	8.26176	HPRD	binding	GO:0046982	1.77416	go	protein heterodimerization activity	GO:0001666	1.35305	go	response to hypoxia	0.253401	4088	1.01535	GO:0046982	0.35218	GO:0001666	0.288675
1175	AP2S1	0	3	6.57925	7.27779e-05	Do Not Rej	GO:0005829	4.94301	go	cytosol	GO:0030122	1.91291	go	AP-2 adaptor complex	GO:0005905	-0.276669	go	coated pit	0.244218	GO:0005829	0.830057	GO:0030122	0.447214	GO:0005905	0
64743	WDR13	0	2	6.57774	1.65032e-06	Reject	7046	3.89692	HPRD	binding	GO:0005730	2.68082	go	nucleolus	NA	NA	NA	NA	0.268455	7046	0.557086	GO:0005730	0.53936	NA	NA
5806	PTX3	0	2	6.57453	1.66858e-06	Reject	GO:0045429	8.2775	go	positive regulation of nitric oxide biosynthetic process	GO:0008228	-1.70297	go	opsonization	NA	NA	NA	NA	0.217855	GO:0045429	1.0328	GO:0008228	0	NA	NA
1392	CRH	1	7	6.57224	0.00649444	Do Not Rej	1394	9.58445	HPRD	binding	GO:0007565	4.15184	go	female pregnancy	GO:0030324	-0.0988627	go	lung development	0.228532	1394	1.22474	GO:0007565	0.57735	GO:0005625	0.146647
23770	FKBP8	0	4	6.57055	0.000509413	Do Not Rej	1432	8.72989	HPRD	binding	GO:0030176	-0.168932	go	integral to endoplasmic reticulum membrane	GO:0043010	-0.405381	go	camera-type eye development	0.189113	1432	1.05529	GO:0005509	0.162392	GO:0030176	0
50848	F11R	0	6	6.57038	0.00365539	Do Not Rej	1457	6.15796	HPRD	binding	5578	5.35584	HPRD	binding	GO:0005923	-0.36807	go	tight junction	0.200997	1457	0.804984	5578	0.721336	6449	0
7284	TUFM	0	5	6.56441	0.00166403	Do Not Rej	GO:0003924	10.9985	go	GTPase activity	GO:0005525	1.57455	go	GTP binding	GO:0003746	-0.643273	go	translation elongation factor activity	0.280804	GO:0003924	1.32702	GO:0005525	0.403547	GO:0005622	0.299778
86	ACTL6A	0	8	6.54551	0.0103287	Do Not Rej	5970	3.65433	HPRD	binding	GO:0005524	2.41442	go	ATP binding	8607	2.19125	HPRD	binding	0.258163	GO:0005524	0.662034	5970	0.53033	8607	0.5
55577	NAGK	0	6	6.54387	0.0037754	Do Not Rej	4087	7.42961	HPRD	binding	GO:0005524	2.41442	go	ATP binding	hsa00251	-0.276669	kegg	Glutamate metabolism	0.206496	4087	0.928279	GO:0005524	0.662034	hsa00530	0
11080	DNAJB4	0	2	6.53858	1.88683e-06	Reject	4988	7.26361	HPRD	binding	GO:0051082	-0.72503	go	unfolded protein binding	NA	NA	NA	NA	0.204878	4988	0.948683	GO:0051082	0	NA	NA
6866	TAC3	0	6	6.53492	0.00381668	Do Not Rej	GO:0007565	5.52048	go	female pregnancy	GO:0005615	2.43469	go	extracellular space	GO:0005625	0.328077	go	soluble fraction	0.226342	GO:0007565	0.721688	GO:0005615	0.508475	GO:0005625	0.219971
7021	TFAP2B	0	4	6.52963	0.000547679	Do Not Rej	7329	6.0841	HPRD	binding	GO:0045817	2.59091	go	positive regulation of transcription from RNA polymerase II promoter, global	GO:0007399	0.0454434	go	nervous system development	0.268638	7329	0.781133	GO:0045817	0.57735	GO:0007399	0.226455
10636	RGS14	0	2	6.52661	1.96535e-06	Reject	5566	6.0581	HPRD	binding	7186	0.468518	HPRD	binding	NA	NA	NA	NA	0.211011	5566	0.795495	7186	0.107211	NA	NA
6674	SPAG1	0	3	6.52501	8.25383e-05	Do Not Rej	5578	5.35584	HPRD	binding	GO:0005525	1.57455	go	GTP binding	GO:0007338	-0.405381	go	single fertilization	0.221179	5578	0.721336	GO:0005525	0.403547	GO:0007338	0
668	FOXL2	0	3	6.52456	8.26256e-05	Do Not Rej	5058	6.47549	HPRD	binding	GO:0006309	0.780174	go	DNA fragmentation during apoptosis	GO:0001541	-0.731107	go	ovarian follicle development	0.206378	5058	0.821995	GO:0006309	0.25	GO:0001541	0
23149	FCHO1	0	2	6.51573	2.03951e-06	Reject	7704	6.58116	HPRD	binding	90	-0.0654324	HPRD	binding	NA	NA	NA	NA	0.185925	7704	0.83205	90	0	NA	NA
2119	ETV5	0	1	6.51118	3.72807e-11	Reject	IL12Pathway	6.51118	biocarta	IL12 and Stat4 Dependent Signaling Pathway in Th1 Development	NA	NA	NA	NA	NA	NA	NA	NA	0.263413	IL12Pathway	0.834058	NA	NA	NA	NA
93649	MYOCD	0	4	6.49755	0.000579519	Do Not Rej	2932	4.58407	HPRD	binding	93649	3.24751	HPRD	binding	57591	1.91291	HPRD	binding	0.301783	93649	0.707107	2932	0.624695	57591	0.447214
57410	SCYL1	0	3	6.49012	8.94549e-05	Do Not Rej	22918	4.22501	HPRD	binding	GO:0005524	2.41442	go	ATP binding	8161	-0.149307	HPRD	binding	0.250271	GO:0005524	0.662034	22918	0.632456	8161	0
3206	HOXA10	0	6	6.48814	0.00403924	Do Not Rej	5777	10.7033	HPRD	binding	5087	1.09949	HPRD	binding	4211	-0.889999	HPRD	binding	0.191307	5777	1.26025	5087	0.301511	51053	0
54583	EGLN1	0	8	6.48198	0.0109607	Do Not Rej	51147	6.20924	HPRD	binding	GO:0005829	4.94301	go	cytosol	GO:0001892	1.40079	go	embryonic placenta development	0.315236	51147	0.894427	GO:0005829	0.830057	GO:0001892	0.353553
2444	FRK	0	3	6.47467	9.26886e-05	Do Not Rej	GO:0004715	6.1787	go	non-membrane spanning protein tyrosine kinase activity	GO:0005524	2.41442	go	ATP binding	GO:0005622	-2.11845	go	intracellular	0.339193	GO:0004715	0.790569	GO:0005524	0.662034	GO:0005622	0.299778
23641	LDOC1	0	4	6.47464	0.000603288	Do Not Rej	1053	6.89412	HPRD	binding	3875	2.84879	HPRD	binding	3866	-0.0213244	HPRD	binding	0.221897	1053	0.904534	3875	0.458831	3866	0
199745	THAP8	0	4	6.46238	0.000616384	Do Not Rej	7157	9.02299	HPRD	binding	9869	0.0652024	HPRD	binding	8655	-0.149307	HPRD	binding	0.24394	7157	1.09109	GO:0008270	0.28843	9869	0.141421
654	BMP6	0	11	6.45545	0.0258039	Do Not Rej	8202	8.12667	HPRD	binding	GO:0030501	3.31445	go	positive regulation of bone mineralization	GO:0005615	2.43469	go	extracellular space	0.232322	8202	1	GO:0030501	0.516398	GO:0005615	0.508475
6367	CCL22	0	4	6.44412	0.000636367	Do Not Rej	GO:0005615	2.43469	go	extracellular space	1233	1.70333	HPRD	binding	GO:0008009	1.35305	go	chemokine activity	0.271835	GO:0005615	0.508475	1233	0.408248	GO:0008009	0.288675
3087	HHEX	0	12	6.43874	0.0315345	Do Not Rej	2624	9.54764	HPRD	binding	30812	3.61842	HPRD	binding	6663	2.42773	HPRD	binding	0.271211	2624	1.22474	30812	0.5547	6663	0.408248
84938	ATG4C	0	3	6.43772	0.000100873	Do Not Rej	GO:0005829	4.94301	go	cytosol	GO:0005730	2.68082	go	nucleolus	GO:0000045	-1.18611	go	autophagosome formation	0.259695	GO:0005829	0.830057	GO:0005730	0.53936	GO:0000045	0
6272	SORT1	0	21	6.41803	0.0806776	Do Not Rej	4804	10.8941	HPRD	binding	GO:0048011	9.54764	go	nerve growth factor receptor signaling pathway	4922	1.70333	HPRD	binding	0.272198	4804	1.33333	GO:0048011	1.22474	4922	0.408248
5686	PSMA5	0	57	6.41244	0.197844	Do Not Rej	1234	16.3971	HPRD	binding	GO:0005829	4.94301	go	cytosol	69615	0.920927	reactome	G1/S DNA Damage Checkpoints	0.179153	1234	1.85695	GO:0005829	0.830057	69620	0.249136
1030	CDKN2B	0	9	6.40981	0.0163151	Do Not Rej	g1Pathway	9.43748	biocarta	Cell Cycle: G1/S Check Point	cellcyclePathway	2.50181	biocarta	Cyclins and Cell Cycle Regulation	7709	1.53724	HPRD	binding	0.206596	g1Pathway	1.13389	cellcyclePathway	0.417029	7709	0.377964
8533	COPS3	0	8	6.38673	0.0119713	Do Not Rej	GO:0001701	2.4999	go	in utero embryonic development	10980	2.42773	HPRD	binding	51138	1.18641	HPRD	binding	0.26604	10980	0.408248	GO:0001701	0.408248	51138	0.316228
7064	THOP1	0	6	6.38555	0.00456843	Do Not Rej	5566	6.0581	HPRD	binding	185	5.16861	HPRD	binding	GO:0004222	-0.641987	go	metalloendopeptidase activity	0.248522	5566	0.795495	185	0.755929	GO:0008270	0.28843
6598	SMARCB1	0	12	6.37688	0.0328219	Do Not Rej	6598	12.6887	HPRD	binding	6597	8.51586	HPRD	binding	GO:0005654	4.0403	go	nucleoplasm	0.291435	6598	1.50756	6597	1.04257	GO:0005654	0.645124
1394	CRHR1	0	6	6.37639	0.00461856	Do Not Rej	GO:0007565	5.52048	go	female pregnancy	114131	3.24751	HPRD	binding	GO:0007567	1.53724	go	parturition	0.305675	GO:0007565	0.721688	114131	0.707107	GO:0005887	0.384505
4824	NKX3-1	0	4	6.37503	0.000717503	Do Not Rej	25803	3.24751	HPRD	binding	28996	2.84879	HPRD	binding	GO:0030850	2.19125	go	prostate gland development	0.286179	25803	0.707107	GO:0030850	0.5	28996	0.458831
9821	RB1CC1	0	3	6.37179	0.000117188	Do Not Rej	GO:0045793	3.24751	go	positive regulation of cell size	GO:0007254	2.29135	go	JNK cascade	GO:0001889	0.832922	go	liver development	0.274658	GO:0045793	0.707107	GO:0007254	0.392232	GO:0001889	0.258199
10766	TOB2	0	2	6.36695	3.36406e-06	Reject	tob1Pathway	8.95739	biocarta	Role of Tob in T-cell activation	10766	-2.59044	HPRD	binding	NA	NA	NA	NA	0.226538	tob1Pathway	1.09109	10766	0	NA	NA
6648	SOD2	0	11	6.3657	0.0274713	Do Not Rej	longevityPathway	6.02731	biocarta	The IGF-1 Receptor and Longevity	5867	5.62549	HPRD	binding	GO:0001836	3.61842	go	release of cytochrome c from mitochondria	0.258138	5867	0.816497	longevityPathway	0.801784	GO:0001836	0.5547
389	RHOC	0	7	6.34416	0.00824546	Do Not Rej	GO:0003924	10.9985	go	GTPase activity	GO:0005525	1.57455	go	GTP binding	GO:0043123	0.494497	go	positive regulation of I-kappaB kinase/NF-kappaB cascade	0.268411	GO:0003924	1.32702	GO:0005525	0.403547	GO:0005622	0.299778
5660	PSAP	0	8	6.34183	0.012475	Do Not Rej	4087	7.42961	HPRD	binding	672	4.07889	HPRD	binding	GO:0005615	2.43469	go	extracellular space	0.259439	4087	0.928279	672	0.57735	GO:0005615	0.508475
25929	GEMIN5	0	5	6.33158	0.00231601	Do Not Rej	GO:0005829	4.94301	go	cytosol	GO:0005654	4.0403	go	nucleoplasm	GO:0000387	-0.530484	go	spliceosomal snRNP biogenesis	0.214065	GO:0005829	0.830057	GO:0005654	0.645124	50628	0
92815	HIST3H2A	0	2	6.32503	3.86599e-06	Reject	9252	8.51586	HPRD	binding	8115	-2.19083	HPRD	binding	NA	NA	NA	NA	0.219329	9252	1.04257	8115	0	NA	NA
5569	PKIA	0	3	6.31867	0.0001321	Do Not Rej	1956	9.05842	HPRD	binding	8655	-0.149307	HPRD	binding	GO:0004862	-2.59044	go	cAMP-dependent protein kinase inhibitor activity	0.185006	1956	1.09141	8655	0	GO:0004862	0
6617	SNAPC1	0	11	6.31657	0.0284214	Do Not Rej	5925	12.995	HPRD	binding	74159	-0.105349	reactome	Transcription	76046	-0.377537	reactome	RNA Polymerase III Transcription Initiation	0.130294	5925	1.5	74159	0.0819232	83793	0
26289	AK5	0	6	6.31532	0.00496555	Do Not Rej	GO:0005829	4.94301	go	cytosol	GO:0005524	2.41442	go	ATP binding	hsa00230	2.22255	kegg	Purine metabolism	0.257585	GO:0005829	0.830057	GO:0005524	0.662034	hsa00230	0.405554
551	AVP	0	8	6.30701	0.0128782	Do Not Rej	554	8.13699	HPRD	binding	GO:0030819	2.59091	go	positive regulation of cAMP biosynthetic process	hdacPathway	1.95413	biocarta	Control of skeletal myogenesis by HDAC & calcium/calmodulin-dependent kinase (CaMK)	0.317427	554	1.1547	GO:0030819	0.57735	GO:0030146	0.408248
2642	GCGR	0	2	6.30069	4.18951e-06	Do Not Rej	2778	9.54764	HPRD	binding	GO:0004967	-3.24695	go	glucagon receptor activity	NA	NA	NA	NA	0.245564	2778	1.22474	GO:0004967	0	NA	NA
[truncated: 10,637 more rows]
